# Supplementary material for: Construction and iterative redesign of synXVI a 903 kb synthetic Saccharomyces cerevisiae chromosome
Source: Nat Commun. 2025 Jan 20;16:841. doi: 10.1038/s41467-024-55318-3 (PMC11747415; doi:10.1038/s41467-024-55318-3)
Supplement: Supplementary file 2 — Supplementary data 1 [file 41467_2024_55318_MOESM2_ESM.xlsx]

## Sheet: Supplementary Table 1
	Supplementary Table 1: PAM sites used in CRISPR DBUGS
	BY4741 equivalent chunk	Sequence
	PAM A3	CAGTAACACACTCTGAAGAT
	PAM AA3	ATTCACTTTCGGCGTGAGAA
	PAM B3	GGAAGTTCCATGAATACTGG
	PAM BB2	GTCGCTTTGACTGCATACAC
	PAM C3	CATCGTCGGTACTATCATCA
	PAM D3	ATCTTTTCCACTAATCTCAC
	PAM E3	CTTTGATGAGAGGAAGTTGA
	PAM F3	TTGATCAAGTAATACGCGCT
	PAM G3	CAATAATCTTCTGCTGGGCT
	PAM H3	CAAAAGCATGTATGAATCTC
	PAM I3	TCAATATAACGTCCAGGGTG
	PAM J3	GTAACCTTATCTTCCTGTTT
	PAM K3	ACTCAAACTGGTTCTGCCTG
	PAM L3	ACGAGCAACGTCTTCGTACA
	PAM M3	GCTGTCGCTGAAACGAGTAC
	PAM N3	AACGAGAGATAGACTGGATG
	PAM O4	TGAAAAGCATTACGGTGATG
	PAM P3	GCACAGAAACTTGAAGATGC
	PAM Q3	AAAGGGAAAAACATGGCAGA
	PAM R3	TCTGTCTGATGCAGAGAAGA
	PAM S3	AATATGATATCCTGTGGGCT
	PAM T3	TTACTATTCGTCGTCGCTGA
	PAM U3	GGTAGAATCGGACTCGATGT
	PAM V3	GGTACGAGCAGTGTGAGTAA
	PAM W3	CAGAAGACAACGTACGAAGC
	PAM X3	ATCTCATTTAATAGGTCTAC
	PAM Y3	TCATCCTAATGTAGCCACGT
	PAM Z3	CGCAAGGTTTCAATCTTTGG

## Sheet: Supplementary Table 5
	Supplementary Table 5: List of genes interrupted by the SwAP-IN protocol, and assignment of LEU2 or URA3 markers interrupting coding sequences with annotated deleterious phenotypes of the interrupted genes from the Saccharomyces Genome Database.
	Chunk	Interrupted ORF	Gene name	Curated function	SGD Curated deleterious phenotypes
	B4	YPL247C	YPL247C	Putative protein of unknown function	none
	C5	YPL226W	NEW1	Translation termination and ribosome biogenesis factor	heat sensitivity: increased, vegetative growth:
					decreased rate
	D4	YPL212C	PUS1	tRNA:pseudouridine synthase	heat sensitivity: increased, hyperosmotic
					stress resistance: decreased,
	E4	YPL195W	APL5	Delta adaptin-like subunit of the clathrin associated protein complex	respiratory growth: decreased,
					stress resistance: decreased,
	F4	YPL180W	TCO89	Subunit of TORC1	vegetative growth: decreased
	H4	YPL150W	YPL150W	Protein kinase of unknown cellular role	none
	J4	YPL115C	BEM3	Rho GTPase activating protein (RhoGAP)	none
	K4	YPL100W	ATG21	Phosphoinositide binding protein	vegetative growth: abnormal,
	L4	YPL084W	BRO1	Cytoplasmic class E vacuolar protein sorting (VPS) factor	heat sensitivity: increased,
					growth in exponential phase:
					decreased rate,
					decreased competitive fitness on both.
					Fermentative and respiratory growth media
	M4	YPL067C	HTC1	Putative protein of unknown function	none
	N4	YPL051W	ARL3	ARF-like small GTPase of the RAS superfamily	respiratory growth: decreased
	O5	YPL029W	SUV3	ATP-dependent RNA helicase	heat sensitivity: increased, respiratory growth:
					absent, mitochondrial rho-
					mutation frequency: increased
	P4	YPL015C	HST2	Cytoplasmic NAD(+)-dependent protein deacetylase	none
	S4	YPR030W	CSR2	Nuclear ubiquitin protein ligase binding protein	Anaerobic growth: decreased
					utilization of nitrogen source: decreased rate
	U4	YPR075C	OPY2	Integral membrane protein that acts as a membrane anchor for Ste50p	osmotic stress resistance absent,
					utilisation of carbon source decreased
	V4	YPR097W	LEC1	Phosphoinositide-binding regulator of ergosterol distribution	decreased stress resistance
	X4	YPR128C	ANT1	Peroxisomal adenine nucleotide transporter	none
	Y4	YPR152C	URN1	Protein of unknown function	none
	AA4	YPR189W	SKI3	Ski complex component and TPR protein	decreased vegetative growth

## Sheet: Supplementary Table 6
			Supplementary table 6: Strains used in this study
			Strain number	Name	Genotype, plasmids	Notes	Parent strain number
			1	BY4741	MATa his3Δ1 leu2Δ0 met15Δ0 ura3Δ0	Haploid auxotrophic laboratory strain, mating type ‘a’	NA
			2	BY4742	MATα his3Δ1 leu2Δ0 lys2Δ0 ura3Δ0	Haploid auxotrophic laboratory strain, mating type ‘α’	NA
			3	synXVI A-F	BY4741 with megachunks A to F integrated MATa his3Δ1 met15Δ0 leu2Δ0	Haploid strain, mating type ‘a’, megachunks A through to F	1
			4	synXVI A-B	BY4742 with megachunks A to B integrated MATα his3Δ1 lys2Δ0 ura3Δ0	Haploid strain, mating type ‘α’, megachunks A through to B	2
			5	synXVI A-G	BY4742 with megachunks A to B integrated MATα his3Δ1 lys2Δ0 ura3Δ0	Haploid strain, mating type ‘α’, megachunks A through to G, progeny of 3, 4, with megachunk G integrated	3,4
			6	synXVI G-J	BY4741 with megachunks G to J integrated MATa his3Δ1 met15Δ0 ura3Δ0	Haploid strain, mating type ‘a’, megachunks G through to J	1
			7	synXVI A-K	BY4741 with megachunks A to J integrated MATa his3Δ1 met15Δ0 leu2Δ0	Progeny of 7,8 with megachunk K added mating type ‘a’,	7,8
			8	synXVI J-O	BY4741 with megachunks J to O integrated MATa his3Δ1 met15Δ0 leu2Δ0 KanMX	Haploid strain, mating type ‘a’, megachunks J through to O3	1
			9	synXVI A-O	BY4741 with megachunks A to O integrated MAT-A his3Δ1 leu2Δ0 met15Δ0 ura3Δ0 KanMX	Haploid strain, mating type ‘a’, megachunks A through to O3	7,8
			10	synXVI P-W	MATa his3Δ1 leu2Δ0 met15Δ0 ura3Δ0	Haploid strain, mating type ‘a’, with megachunks P to W integrated	1
			11	synXVI W-BB	MATa his3Δ1 leu2Δ0 met15Δ0 ura3Δ0	Haploid strain, mating type ‘a’, with megachunks W to BB integrated	1
			12	synXVI O-BB	MATa his3Δ1 leu2Δ0 met15Δ0 ura3Δ0 KanMX	Haploid strain, mating type ‘a’, with megachunks O to BB integrated	10,11
			13	synXVI O-BB 124	MATa his3Δ1 leu2Δ0 met15Δ0 ura3Δ0 KanMX	Haploid strain, mating type ‘a’, with megachunks O to BB integrated CTR1 restored to wild-type sequence	12
			14	synXVI O-BB 124 BB4	MATa his3Δ1 leu2Δ0 met15Δ0 ura3Δ0 KanMX	Haploid strain, mating type ‘a’, with megachunks O to BB integrated CTR1 restored to wild-type sequence telomeric chunk BB4 integrated	13
			15	synXVI A-BB	MATa his3Δ1 leu2Δ0 met15Δ0 ura3Δ0 KanMX	Haploid strain, mating type ‘a’, with chunks B3 to BB4 integrated CTR1 restored to wild-type sequence, Biosample accession SRR30847133	13,9
			16	synXVI ABBB4L	BY4741 with megachunks A to BB integrated KanMX	Haploid strain, mating type ‘a’, with chunks A2 to BB4 integrated CTR1 restored to wild-type sequence	15
			17	synXVI ABB	BY4741 with megachunks A to BB integrated	Duplication and KanMX G418 resistance marker removed from O3	16
				O3+col4
			18	synXVI ABB	BY4741 with megachunks B to BB integrated	Quadruplication on M3 removed using Cas9	17
				O3+M3dup
			19	synXVI ABB	BY4741 with megachunks B3 to BB integrated	YPR122C, YPR123W loxPsym site restored to wild-type	18
				122Wt
			20	synXVI ABB	BY4741 with megachunks A2 to BB4 integrated	GIP3 PCR tags/loxPsym site restored to wild-type, Biosample accession SRR30847771	19
				137CWt
			21	synXVI ABB	BY4741 with megachunks A2 to BB4 integrated	GIP3 PCR tags/loxPsym site	20
				tRNA		Restored to wild-type, pRS413::tRNA16
			22	synXVI ABB	BY4741 with megachunks A2 to BB4 integrated	GIP3 PCR tags/loxPsym site restored to wild-type pRS413::tRNA16 pRS415::RPL51	21
				W1+tRNA
			23	synXVI complete	BY4741 with megachunks A1 to BB4 integrated	BB3/4 pUC vector removed, telomeric chunk A1 integrated	20
			24	BY4742BB2U	BY4742 with URA3 in the intergenic space between YPR194C and YPR195C (corresponding to BB2)		2
			25	BY4742A2U	BY4742 with URA3 at the intergenic locus between YPL227C and YPL274W (corresponding to A2)		2
			26	synXVI B4Leu	BY4741 with megachunks A2 to BB4	LEU2 inserted in locus of B4	20
					B4 LEU2 (ΔYPL247C)
			27	synXVIHeteroA	Diploid Strain 15 BY4742 (URA3 A2)		15,23
			28	synXVIHeteroB	Diploid Strain 15 BY4742 (URA3 BB2)		15,24
			29	SynCTR1	BY4741, loxPsym sites incorporated for YPR123C, CTR1 and synthetic CTR1 coding sequence recoded by REPEATSMASHER		1
			30	pSynCTR1	BY4741 loxPsym site incorporated for YPR123C		1
			31	CTR1recode	BY4741 CTR1 coding sequence recoded by REPEATsmasher		1
			32	SynCTR1t	BY4741 loxPsym site incorporated for YP124W		1
			33	synXVI wtMRP51	BY4741 with megachunks A1 to BB4 integrated	Strain 23 without loxPsym sites flanking MRPL51	23

## Sheet: Supplementary Table 7
		Supplementary table 7: Vectors used in the construction of synXVI *p414-TEF1p-Cas9-CYC1t (Addgene plasmid #43802; http://n2t.net/addgene:43802 ; RRID:Addgene_43802) and p426-SNR52p-gRNA.CAN1.Y-SUP4t (Addgene plasmid #43803; http://n2t.net/addgene:43803 ; RRID:Addgene_43803) were gifts from George Church.
		Vector name	Relevant features	Reference
		Base vectors
		pUC18	OriZ, AmpR	Euroscarf (Sikorski and Hieter 1989)68
		pRS413	ampR, CEN6, HIS3	Euroscarf (Sikorski and Hieter 1989)68
		pRS416	ampR, CEN6, URA3	Euroscarf (Sikorski and Hieter 1989)68
		pRS415	ampR, CEN6, LEU2	Euroscarf (Sikorski and Hieter 1989)68
		Complementation vectors
		pRS413-ypl012w	ampR, CEN6, HIS3, YPL012W	This study
		pRS413-ypl011c	ampR, CEN6, HIS3, YPL011C	This study
		pRS415-mrpl51	ampR, CEN6, LEU2, MRPL51	This study
		pRS413-tRNA	ampR, CEN6, HIS3, tRNA species encoded on chromosome XVI of S. cerevisiae	Debugging and consolidating multiple synthetic
				chromosomes reveal combinatorial genetic
				interactions (Zhao et al.)27
		pRS413-gip3pGFP	ampRampR, CEN6, HIS3, GIP3 promoter, GFP	This study
		pRS413-syngip3pGFP	CEN6, HIS3, synthetic GIP3 promoter including 5’ UTR loxPsym site, GFP	This study
		pRS413-ctr1pGFP	CEN6, HIS3, CTR1 promoter, GFP	This study
		pRS413-synctr1pGFP	CEN6, HIS3, synthetic CTR1 promoter including 5’ UTR loxPsym, GFP	This study
		pRS413-122ctr1pGFP	CEN6, HIS3, synthetic CTR1 promoter including loxPsym site assigned to AXL1, GFP	This study
		pRS413-123ctr1pGFP	CEN6, HIS3, synthetic CTR1 5’ UTR and promoter including loxPsym site assigned to YPR123C, GFP	This study
		Defect repair CRISPR/Cas9 vectors
		p426-SNR52p-gRNA.pUC18*	CRISPR/Cas9 system for correcting pUC18 insertion between chunk T2 and T3. Derived from p426-SNR52p-gRNA.CAN1.Y-SUP4t	Genome engineering in Saccharomyces cerevisiae using CRISPR-Cas systems. Dicarlo JE, Norville JE, Mali P, Rios X, Aach J, Church GM.. Nucleic Acids Res 10.1093/nar/gkt13569
		p414-TEF-Cas9-CYC1t*	CRISPR/Cas9 system for correcting pUC18 insertion between chunk T2 and T3	Genome engineering in Saccharomyces cerevisiae using CRISPR-Cas systems. Dicarlo JE, Norville JE, Mali P, Rios X, Aach J, Church GM.. Nucleic Acids Res 10.1093/nar/gkt13569
		pURA3-crRNA-cas9-pRS423	ampR, 2µ origin, HIS3,URA3 CDS targeting guide RNA and Cas9 expression from the pRS423 plasmid. Template DNA for new crispr guide creation via PCR, derived by PCR from pWAR1-crRNA-cas9-pRS423 from Williams et. al	Parallel laboratory evolution and rational debugging reveal genomic plasticity to S. cerevisiae synthetic chromosome XIV defects, Williams et al.20
		CRISPR-D-bugs
		pYZ555	Used as a template to build CRISPR D-BUG plasmids by golden gate assembly of PAM sites to replace bacterial GFP. LEU2 2µ origin, KanR, , ColE1, Gal1p Cas9ScPGK1t, superfolder GFP (flanked by BsmbI sites)	https://www.sciencedirect.com/science/article/pii/S0092867423010796?via%3Dihub

## Sheet: Supplementary Table 8
	Supplementary table 8: Genotypic details of major synXVI strains detailed in this study
	Version name	Strain Number (Supplementary table 6)	Comment	Details
	Sc_chrXVI_00_0	NA	Wildtype chromosome XVI (BY4741)	Genbank: BK006949.2
	Sc_chrXVI_00_1	NA	SynXVI Biostudio design (Mitchell et al.)	Sequence attached
	Sc_chrXVI_01_2	strain 15	Strain encoding megachunks from A to O crossed with strain encoding mecahunks O to BB (with wildtype CTR1 coding sequence)	Remaining TAG stop codons: 1156 T->C, 6553 T->C, 8412 T->C, 18196 A->G, 20208 T->C, 23898 A->G, 31578 A->G, 36670 A->G, 42933 T->C, 44895 A->G, 51734 T->C, 115914 T->C, 394245 T->C, 826180 T->C, 830410T->C, 888632 T->G Missing loxPsym sites: 1119-1152, 2777-2810, 5861-5894, 6516-6549, 8375-8408, 8761-8794, 10900-10933, 12510-12543, 15898-15931, 18200-18233, 19597-19630, 20171-20204, 22750-22783, …
	Sc_chrXVI_01_2		loxPsym sequences associated with AXL1 and YPR123C removed	Remaining TAG stop codons: 1156 T->C, 6553 T->C, 8412 T->C, 18196 A->G, 20208 T->C, 23898 A->G, 31578 A->G, 36670 A->G, 42933 T->C, 44895 A->G, 51734 T->C, 115914 T->C, 394245 T->C, 826180 T->C, 830410T->C, 888632 T->G Missing loxPsym sites: 1119-1152, 2777-2810, 5861-5894, 6516-6549, 8375-8408, 8761-8794, 10900-10933, 12510-12543, 15898-15931, 18200-18233, 19597-19630, 20171-20204, 22750-22783, …
	Sc_chrXVI_01_3		O3 KanMX marker and duplication removed, chunks A2-B3 reinserted	Remaining TAG stop codons: 1156 T->C, 6553 T->C, 8412 T->C, 115914 T->C, 394245 T->C, 826180 T->C, 830410T->C, 888632 T->G Missing loxPsym sites: 1119-1152, 2777-2810, 5861-5894, 6516-6549, 8375-8408, 115877-115910, 244011-244044, 394087-394120, 395616-395649, 396723-396756, 765501-765534, 765998-766031 767326-767359, 830373-830406, 888595-888628 Wild-type PCRTags: 115959-116238 YPL223C_46, 21789…
	Sc_chrXVI_01_3		Removal of loxPsym site adjacent to GIP3 and pUC/quadruplication of M3	Remaining TAG stop codons: 1156 T->C, 6553 T->C, 8412 T->C, 115914 T->C, 394245 T->C, 826180 T->C, 830410T->C, 888632 T->G Missing loxPsym sites: 1119-1152, 2777-2810, 5861-5894, 6516-6549, 8375-8408, 115877-115910, 244011-244044, 283768-283801, 394087-394120, 395616-395649, 396723-396756, 765501-765534, 765998-766031 767326-767359, 830373-830406, 888595-888628 Wild-type PCRTags: 115959-116238 YP…
	Sc_chrXVI_01_3	Strain 23	Addition of A1, telomere L, removal of BB3 pUC vector.	Remaining TAG stop codons: 115914 T->C, 394245 T->C, 826180 T->C, 830410T->C, 888632 T->G Missing loxPsym sites: 115877-115910, 244011-244044, 283768-283801, 394087-394120, 395616-395649, 396723-396756, 765501-765534, 765998-766031 767326-767359, 830373-830406, 888595-888628 Wild-type PCRTags: 115959-116238 YPL223C_46, 217892-218243 YPL168W_150, 231228-231717 YPL161C_214, 379967-380465 YPL085W_48…

## Sheet: Supplementary Table 9
	Supplementary Table 9: Oligonucleotides used for tag analysis in this study
	Sequence Name	Sequence	Sequence Name	Sequence
	YPL277C_1_Syn_F	GCAGTTACGTCTGCATCTCTGGCAACAA	YPL277C_1_Syn_R	CCAGTTACGTGCTGGCGCTGCT
	YPL274W_1*_Syn_F	CAGCAATTCAGAGGACGTTAGCGCTAGC	YPL274W_1*_Syn_R	ACTGCAAACGCTTGGCAATTGACCGCTG
	YPL274W_2_Syn_F	TCGTAAAGGCAGACCATTAGTCGGTATC	YPL274W_2_Syn_R	ACCTAAGATACCGCCGTAGACGCCTAAG
	YPL272C_1_Syn_F	TGGTCTGTTGATGCTTGAGGTGAAACCG	YPL272C_1_Syn_R	TCATTTGGGTTTGGGCGGTAGCTTAGGC
	YPL272C_2_Syn_F	CTTTAACTGGGTAGCGCTAACGCTGCTA	YPL272C_2_Syn_R	TTCAACCGTTACCCATAGCGAAGACAGA
	YPL270W_1_Syn_F	AAGCAGCCAGTTGATCCCATTGTCAAGA	YPL270W_1_Syn_R	CAATCTAGCGACGACTCTCTCTGACAAG
	YPL270W_2*_Syn_F	TAGCTCAGTCTGCATCGTTGGTCCATCA	YPL270W_2*_Syn_R	ACCATGTGGGCCGATAACGGTGTCATAG
	YPL269W_1_Syn_F	TGTCGCTAGCGTTATCCCAGATTTGGTT	YPL269W_1_Syn_R	ATTGGTCAACCAAGGCTCTAACTGGGTT
	YPL269W_2_Syn_F	GAGCTTGGGTTTCGGTAGACCAAACTCA	YPL269W_2_Syn_R	TAACTTACCCTTATTAGGGCTCTCTGGG
	YPL268W_1_Syn_F	GTCAGCTAATAACGGTTCAACCGTTCGT	YPL268W_1_Syn_R	GTAGGTTGAAGCGGTGTCGCCAATACGA
	YPL268W_2_Syn_F	AACCTCAGAAGCTACCCGTGGCTTGTCA	YPL268W_2_Syn_R	GCCAGCTTTCCAGAATGGGATAGGATTG
	YPL268W_3_Syn_F	GGTTGAGTTCCACACTGACGATGAGCCA	YPL268W_3_Syn_R	ACAGACGCTAGCGATCTGAGTCTCTTCT
	YPL267W_1_Syn_F	CGCCGAAGAACGTAATATCGCCGTTCAT	YPL267W_1_Syn_R	AGGTGGGGTGATGAATGATGGCAATGAA
	YPL266W_1_Syn_F	CCCATATCAGATTAGCAGCCCATTAGTC	YPL266W_1_Syn_R	AACAGTAGTGCTCTTAAAACCGGCGCTG
	YPL265W_1_Syn_F	TAGTACTAGCACCAGCCCAAGCGCTAGA	YPL265W_1_Syn_R	GCCCAAAGCTGGGTCAACATATCTGCTA
	YPL265W_2_Syn_F	ATCAATGAGCGCCGCTGCTAGCCCTTTT	YPL265W_2_Syn_R	CTTATCGATACCTTGGGCTCTACAAGCC
	YPL264C_1_Syn_F	GCTGGTACTCAACAACTCAGCGGTG	YPL264C_1_Syn_R	CCCAAGCATGAGCTTGCAATTACCACAC
	YPL263C_1_Syn_F	GTCAATGCTATTTGGGCCGGTGGTTGAA	YPL263C_1_Syn_R	TAAAAGTGTCGCCTTCGGCGGCGTTTAT
	YPL263C_2_Syn_F	GTTAAAGCTGTAACCAACACGAGGGCTT	YPL263C_2_Syn_R	CAAATTAGAGTTCGGTGGCCGTGATAGC
	YPL262W_1_Syn_F	GAGCGCTGCTATCGTTAACGAGAGCTTA	YPL262W_1_Syn_R	AACATAGCCACTGAACTCTTGGCCCAAG
	YPL260W_1_Syn_F	CCGTGTCGATAGTGTTTTAGACGACGTT	YPL260W_1_Syn_R	GTTACCGTCCTCGTCATAAGCTGGTGAT
	YPL260W_2_Syn_F	CCCTACCAAGAGCCAGGATAGCAAAGGT	YPL260W_2_Syn_R	GCCTTGACCTTCTGGGATGTTACCGTCT
	YPL259C_1_Syn_F	GTCACTGGTGGTAGCTGAAGCGCTA	YPL259C_1_Syn_R	AAAAAAAAGAAACGCCACCCGTCCTCCA
	YPL258C_1_Syn_F	CAAGCATGGACTCTTTGAGCCAGCAATA	YPL258C_1_Syn_R	TTGTGACGTTACCAAGGAGACCGTCAAA
	YPL277C_1_WT_F	ACAATTTCTCCGACAACGCTGACAGCAG	YPL277C_1_WT_R	TCAGTTGAGAGCGGGTGCAGCG
	YPL274W_1*_WT_F	TTCGAACAGTGAGGATGTATCTGCCTCT	YPL274W_1*_WT_R	GGAACATACCGAAGGAAGTTGGCCAGAT
	YPL274W_2_WT_F	CAGAAAGGGTAGGCCTTTGGTTGGCATT	YPL274W_2_WT_R	CCCCAAAATTCCACCATAAACACCCAGT
	YPL272C_1_WT_F	GGGGCGATTTATCGAACTTGTAAATCCC	YPL272C_1_WT_R	CCACTTAGGCTTAGGTGGGTCATTGGGT
	YPL272C_2_WT_F	TTTCAGCTGTGTTGCAGATACTGACGAG	YPL272C_2_WT_R	CAGCACAGTAACACACTCTGAAGATAGG
	YPL270W_1_WT_F	TTCATCGCAGCTCATTCCTCTCAGTCGG	YPL270W_1_WT_R	TAGGCGTGCAACAACACGCTCACTTAGT
	YPL270W_2*_WT_F	ATCGAGTGTTTGTATTGTGGGCCCTTCA	YPL270W_2*_WT_R	GCCGTGAGGACCAATTACCGTATCGTAT
	YPL269W_1_WT_F	CGTTGCCTCGGTAATTCCCGACTTAGTC	YPL269W_1_WT_R	GTTAGTAAGCCATGGCTCCAACTGAGTC
	YPL269W_2_WT_F	ATCATTAGGCTTTGGGCGACCGAATAGT	YPL269W_2_WT_R	CAGTTTTCCTTTGTTTGGCGACTCCGGA
	YPL268W_1_WT_F	AAGCGCGAACAATGGAAGTACTGTGAGA	YPL268W_1_WT_R	ATAAGTACTCGCCGTATCACCGATTCTG
	YPL268W_2_WT_F	GACGAGTGAAGCAACTAGAGGTCTTAGC	YPL268W_2_WT_R	ACCGGCCTTCCAAAAAGGTATTGGGTTA
	YPL268W_3_WT_F	AGTGGAGTTTCATACCGATGACGAGCCG	YPL268W_3_WT_R	GCAAACAGATGCAATCTGGGTCTCTTCA
	YPL267W_1_WT_F	GGCTGAAGAAAGAAACATAGCTGTCCAC	YPL267W_1_WT_R	TGGCGGCGTTATAAAACTGGGTAGGCTG
	YPL266W_1_WT_F	TCCTTACCAGATCTCATCGCCTCTGGTT	YPL266W_1_WT_R	CACGGTGGTCGATTTGAAGCCAGCTGAA
	YPL265W_1_WT_F	ATCCACCTCTACATCACCTTCAGCAAGG	YPL265W_1_WT_R	ACCTAATGCAGGATCCACGTAACGTGAG
	YPL265W_2_WT_F	GAGTATGTCTGCTGCGGCATCTCCATTC	YPL265W_2_WT_R	TTTGTCAATCCCTTGAGCACGGCAGGCT
	YPL264C_1_WT_F	CGATGTGGAGAGTAGCTCGGCAGTA	YPL264C_1_WT_R	TCCCTCGATGTCTTTACAACTGCCTCAT
	YPL263C_1_WT_F	ATCGATAGAGTTAGGACCCGTTGTGCTG	YPL263C_1_WT_R	CAAGTCCGTTGCTTTTGGTGGTGTCTAC
	YPL263C_2_WT_F	ATTGAACGAATACCCGACTCTTGGTGAG	YPL263C_2_WT_R	TAAGTTGGAGTTTGGCGGTAGAGACTCT
	YPL262W_1_WT_F	ATCTGCCGCGATTGTGAATGAGTCTCTG	YPL262W_1_WT_R	CACGTAACCGGAAAACTCTTGACCTAGT
	YPL260W_1_WT_F	TAGAGTTGACTCCGTACTGGATGATGTC	YPL260W_1_WT_R	ATTTCCATCCTCATCGTACGCAGGACTA
	YPL260W_2_WT_F	TCCAACAAAATCTCAGGACTCAAAGGGG	YPL260W_2_WT_R	ACCTTGGCCTTCAGGTATATTGCCATCA
	YPL259C_1_WT_F	ATCGGATGTTGTCGCGCTCGCTGAT	YPL259C_1_WT_R	GAAGAAGAGGAATGCTACTAGACCACCC
	YPL258C_1_WT_F	AAGACACGGGGATTTACTACCCGCGATG	YPL258C_1_WT_R	CTGCGATGTCACGAAAGAGACTGTTAAG
	YPL258C_2_Syn_F	GACACTTTGTGGCAAACTGTAGCCTCTG	YPL258C_2_Syn_R	TGCTCCATTCGCCGATATCTTAACCCCA
	YPL257W_1_Syn_F	CACCAAGTCAAGCTTTACCCCAGAGCAT	YPL257W_1_Syn_R	CAAGCCTTCATCTCTGATCTCAATGGCA
	YPL256C_1_Syn_F	GCCTGAGTTGATAGTACCGGTAGGGCTT	YPL256C_1_Syn_R	TAACTCAACCAGTATCCCAAGCCCAGCC
	YPL256C_2*_Syn_F	TGGGCTTGGGATACTGGTTGAGTTACTG	YPL256C_2*_Syn_R	CGACGTTAGTGCTTGGCAGTATGATTTG
	YPL255W_1_Syn_F	TAGAAGCAACAGCTGGAGCGGCTTAGAC	YPL255W_1_Syn_R	TAATGGATCATCTTCCTGTGGAGGGATG
	YPL254W_1_Syn_F	TGTCCCATTGGCTTCAGAATCACACAGC	YPL254W_1_Syn_R	ACCGGCTTTGGTGATTGATGACATGCTG
	YPL253C_1_Syn_F	TGGATCGTTATTACCGTCTGACTTGCTG	YPL253C_1_Syn_R	ATTGTCAACTACCCCTCACGGTAGCTTA
	YPL253C_2_Syn_F	TTTCTCTGATTCGCTTTGCAAGGTAGCG	YPL253C_2_Syn_R	AAAAGATGGCGAAAGAGCCGACTTGATC
	YPL249C_1_Syn_F	ACGTAAGTCAGCTTTAGGCAAGCTAGCA	YPL249C_1_Syn_R	CAAAGGTAACGACGATGGTACCTTCAGT
	YPL249C_2_Syn_F	GCTTAAACCCATTTGAACAACGCTGGCA	YPL249C_2_Syn_R	TGAGGCTGAAAGCTTCGGTTTGTTGGTC
	YPL249C_3_Syn_F	GATAGCACTGACCTCATTCTCTGAGCTA	YPL249C_3_Syn_R	CGACGTTCAAGCTCCTAACGGTTTAAAC
	YPL248C_1_Syn_F	AACGCTTCTGTGGCTTGGGGTTGAACGA	YPL248C_1_Syn_R	CGTTGGCAGCGCTACCATTGCTCAATAT
	YPL248C_2*_Syn_F	GGTGTATCTGCTTAACAAGTGCAAAGCA	YPL248C_2*_Syn_R	CTTAGCCAGCCGTAGTACCACCAGTAGA
	YPL248C_3_Syn_F	ACGGTCGGTGATCATAGTTGGCAATCTA	YPL248C_3_Syn_R	TTTAGACTTCATGCCAAGAGACGCCTTG
	YPL247C_1_Syn_F	TAAACTGGTACCGTGGATTGATGGACTC	YPL247C_1_Syn_R	CTATGAGCCACCAAGCAGTAGCGTTAGC
	YPL247C_2_Syn_F	AACTCTAACTGAGCCATCACCGCCG	YPL247C_2_Syn_R	TAGAAAGTTGGCTACCTGCAGCGATAGT
	YPL246C_1_Syn_F	AAATGAACTACCTGGGATGACAACAGCG	YPL246C_1_Syn_R	TGAAGAAACCCACGGTACCGTTTATACC
	YPL245W_1_Syn_F	CAGCAAGAGCAGCTTGGAAAGACCAACC	YPL245W_1_Syn_R	GGTATACCAATCACGACTCTTAGGAGGG
	YPL244C_1_Syn_F	GGTAACGCCCAATGAAACTAACAAGGCA	YPL244C_1_Syn_R	CCAAGCCAGCGTTGCTATGATGATGGGT
	YPL243W_1_Syn_F	AGCTTGTAAAACCGCCGACAAGTTAGTC	YPL243W_1_Syn_R	GGCGACTTCGGCGTCAATGATTTTAGCA
	YPL243W_2_Syn_F	CGGTTGTTTATCAGTCTTGTACCAGAGC	YPL243W_2_Syn_R	TGACTCAGTTTCGGTAACGCTGTCCTTA
	YPL242C_1_Syn_F	AGGAAACTTTGGGCCTGAGCTGCCGAAA	YPL242C_1_Syn_R	GGCTAAAGACTTCAGCCCAGTTCATAAG
	YPL242C_2_Syn_F	CTTTGGTGAAGGGCTAACCATGTCTAAG	YPL242C_2_Syn_R	CAGCCCAGTTGACGACGCTTCAACTAAA
	YPL242C_3_Syn_F	TGATTCTCTAACCAAGGCACCACGGCTG	YPL242C_3_Syn_R	TGTCGTTAGATGCAGCGAGGATGCTATC
	YPL258C_2_WT_F	AACGGATTGGGGAAGGGAATAACCGCGA	YPL258C_2_WT_R	CGCACCTTTTGCTGACATTTTGACTCCT
	YPL257W_1_WT_F	TACAAAAAGCTCATTCACTCCGGAGCAC	YPL257W_1_WT_R	TAAACCTTCGTCGCGAATCTCGATAGCG
	YPL256C_1_WT_F	ACCGCTATTTATGGTCCCAGTTGGCGAG	YPL256C_1_WT_R	AAATAGCACATCCATTCCTTCGCCCGCT
	YPL256C_2*_WT_F	GGGCGAAGGAATGGATGTGCTATTTGAA	YPL256C_2*_WT_R	TGATGTATCCGCGTGGCAGTACGACTTA
	YPL255W_1_WT_F	GAGGTCAAATTCGTGGTCTGGTCTGGAT	YPL255W_1_WT_R	CAAAGGGTCGTCTTCCTGAGGTGGTATA
	YPL254W_1_WT_F	CGTTCCTTTAGCGAGCGAAAGCCATTCT	YPL254W_1_WT_R	GCCAGCCTTTGTAATGCTGCTCATTGAT
	YPL253C_1_WT_F	GGGGTCATTGTTGCCATCGCTTTTTGAA	YPL253C_1_WT_R	TCTAAGCACCACTCCACATGGCTCATTG
	YPL253C_2_WT_F	CTTCTCACTTTCCGATTGTAGAGTGGCT	YPL253C_2_WT_R	CAAGGACGGTGAACGCGCTGATTTAATT
	YPL249C_1_WT_F	TCTCAGATCTGCCTTTGGTAGTGACGCG	YPL249C_1_WT_R	TAAGGGCAATGATGACGGCACTTTTTCC
	YPL249C_2_WT_F	TGACAATCCCATTTGCACTACAGAAGCG	YPL249C_2_WT_R	CGAGGCCGAATCTTTTGGACTACTCGTT
	YPL249C_3_WT_F	AATTGCGGAAACCTCGTTCTCGCTTGAG	YPL249C_3_WT_R	GGATGTGCAAGCCCCAAATGGGCTGAAT
	YPL248C_1_WT_F	GACTGAGCGATGCGAAGGTGTGCTTCTT	YPL248C_1_WT_R	TGTCGGTTCTGCAACTATCGCCCAATAC
	YPL248C_2*_WT_F	TGTATATCGCGACAGAAGATGTAGGGCT	YPL248C_2*_WT_R	GTTGGCTTCTAGATCCACAACATCCCGT
	YPL248C_3_WT_F	TCTATCCGTAATCATGGTCGGGAGCCTG	YPL248C_3_WT_R	GTTGGATTTTATGCCCAGGGATGCTCTT
	YPL247C_1_WT_F	CAAGGAAGTTCCATGAATACTGGGGGAT	YPL247C_1_WT_R	TTACGAGCCTCCCTCTTCCTCAGTGTCT
	YPL247C_2_WT_F	TACTCGTACACTACCGTCCCCACCA	YPL247C_2_WT_R	AAGGAAACTCGCGACGTGTTCTGACTCC
	YPL246C_1_WT_F	GAAACTGGAGCCAGGTATAACGACGGCA	YPL246C_1_WT_R	CGAAGAAACGCATGGGACTGTGTACACA
	YPL245W_1_WT_F	TTCTAAATCGTCACTAGAACGGCCCACT	YPL245W_1_WT_R	AGTGTACCAGTCTCTGGATTTTGGTGGA
	YPL244C_1_WT_F	AGTGACACCGAGACTTACCAAGAGAGCT	YPL244C_1_WT_R	ACAAGCTTCTGTGGCAATGATGATGGGC
	YPL243W_1_WT_F	GGCCTGCAAGACTGCTGATAAATTGGTT	YPL243W_1_WT_R	AGCAACTTCAGCATCGATTATCTTGGCG
	YPL243W_2_WT_F	GGGCTGCCTGAGTGTTTTATATCAGTCG	YPL243W_2_WT_R	GCTCTCGGTTTCTGTGACTGAATCTTTC
	YPL242C_1_WT_F	TGGGAATTTAGGACCGCTCGAACCAAAG	YPL242C_1_WT_R	AGCCAAGGATTTTTCGCCGGTGCACAAA
	YPL242C_2_WT_F	TTTGGGGCTTGGCGATACCATATCCAAA	YPL242C_2_WT_R	TTCGCCTGTGGATGATGCGAGTACCAAG
	YPL242C_3_WT_F	GCTTTCACGTACTAAAGCGCCTCTAGAA	YPL242C_3_WT_R	CGTTGTGAGGTGTTCAGAGGACGCGATA
	YPL242C_4_Syn_F	CAAGCTAGGGGTTGGACCTAACAATGAA	YPL242C_4_Syn_R	CAACAAAAAGTGGCCTGGTAAGACCCCA
	YPL240C_1_Syn_F	ACGAATGGCGGCAGGAGCGTCTAATAAC	YPL240C_1_Syn_R	CGAAGACACTCAAAATAGAGCCGCCTTA
	YPL240C_2*_Syn_F	AGGATAAGCAACAAACTCGCTGTGACGT	YPL240C_2*_Syn_R	AAGCGGCACTAAGGCTTTTATGGAGGCC
	YPL239W_1_Syn_F	CTTAGAGACCGTCAGCAGAGCTAACTCA	YPL239W_1_Syn_R	TTTACCCTCGGTTTGGGTATCTTCTTCG
	YPL237W_1_Syn_F	TCGTATCCCACCACCAGTCTGCTTAAGA	YPL237W_1_Syn_R	ACGTCTACGTTTGCCGACAGTGGCTTGA
	YPL236C_1_Syn_F	ACCCTCGCTGAAACGACTGTTACGTGGA	YPL236C_1_Syn_R	CTACTCAGACGAAACCGCTATGTTGTTG
	YPL235W_1_Syn_F	TAAATTGGGTCGTAGTTTCGCCCGTAGC	YPL235W_1_Syn_R	GTTGGTGGCCATCATAACAATAGGAGCG
	YPL233W_1_Syn_F	CTTGTTATCAGCCATGACCATGGCCAGC	YPL233W_1_Syn_R	AGCGTCATCAGTTGAGTCGTCGTGATCG
	YPL232W_1_Syn_F	GTCAGCTCAAAGAGACGGTATCCACGAT	YPL232W_1_Syn_R	TTTAACAGCCTTGTCAGTGTGGCCAACG
	YPL231W_1_Syn_F	TAGCGGTGCTTTAGGCAAACAAAGCAGT	YPL231W_1_Syn_R	TAAAAAGGCTTTAGCGTCGGCTTCGCTG
	YPL231W_2_Syn_F	AGTCGTCGTCACTACTAGCAGATTTAGC	YPL231W_2_Syn_R	GCCTTGTTCAGGGATAGCAGCAAAAGGG
	YPL231W_3_Syn_F	CAGTAGCAGCGGCCCTATTAAAACCCCA	YPL231W_3_Syn_R	GATTTTGTCAGTAGCAGTGGCGGCCATA
	YPL231W_4_Syn_F	TCATAGTTCAGTCAAATACGCCAGCCCT	YPL231W_4_Syn_R	AGCACCACGTAAAGGGGCGATTCTAGGA
	YPL231W_5_Syn_F	TCGTGCTGTTAGTATTACCAGCTTTGGC	YPL231W_5_Syn_R	GTCAACGCCAACACCGCCATTGCTA
	YPL231W_6_Syn_F	ATCAGTTCAATCAAGCTTTGCCGGTACC	YPL231W_6_Syn_R	AACGGCTTGCAAATCGTCATGGCTGATT
	YPL230W_1_Syn_F	TCATCAGAGAAAACCAAGTAGCAGCAGC	YPL230W_1_Syn_R	ACTGCTGATAATAACCTCGCTAGCTGGG
	YPL229W_1_Syn_F	TCCACCATTGTTGTTCTCACGTAGCAGC	YPL229W_1_Syn_R	GCTGCCTGGGTTGCTTGAACTTTGGGTA
	YPL228W_1_Syn_F	TAGCCATAGCCAAAAGCCAAAGAGCAGA	YPL228W_1_Syn_R	GTCAACGGCAGCGTTAGCTTCTTCTTCT
	YPL228W_2_Syn_F	CGAAATCAGCGCTAGCAGTAAACCATCA	YPL228W_2_Syn_R	GCTGACAGGAGGGTTAACTCTGTCAGGA
	YPL227C_1_Syn_F	TGAAAATTTTGAGGCGCCGTCGGCGTCA	YPL227C_1_Syn_R	TCACACCCCTAGACCACCTTACCCT
	YPL226W_1*_Syn_F	AAATCAATCAGGTACCCCTACCCCTAGC	YPL226W_1*_Syn_R	GATAGCGTGTTGAGCAGCTCTTTTAACG
	YPL226W_2_Syn_F	CGACACCGCTAGTTTGCCAGAAGTCAGA	YPL226W_2_Syn_R	GATGCCTTCATCCTCGTCAGCTCTTTCT
	YPL226W_3_Syn_F	ACCAAGTTTGTCACACGTTAGTTGCAGC	YPL226W_3_Syn_R	GCCACGGCCATCGTCGATATCAATTTCT
	YPL226W_4_Syn_F	TCGTGATAGCTTGGGCGCCTTAGCT	YPL226W_4_Syn_R	GCCCTTAGGGCTGCTTAACCACTCGATA
	YPL242C_4_WT_F	TAAAGATGGTGTAGGGCCCAGAAGACTC	YPL242C_4_WT_R	TAATAAGAAATGGCCAGGCAAAACGCCC
	YPL240C_1_WT_F	TCTGATAGCAGCTGGGGCATCCAACAAT	YPL240C_1_WT_R	TGAAGATACCCAAAACAGGGCTGCTTTG
	YPL240C_2*_WT_F	TGGGTAGGCCACGAACTCAGAATGTCTC	YPL240C_2*_WT_R	GTCTGGTACCAAAGCCTTCATGGAAGCT
	YPL239W_1_WT_F	ACTGGAGACGGTTTCTCGCGCAAATAGT	YPL239W_1_WT_R	CTTGCCCTCAGTTTGTGTGTCTTCTTCA
	YPL237W_1_WT_F	CAGAATTCCTCCTCCTGTTTGTTTGCGT	YPL237W_1_WT_R	TCTCCTTCTCTTACCAACGGTAGCTTGG
	YPL236C_1_WT_F	CCCCTCAGAAAATCTGGAATTTCTCGGG	YPL236C_1_WT_R	TTATAGCGATGAAACGGCGATGCTCCTA
	YPL235W_1_WT_F	CAAGCTAGGCAGATCCTTTGCTAGATCT	YPL235W_1_WT_R	ATTTGTAGCCATCATGACGATTGGGGCA
	YPL233W_1_WT_F	TCTTTTGAGCGCTATGACGATGGCTTCG	YPL233W_1_WT_R	GGCATCGTCGGTACTATCATCATGGTCA
	YPL232W_1_WT_F	AAGTGCCCAAAGGGATGGGATACATGAC	YPL232W_1_WT_R	CTTGACGGCTTTATCGGTATGACCGACA
	YPL231W_1_WT_F	CTCTGGAGCATTGGGTAAGCAATCTTCC	YPL231W_1_WT_R	CAAGAAAGCCTTGGCATCAGCTTCAGAA
	YPL231W_2_WT_F	GGTTGTTGTTACCACCTCTCGTTTCTCT	YPL231W_2_WT_R	ACCTTGTTCTGGAATGGCCGCGAATGGA
	YPL231W_3_WT_F	TTCCTCATCTGGTCCAATCAAGACACCT	YPL231W_3_WT_R	AATCTTATCGGTGGCGGTAGCAGCCATG
	YPL231W_4_WT_F	CCACTCCAGTGTTAAGTATGCTTCACCA	YPL231W_4_WT_R	TGCTCCTCTCAATGGAGCAATACGTGGG
	YPL231W_5_WT_F	CAGAGCCGTGTCCATCACTTCTTTCGGT	YPL231W_5_WT_R	ATCTACACCGACGCCACCGTTAGAG
	YPL231W_6_WT_F	TAGTGTGCAAAGCTCTTTCGCTGGGACA	YPL231W_6_WT_R	GACAGCTTGGAGGTCATCGTGAGAAATA
	YPL230W_1_WT_F	GCACCAGCGTAAGCCTTCCTCTTCATCT	YPL230W_1_WT_R	GGACGATATGATTACCTCAGAGGCCGGA
	YPL229W_1_WT_F	CCCTCCTTTACTCTTTAGCAGATCGTCT	YPL229W_1_WT_R	AGAACCAGGATTAGAACTGGATTGCGTG
	YPL228W_1_WT_F	CTCGCACTCACAAAAACCTAAATCACGC	YPL228W_1_WT_R	ATCTACAGCTGCATTCGCTTCTTCTTCC
	YPL228W_2_WT_F	TGAAATATCTGCGTCTTCCAAGCCCAGT	YPL228W_2_WT_R	AGAAACTGGTGGATTTACACGATCTGGG
	YPL227C_1_WT_F	ACTGAACTTACTAGCACCATCAGCATCG	YPL227C_1_WT_R	GCATACACCAAGGCCGCCATATCCA
	YPL226W_1*_WT_F	CAACCAAAGTGGAACTCCAACTCCATCT	YPL226W_1*_WT_R	AATGGCATGTTGCGCGGCACGTTTGACT
	YPL226W_2_WT_F	TGATACTGCGTCCTTACCTGAAGTTCGT	YPL226W_2_WT_R	AATACCTTCGTCCTCATCTGCCCTTTCC
	YPL226W_3_WT_F	GCCTTCCTTAAGCCATGTCTCCTGTTCA	YPL226W_3_WT_R	ACCTCTACCGTCATCAATGTCGATTTCC
	YPL226W_4_WT_F	CAGAGACTCTCTTGGTGCTTTGGCC	YPL226W_4_WT_R	ACCTTTTGGCGATGACAACCACTCAATG
	YPL224C_1_Syn_F	GGTAGTAGCTCTCAAGTTTGGGCCACTG	YPL224C_1_Syn_R	TTGGATCGCTGCTGGCAGCATTTTAGTC
	YPL223C_1_Syn_F	ACCGCTACCGCTTAAGTCTCTACGG	YPL223C_1_Syn_R	ACAAAGACAGCAGCCTCAGAGCAACTTG
	YPL222W_1_Syn_F	ATTGTTTCACACCCCAAGAATGGTCAGC	YPL222W_1_Syn_R	AGCGAATCTGCTGAAAGGGGTCATGCCA
	YPL222W_2_Syn_F	ACGTTACAGCTTCGCTAATCAGCCTTCA	YPL222W_2_Syn_R	GCCCAAACGTTGGCTCATGATCTGAGCA
	YPL221W_1_Syn_F	TAGCTTCAGCCCTGATGACAGAAGCTTG	YPL221W_1_Syn_R	GCTGATATGGCTAGCAGCGGTACTATTA
	YPL221W_2_Syn_F	TACCGGTGGTAGTGCTAGCTTGTACTTA	YPL221W_2_Syn_R	ACCGGTGCAGACAATAGCGGTGTTTTCG
	YPL219W_1_Syn_F	CCCACCAAGCAGCGCTCCAAAC	YPL219W_1_Syn_R	GTGAGCTTGATCCTCCTGCAACTTGGCT
	YPL217C_1_Syn_F	TTTTCTAGGTCTGCTTTCGTCATCGCCA	YPL217C_1_Syn_R	CCCAAGCAACCCAGATTCAGCTTACCAC
	YPL217C_2_Syn_F	TAAATTCATGGCAGCACGGATTTGACCG	YPL217C_2_Syn_R	TGGTAATGGCTTCCGTATCGCTGCTACC
	YPL217C_3_Syn_F	TCTGTGACGACGTAATCTAGCCTTAACG	YPL217C_3_Syn_R	CGGTAATCCAAGCGAACAAGCTGAAGAT
	YPL217C_4_Syn_F	AACGCCACCAACGTCACTCATAGGG	YPL217C_4_Syn_R	CGGCTACTTACATGGCACCCCATTACCA
	YPL216W_1_Syn_F	TACTTGCGAGATCTCAGGTAAGGACGGT	YPL216W_1_Syn_R	GATCAAAGCAGCGCCCTTGCTTTCTCTG
	YPL216W_2_Syn_F	TAGCAGCAGCAGTGAGTTGTATACCCCA	YPL216W_2_Syn_R	TCTTTCGGTAGGGAATTGTGAACACTCC
	YPL216W_3_Syn_F	TTGCTTCTTATGGGTCCAAGGTCCAAGC	YPL216W_3_Syn_R	TGGGATGGTAGGTCTCATCAAAATGCCA
	YPL214C_1*_Syn_F	GCTGCCTGAACCTTGGCATCTAGTACTG	YPL214C_1*_Syn_R	TGACACCTTGGTTAGAGCCACCCAAATC
	YPL214C_2_Syn_F	AACCAAGCTAATGCCGTCTAAGCTACGT	YPL214C_2_Syn_R	CTTAGCCAAGTGGGGTCCTGACATGGTT
	YPL213W_1_Syn_F	CGACAGCGAAAGTATGCCTAGTTCATTG	YPL213W_1_Syn_R	GGTGTTAACAGGACCTAAGGTGTCACCA
	YPL212C_1*_Syn_F	TGACTGGGTAGTTGAACTGATTTCGGCT	YPL212C_1*_Syn_R	TACTTTGATCACGAGGTGCGGCTGTCCA
	YPL212C_2_Syn_F	TGAGGTGCTGGCTCTAAACTTAGCTAAC	YPL212C_2_Syn_R	ATTGCCAGAAGGTATCAGAGTTTGGGAC
	YPL211W_1_Syn_F	TGTTCCAGACCACGTCGCTAAGTTAGCC	YPL211W_1_Syn_R	AAAGGCGACGATGCCGGTTGGTTGCATA
	YPL210C_1_Syn_F	ATCACGCAAAGGTAACCATCTTTCTGGG	YPL210C_1_Syn_R	CAAGGGTGACGCTGACGTTTTGGTCGAT
	YPL210C_2_Syn_F	GTAACCTTCGTTGGTAGCACCTTGCAAA	YPL210C_2_Syn_R	TGAGAGCTTGCGTGGCATTTTGCACGTT
	YPL209C_1_Syn_F	AGGGCTCAAATAATCGATGGTACCGCAA	YPL209C_1_Syn_R	TGGCAAGGTCTACTGTGTCAGACATAGA
	YPL208W_1_Syn_F	CACTGCTAGTCAAAGCAGAGAATTGAGC	YPL208W_1_Syn_R	TAAGTCATGCAAGTCCTCCTCTTCAGCT
	YPL224C_1_WT_F	TGTGGTGGCACGAAGATTAGGACCGGAA	YPL224C_1_WT_R	ATGGATAGCAGCGGGTTCTATCTTGGTT
	YPL223C_1_WT_F	TCCTGACCCAGACAGATCGCGTCTA	YPL223C_1_WT_R	TCAACGCCAGCAGCCACAGTCTAATCTA
	YPL222W_1_WT_F	GCTTTTCCATACGCCTCGGATGGTTTCG	YPL222W_1_WT_R	TGCAAACCGAGAAAATGGCGTCATACCG
	YPL222W_2_WT_F	GAGATATTCGTTTGCCAACCAGCCAAGC	YPL222W_2_WT_R	ACCGAGTCTTTGAGACATTATCTGCGCG
	YPL221W_1_WT_F	GTCGTTTTCTCCAGACGATCGATCGCTA	YPL221W_1_WT_R	AGAAATGTGAGATGCTGCTGTGGAGTTC
	YPL221W_2_WT_F	GACTGGAGGCTCCGCATCTCTATATTTG	YPL221W_2_WT_R	CCCAGTACAAACGATGGCCGTATTTTCA
	YPL219W_1_WT_F	TCCCCCGTCTTCTGCCCCCAAT	YPL219W_1_WT_R	ATGGGCTTGGTCCTCCTGTAATTTAGCC
	YPL217C_1_WT_F	CTTACGTGGACGAGATTCATCGTCACCG	YPL217C_1_WT_R	ACCGTCGAATCCGGACAGTGCATATCAT
	YPL217C_2_WT_F	CAGGTTCATAGCCGCTCTTATTTGGCCT	YPL217C_2_WT_R	CGGGAACGGTTTTAGAATTGCAGCAACA
	YPL217C_3_WT_F	ACGATGTCTTCTCAACCTGGCTTTGACA	YPL217C_3_WT_R	TGGAAACCCTTCTGAACAAGCAGAAGAC
	YPL217C_4_WT_F	CACACCTCCGACATCGGACATTGGA	YPL217C_4_WT_R	TGGTTATTTGCACGGTACTCCTTTGCCT
	YPL216W_1_WT_F	CACCTGTGAGATTAGTGGAAAAGATGGC	YPL216W_1_WT_R	AATTAGGGCCGCACCTTTAGATTCTCGA
	YPL216W_2_WT_F	CTCATCTTCTTCCGAGCTTTACACTCCT	YPL216W_2_WT_R	TCGTTCCGTTGGAAATTGACTGCACTCT
	YPL216W_3_WT_F	CTGTTTTTTGTGGGTTCAAGGACCCTCT	YPL216W_3_WT_R	CGGAATAGTTGGCCTCATTAAGATACCG
	YPL214C_1*_WT_F	TGAACCACTTCCTTGACAACGGGTGGAA	YPL214C_1*_WT_R	CGACACACTTGTGCGCGCTACACAAATT
	YPL214C_2_WT_F	GACTAGAGAGATACCATCCAACGATCTC	YPL214C_2_WT_R	ATTGGCTAAATGGGGGCCAGATATGGTA
	YPL213W_1_WT_F	GGATTCAGAATCCATGCCATCCAGCTTA	YPL213W_1_WT_R	AGTATTTACTGGGCCCAACGTATCGCCG
	YPL212C_1*_WT_F	GCTCTGAGTGGTGCTGGATATTTCAGCC	YPL212C_1*_WT_R	AACCTTAATTACCCGTTGTGGTTGCCCC
	YPL212C_2_WT_F	ACTTGTAGAAGCACGGAATTTGGCCAGT	YPL212C_2_WT_R	GTTACCGGAAGGGATAAGGGTATGGGAT
	YPL211W_1_WT_F	CGTACCCGATCATGTTGCAAAATTGGCT	YPL211W_1_WT_R	GAAAGCAACTATACCAGTGGGTTGCATG
	YPL210C_1_WT_F	GTCTCTTAATGGCAGCCACCTTTCAGGA	YPL210C_1_WT_R	TAAAGGCGATGCAGATGTCCTTGTTGAC
	YPL210C_2_WT_F	ATAGCCTTCATTCGTGGCTCCTTGAAGC	YPL210C_2_WT_R	CGAGTCACTTAGAGGTATCCTACATGTG
	YPL209C_1_WT_F	TGGAGAAAGGTAGTCAATTGTCCCACAG	YPL209C_1_WT_R	CGGTAAAGTTTATTGCGTTCGGCACAGG
	YPL208W_1_WT_F	TACCGCCTCCCAATCACGAGAACTATCA	YPL208W_1_WT_R	CAAATCGTGTAGATCCTCCTCTTCGGCC
	YPL208W_2_Syn_F	GTTGAATTCAATCACCGGTCCTCCAGCT	YPL208W_2_Syn_R	GATAGCGTGGTCAACTTCAGCTAAGTCA
	YPL207W_1_Syn_F	GAGAAGCTCAACTCCAAAAGTCTTCAGC	YPL207W_1_Syn_R	GCTGTCGCCCAAACCTAAGACGGTATAA
	YPL207W_2_Syn_F	TACCTTCTCAGGTAGCAGCGACGGTAAC	YPL207W_2_Syn_R	ACGATAAACACGGGTGTTACCAGGAGCG
	YPL206C_1_Syn_F	ACGCAAACCGTCAACGCTAGCTAATGAT	YPL206C_1_Syn_R	CGGCATTTCAGTTCACTTCGTTAGTAGC
	YPL204W_1_Syn_F	TGCTAACTCAAACGCTGCTTCAGCTTCA	YPL204W_1_Syn_R	ACCGTTAGGTTGCTGCTGCAACTGTTGT
	YPL203W_1_Syn_F	CTTAGTTAGAAGCGTCCATAACGGCAGA	YPL203W_1_Syn_R	ACCGCACAAGGTCCAGGTAACGGTTTGA
	YPL202C_1_Syn_F	TCTAACGCTATAAGCAGCACGGATACGG	YPL202C_1_Syn_R	CTTGGATCCTGTCCCAAGCTTCGAGGAT
	YPL201C_1_Syn_F	TGAATCGCTAACTGGAGGGCTGCTGTTA	YPL201C_1_Syn_R	AGACCCAAGCACCAGTAGCCACCAATCA
	YPL199C_1*_Syn_F	AGCGATGCCATTCTGGCTGTGTAAACCC	YPL199C_1*_Syn_R	TGCCGAAGACTTCAATATGCAAGCTGCT
	YPL196W_1_Syn_F	TAGCTTGCCTCCAGTTCGTTTAAACGGT	YPL196W_1_Syn_R	ACGCTCCTCCTTGTCACCTTCCTCTTTG
	YPL195W_1_Syn_F	AGTTGTCAGCGCTGCCGTTTCAGTCATC	YPL195W_1_Syn_R	GCTGACATCAACGTCACTCAACAATCTG
	YPL194W_1_Syn_F	AAGAAGCCACTCAAAAAGACGTGAGCAC	YPL194W_1_Syn_R	ACCAGCCTCTTCCTTACTACCGCTAATA
	YPL194W_2_Syn_F	CAAAAGATTTAGACAGGCCTCAAGCGTC	YPL194W_2_Syn_R	GCCTAAACCGTCTTCCATCTCCTTGTTA
	YPL193W_1_Syn_F	TAGCCCACACATGTACCCAAATAGCCCA	YPL193W_1_Syn_R	AGCGTTGCTGTTAGCTAACTCTGGGTCT
	YPL191C_1_Syn_F	ATCAACGCTGTCCAAACTTTGCCAAACG	YPL191C_1_Syn_R	TGTCGACGTCGTTCACGGTTGGGTCATT
	YPL190C_1_Syn_F	TCTGGCGTTGCTTGAGCTGACTTCTAAA	YPL190C_1_Syn_R	CGCCTCAGCTAGCGCTACCTCA
	YPL190C_2_Syn_F	GTGTGGTGGAACACTCAAGGCGGTATCT	YPL190C_2_Syn_R	TAATTCAAGCGTTGGTAGCGACTCAGCT
	YPL189W_1_Syn_F	TGCTTTAGCCACCTCAAGTGAGAGCAAC	YPL189W_1_Syn_R	AATGCCGTAACTCCAGATAGCGAAGGCA
	YPL189W_2_Syn_F	TAGACAACCAAGCATCGACTATGACGAC	YPL189W_2_Syn_R	AATCATGGCCTGTTGTAATGGGGTGTCG
	YPL188W_1_Syn_F	CTCAAGCAGCGCTGACTTTGTTAGTCCT	YPL188W_1_Syn_R	GGTACCTAAGGCGAAAGCCAAGACTGGT
	YPL186C_1_Syn_F	GATGCTTTTGGCATTTTGGTCAGCTGGC	YPL186C_1_Syn_R	CGGTAGCGAGTTATATTACGAGGGTCCA
	YPL184C_1_Syn_F	ACGGCTAGCGCCGTTTGAAACAGCTAAA	YPL184C_1_Syn_R	CACCAGCGCTGGTGGTCCAAAC
	YPL184C_2_Syn_F	ATCGGTGCTAATACGGGCAGCAACGATT	YPL184C_2_Syn_R	TGCTCCTTCACGTACCGTCTACTTAGGC
	YPL183C_1*_Syn_F	GGCTCTGATAACTTGGTCGACGCTGGTA	YPL183C_1*_Syn_R	GGTGGCCCAGTTACCAGTTCACCAAAGC
	YPL208W_2_WT_F	ACTCAACAGCATTACTGGACCACCTGCA	YPL208W_2_WT_R	AATCGCATGATCTACTTCGGCCAAATCC
	YPL207W_1_WT_F	AAGGTCGAGTACCCCCAAGGTTTTTTCG	YPL207W_1_WT_R	TGAATCACCAAGCCCCAAAACTGTGTAG
	YPL207W_2_WT_F	CACGTTTAGTGGCTCATCTGATGGGAAT	YPL207W_2_WT_R	TCTGTACACTCTTGTATTCCCTGGTGCA
	YPL206C_1_WT_F	TCTTAGCCCATCTACAGATGCCAGACTG	YPL206C_1_WT_R	TGGTATCAGCGTCCATTTTGTCTCCTCG
	YPL204W_1_WT_F	CGCAAATAGCAATGCAGCAAGTGCAAGT	YPL204W_1_WT_R	GCCATTTGGTTGCTGCTGTAGCTGTTGG
	YPL203W_1_WT_F	TTTGGTGCGCTCTGTTCACAATGGTCGG	YPL203W_1_WT_R	CCCACAAAGCGTCCATGTGACAGTTTGT
	YPL202C_1_WT_F	CCGCACAGAGTAGGCTGCTCTAATTCTA	YPL202C_1_WT_R	TTTAGACCCAGTTCCGTCTTTTGAGGAC
	YPL201C_1_WT_F	GCTGTCTGAGACGGGTGGAGAAGAATTT	YPL201C_1_WT_R	GGATCCTTCAACTTCCTCTCATCAAAGC
	YPL199C_1*_WT_F	CGCTATACCGTTTTGAGAATGCAACCCT	YPL199C_1*_WT_R	CGCTGAAGATTTTAACATGCAAGCGGCA
	YPL196W_1_WT_F	CTCTCTACCACCGGTGAGATTGAATGGC	YPL196W_1_WT_R	TCTCTCCTCTTTATCCCCTTCCTCCTTA
	YPL195W_1_WT_F	TGTGGTTTCTGCCGCTGTCAGTGTTATT	YPL195W_1_WT_R	AGAAACGTCGACATCGGAGAGTAAGCGT
	YPL194W_1_WT_F	GCGATCACATAGTAAGCGTAGAGAGCAT	YPL194W_1_WT_R	TCCGGCCTCTTCTTTGGAGCCAGAGATT
	YPL194W_2_WT_F	TAAGCGGTTCCGGCAGGCTAGTTCAGTT	YPL194W_2_WT_R	ACCCAGCCCATCTTCCATCTCTTTATTG
	YPL193W_1_WT_F	CTCACCTCATATGTATCCGAACTCTCCG	YPL193W_1_WT_R	GGCATTAGAATTTGCCAGCTCGGGATCC
	YPL191C_1_WT_F	GTCCACCGAATCTAGGGATTGCCATACA	YPL191C_1_WT_R	CGTTGATGTTGTCCATGGCTGGGTTATC
	YPL190C_1_WT_F	ACGAGCATTCGAGCTAGAAACTTCCAGG	YPL190C_1_WT_R	AGCTAGCGCCTCAGCCACAAGC
	YPL190C_2_WT_F	ATGAGGAGGTACGGAAAGAGCTGTGTCA	YPL190C_2_WT_R	CAACAGTTCGGTAGGCTCAGATAGTGCC
	YPL189W_1_WT_F	GGCATTGGCTACGAGCTCCGAGTCTAAT	YPL189W_1_WT_R	GATACCATAGGACCAAATCGCAAAAGCG
	YPL189W_2_WT_F	CCGCCAACCTTCGATAGATTACGATGAT	YPL189W_2_WT_R	GATCATAGCCTGTTGCAAGGGTGTATCA
	YPL188W_1_WT_F	TAGTTCATCAGCAGATTTCGTGTCCCCA	YPL188W_1_WT_R	AGTGCCCAGAGCAAATGCTAAAACCGGA
	YPL186C_1_WT_F	AATTGACTTAGCGTTTTGATCGGCGGGT	YPL186C_1_WT_R	TGGGTCAGAGTTGTACTATGAGGGCCCT
	YPL184C_1_WT_F	TCTTGAGGCACCATTACTGACTGCCAAG	YPL184C_1_WT_R	TACATCTGCGGGCGGCCCCAAT
	YPL184C_2_WT_F	GTCCGTAGAGATTCTAGCCGCTACAATA	YPL184C_2_WT_R	GGCCCCAAGTAGAACTGTTTATTTGGGT
	YPL183C_1*_WT_F	AGCGCGTATTACTTGATCAACCGATGTG	YPL183C_1*_WT_R	TGTAGCGCAGTTGCCGGTACATCAATCT
	YPL183C_2_Syn_F	AGCCAAGTTCCATAATCTGTGACTGCCG	YPL183C_2_Syn_R	CAGACGTTTGTCACCAGGTGATACCACC
	YPL183C_3_Syn_F	GATGCTACGATCATCGCTACATGAAGCG	YPL183C_3_Syn_R	CCACGGTTTGTCATTGAGCTCAGAAGGT
	YPL181W_1_Syn_F	AGCTAGATCAGCTGCCGCTTCAAAGAGC	YPL181W_1_Syn_R	GACGTCGGTTTGCAATCTGGTAGTACCA
	YPL181W_2_Syn_F	CGACGAACCAATTTTGCCATTGACTAGC	YPL181W_2_Syn_R	CAAGCTAGTTCTTTGTGGTGGCAAACGT
	YPL180W_1_Syn_F	CGGCTTTGGTTTAAAGCCTAGACGTTCA	YPL180W_1_Syn_R	ATCGTCGATGTCGGCTTCTTTGGTAACT
	YPL180W_2_Syn_F	CACCAGCTCAACCAATAGTGGCTCAGAC	YPL180W_2_Syn_R	CTTCCAGATGCCACTTAAAACAGCCTGG
	YPL179W_1*_Syn_F	CGATCCTGACGACTCAAGAAGCTTGCCA	YPL179W_1*_Syn_R	AGCGCTGCTTCTCAAAGCCTTGGCAACT
	YPL179W_2_Syn_F	AAGCAGCGCTACCGCCCCAAAATTAATT	YPL179W_2_Syn_R	TGGGCTTTTGACACGACTGCTCAAACCA
	YPL177C_1_Syn_F	AGCGCTCTTGCTTTTTTTGCTTGAACCG	YPL177C_1_Syn_R	GAGATCAATGCCAGAGTTAGCTTTCAGC
	YPL176C_1_Syn_F	AACACCAGGGCTGCTGATAATAGCGACA	YPL176C_1_Syn_R	TAGCGAACAAGCTGGTAGAGCTATCGTC
	YPL176C_2*_Syn_F	CAACAAGTCGTGATCGCTAAAGCTACCG	YPL176C_2*_Syn_R	TCAGGCCCCAGAGGCCTTCTCAGAGAAG
	YPL174C_1_Syn_F	CAAAGTCTTTCTCTCCAAGTCTCTACCG	YPL174C_1_Syn_R	CCCAGAGCAACCATCACAACAAACCTCA
	YPL174C_2_Syn_F	GCTACTTAAAGTGATGTCGCAACTTGGG	YPL174C_2_Syn_R	AAACACCCCAGACCATTTAGAAACCACC
	YPL174C_3_Syn_F	CAAGTCTGGAGCCATAACTGAGTCGCTG	YPL174C_3_Syn_R	GCCATTGGGTAAAAACGACGGTTCAGCC
	YPL173W_1_Syn_F	TCGTGTTGTTGTTATGTCAGGTGCCAGT	YPL173W_1_Syn_R	GTCTCTAACAGCAACGGTACGGGTTTTA
	YPL172C_1_Syn_F	TGAAATAGCATGGCTAGGACGTTTGCTC	YPL172C_1_Syn_R	TAAGCAGCAACACATCAATACCGCTCCA
	YPL171C_1_Syn_F	ACGATCGCTAGCGCAATCGTATCTCAAA	YPL171C_1_Syn_R	TATTACCGAAGGCACCTTCATCAGTCCA
	YPL169C_1_Syn_F	ACGTGGAATACCGTTCATTGATGACTGG	YPL169C_1_Syn_R	TATGAATCCTAACATCACCACCCCTCCA
	YPL169C_2_Syn_F	AGCACGAACGGTCAATAAGTCGCTAGCA	YPL169C_2_Syn_R	ACAAAGTCAGTTCAGCGTCAGTGTTGAC
	YPL168W_1_Syn_F	GACCCCAGACAGCGTTAGAATCAAAGCT	YPL168W_1_Syn_R	TGATGGATGCAAGTCCATGTTCTCAGCC
	YPL167C_1_Syn_F	GGTGGTGGTGGTTGAAGCTCTCTTACTC	YPL167C_1_Syn_R	CGGCATTCCTGCTCAGCAGAAAATCATC
	YPL167C_2_Syn_F	CAAAGTCTGGCTTGGTGATTCGTAACTG	YPL167C_2_Syn_R	TGCCAGCTTCAGCGGTAGAATGCCTTGT
	YPL167C_3_Syn_F	AACTGGGATACGGGTGCTAACGTGGGTA	YPL167C_3_Syn_R	CGCTGGTTTGAGATACGGTAAGCGTGCT
	YPL167C_4_Syn_F	GCTGTCCTTTGGGCTAGCGATTGATTCA	YPL167C_4_Syn_R	CGAAGCTTTGCCACAATTATGGCCTAGA
	YPL183C_2_WT_F	TGCGAGATTCCACAGACGATGGGAACCA	YPL183C_2_WT_R	TAGGAGATTAAGTCCCGGAGACACTACA
	YPL183C_3_WT_F	AATTGATCTGTCGTCAGAGCAACTGGCA	YPL183C_3_WT_R	TCATGGACTTAGCCTTTCTAGTGAAGGG
	YPL181W_1_WT_F	GGCACGAAGTGCAGCTGCAAGTAAATCT	YPL181W_1_WT_R	AACATCCGTTTGTAATCGAGTGGTGCCG
	YPL181W_2_WT_F	TGATGAACCCATCCTACCCCTAACCTCA	YPL181W_2_WT_R	TAATGAGGTCCTTTGAGGGGGTAATCTG
	YPL180W_1_WT_F	TGGTTTCGGCCTGAAACCACGAAGAAGT	YPL180W_1_WT_R	GTCATCAATATCAGCTTCCTTCGTCACC
	YPL180W_2_WT_F	TACATCTAGTACGAACTCCGGTAGCGAT	YPL180W_2_WT_R	TTTCCATATACCGGACAACACTGCCTGA
	YPL179W_1*_WT_F	TGACCCAGATGATAGTAGGTCTCTACCT	YPL179W_1*_WT_R	TGCTGATGAGGATAGGGCTTTAGCGACA
	YPL179W_2_WT_F	CTCATCAGCAACTGCTCCGAAGCTGATC	YPL179W_2_WT_R	AGGAGACTTAACTCTGGACGATAACCCT
	YPL177C_1_WT_F	CGCCGATTTTGACTTCTTTGAACTGCCA	YPL177C_1_WT_R	ACGGAGTATGCCCGAGTTGGCATTTTCG
	YPL176C_1_WT_F	GACTCCTGGAGATGAAATGATCGCAACT	YPL176C_1_WT_R	ATCGGAACAAGCGGGCAGGGCAATTGTT
	YPL176C_2*_WT_F	AAGGAGATCATGGTCCGAGAATGATCCA	YPL176C_2*_WT_R	GCAGGCTCCGGAAGCCTTTAGTGAGAAA
	YPL174C_1_WT_F	AAGGGTTTTCCTCTCTAAATCCCTCCCA	YPL174C_1_WT_R	TCCTGAGCAACCCAGTCAACAAACAAGT
	YPL174C_2_WT_F	AGAGGACAGGGTTATATCACAGGAAGGA	YPL174C_2_WT_R	GAATACTCCCGATCACCTGGAAACGACA
	YPL174C_3_WT_F	GAGATCCGGTGCCATTACACTATCTGAA	YPL174C_3_WT_R	ACCGTTAGGAAAGAATGATGGAAGCGCT
	YPL173W_1_WT_F	CAGAGTAGTAGTAATGAGCGGGGCTTCC	YPL173W_1_WT_R	ATCCCTTACTGCCACCGTTCTTGTCTTT
	YPL172C_1_WT_F	GCTGATTGCGTGAGATGGTCTCTTAGAT	YPL172C_1_WT_R	GAAACAGCAACATATAAACACTGCGCCG
	YPL171C_1_WT_F	TCTGTCAGATGCACAGTCATAGCGTAAC	YPL171C_1_WT_R	CATCACGGAAGGTACGTTTATTTCCCCT
	YPL169C_1_WT_F	TCTAGGGATGCCATTCATGCTACTCTGA	YPL169C_1_WT_R	CATGAACCCAAATATAACGACACCACCG
	YPL169C_2_WT_F	CGCTCTTACAGTTAACAGATCAGATGCG	YPL169C_2_WT_R	CCAATCCCAGTTTTCTGTTTCCGTGGAT
	YPL168W_1_WT_F	AACTCCTGATTCAGTGCGTATAAAGGCC	YPL168W_1_WT_R	GCTCGGGTGAAGATCCATATTCTCTGCT
	YPL167C_1_WT_F	TGTAGTAGTTGTGCTCGCCCTTTTGGAT	YPL167C_1_WT_R	TGGTATCCCAGCCCAGCAGAAGATTATT
	YPL167C_2_WT_F	AAGGGTCTGCGAAGGACTTTCATAGGAA	YPL167C_2_WT_R	AGCTTCATTTTCTGGACGAATGCCATGC
	YPL167C_3_WT_F	GACGGGTATTCTCGTTGATACATGTGTC	YPL167C_3_WT_R	TGCGGGATTACGCTATGGAAAAAGAGCC
	YPL167C_4_WT_F	AGAATCTTTCGGAGACGCAATGCTTTCC	YPL167C_4_WT_R	TGAAGCATTACCGCAATTGTGGCCAAGG
	YPL167C_5_Syn_F	GACTCTAGGGAAGTCTCTACGTGACAAA	YPL167C_5_Syn_R	TGACTTGGCTGGTGATAAGTTGGGTAAC
	YPL165C_1_Syn_F	ACCACTGTAGTCAATGCAAATCTGCTCG	YPL165C_1_Syn_R	CCCACAGTGTATCACCTATAGAGCCTTT
	YPL164C_1_Syn_F	GGCGCTACGACAAGCTTTTGAATTCAAG	YPL164C_1_Syn_R	TACTGGTACCTTCGTCGCTAGAGATTTG
	YPL164C_2_Syn_F	GCCTGAGTCATATGGTCTACTGCTCAAC	YPL164C_2_Syn_R	GTCAGTTGGTAAGCCATACAGAAGCCAC
	YPL163C_1_Syn_F	GGTGCTAGTATAGGTTGAACCGCTTTCA	YPL163C_1_Syn_R	TACCCCATCATTGACCACCAGTACCAAC
	YPL162C_1_Syn_F	GCTGTCGCTCCAACCCAAAATCAAGTCA	YPL162C_1_Syn_R	CGTCGGTATCCCAATCTTGTGGTTATGT
	YPL161C_1_Syn_F	TGGGTTAACATCGGCGGTAACTGAGCTG	YPL161C_1_Syn_R	CCAAGTCGGCTCATTATTGCAAGATCCT
	YPL161C_2_Syn_F	AGCAGCCAAAGCGTATGATGAAGCACTG	YPL161C_2_Syn_R	CGAAACCCAGAAATTTGCCGGTCAAGGT
	YPL160W_1_Syn_F	TGCCAGAATTGACTGGCGTAGAAGCTTC	YPL160W_1_Syn_R	GTACATGGTTTCTGGACGTAAGGTAGCG
	YPL160W_2*_Syn_F	TGTTACCTGCGTTCCTAGCAACAGCCCT	YPL160W_2*_Syn_R	GGCCGCGATCATGTCGGCTTTGACTTTA
	YPL160W_3_Syn_F	TGAAAGCCAGGTTATGAGCAGAAGCGGC	YPL160W_3_Syn_R	CAAACCATAGGTTCTACAGACGGCCCAA
	YPL159C_1_Syn_F	GGTAGCGCTACTGATCCAAGGGCTCAAT	YPL159C_1_Syn_R	CAGCTGGTTGCCTCGTGTTCCTAGTACT
	YPL158C_1_Syn_F	AATACTAGCGGCTCTACGGATGCTACTG	YPL158C_1_Syn_R	CAACGTCCAAAAAGTTCCAAGTGCTACC
	YPL158C_2_Syn_F	AGTGCTTGGTAAGATAGCTGACTTGCTG	YPL158C_2_Syn_R	TGCCCGTTTGACCAGTAGCGATAGCAAT
	YPL157W_1_Syn_F	ATATGATTGCGTTTTCGGTAGCCCACCA	YPL157W_1_Syn_R	ACATTCACCCCACATACAGAAGATACCC
	YPL156C_1_Syn_F	GCTCTGGATACTTTCTAAAGCGGCTGAG	YPL156C_1_Syn_R	TCAAACCGACAACGTTGTTACCGCTACC
	YPL155C_1_Syn_F	TGAAGCGCTAGGGCTTGGGATATTGCTA	YPL155C_1_Syn_R	TAGCCAGTACGGTGTTAAGGTCATTGGC
	YPL155C_2_Syn_F	TCTGCTTGGGGTTGAAATACGTGAGCCT	YPL155C_2_Syn_R	TAGCCAACCTCGTAGTAATAGCCACCAT
	YPL154C_1_Syn_F	GCTAATGCAACTACCGCTGACTTCCAAG	YPL154C_1_Syn_R	TACTTTCGGCGGCATCGATGAGAGCAAA
	YPL153C_1_Syn_F	TGGTTTTTTGGCGCTCATGCTGCTGCTT	YPL153C_1_Syn_R	TGGTAAGTCAATGTACGAAAGCCCAGCT
	YPL153C_2_Syn_F	ATTAGCAACCATGCTGCTAGCGGTGCTA	YPL153C_2_Syn_R	TAGAGTTATCTGCACTACCGGCCAAATC
	YPL152W_1_Syn_F	AAGCAGTGCTAGTTTACGTTGGCACAGC	YPL152W_1_Syn_R	AGCGATGGCTGATGGCAATTTGATGCCG
	YPL151C_1_Syn_F	GGCGTCGGTGCTGCTTGAAACAACTTGT	YPL151C_1_Syn_R	TGGTCACGTTATGACCGTTCGTGATGTC
	YPL150W_1_Syn_F	ATGTGACAGCTTGAGCGGCTTGTGGTTG	YPL150W_1_Syn_R	TTTACGTGAGACTGGGGTCATGCTGGTA
	YPL167C_5_WT_F	AACCCGTGGAAAATCCCTTCTACTGAGT	YPL167C_5_WT_R	CGATTTAGCCGGCGACAAACTTGGAAAT
	YPL165C_1_WT_F	CCCGGAATAATCGATACAGATCTGCTCA	YPL165C_1_WT_R	TCCTCAGTGCATAACATACCGAGCTTTC
	YPL164C_1_WT_F	AGCAGATCTGCATGCCTTGCTGTTAAGA	YPL164C_1_WT_R	AACCGGAACTTTTGTTGCACGAGACCTC
	YPL164C_2_WT_F	ACCACTATCGTAGGGCCTGGAAGAGAGT	YPL164C_2_WT_R	AAGCGTGGGAAAACCGTATCGATCACAT
	YPL163C_1_WT_F	AGTAGAGGTGTATGTACTGCCCGATTCG	YPL163C_1_WT_R	CACGCCTAGCCTAACTACGTCCACAAAT
	YPL162C_1_WT_F	TGAATCTGACCAGCCAAGGATAAGATCG	YPL162C_1_WT_R	TGTTGGGATTCCCATTCTTTGGTTGTGC
	YPL161C_1_WT_F	CGGATTCACGTCAGCTGTTACACTTGAA	YPL161C_1_WT_R	TCAAGTTGGTAGCTTGCTACAAGACCCA
	YPL161C_2_WT_F	TGCGGCTAGGGCATAACTACTTGCGGAA	YPL161C_2_WT_R	TGAAACTCAGAAGTTCGCTGGCCAAGGA
	YPL160W_1_WT_F	GGCTCGTATCGATTGGAGACGTTCTTTT	YPL160W_1_WT_R	ATACATAGTTTCCGGTCTCAACGTGGCA
	YPL160W_2*_WT_F	CGTCACGTGTGTACCATCTAATTCACCA	YPL160W_2*_WT_R	GGCGGCAATCATATCAGCCTTAACCTTG
	YPL160W_3_WT_F	AGAATCTCAGGTCATGTCACGTTCTGGT	YPL160W_3_WT_R	TAACCCGTATGTACGGCAAACAGCCCAG
	YPL159C_1_WT_F	AGTGGCAGAGGAAATCCATGGTGATAGA	YPL159C_1_WT_R	TTCGTGGCTACCAAGAGTACCATCCACC
	YPL158C_1_WT_F	GATGGATGCAGCCCTTCTAATAGAGGAA	YPL158C_1_WT_R	TAATGTTCAAAAGGTCCCCTCCGCCACG
	YPL158C_2_WT_F	GGTCGACGGCAGAATGGCGCTTTTAGAT	YPL158C_2_WT_R	CGCTAGATTAACTTCCTCAGACTCGAAC
	YPL157W_1_WT_F	GTACGACTGTGTATTTGGATCACCCCCG	YPL157W_1_WT_R	GCATTCCCCCCACATGCAAAATATTCCT
	YPL156C_1_WT_F	CGACTGAATGGATTCCAAGGCAGCACTA	YPL156C_1_WT_R	CCAAACTGATAATGTCGTGACGGCGACG
	YPL155C_1_WT_F	ACTTGCAGATGGCGAGGGAATGTTTGAG	YPL155C_1_WT_R	CTCTCAGTATGGGGTCAAAGTTATCGGT
	YPL155C_2_WT_F	CCTTGAAGGAGTACTGATTCTACTACCG	YPL155C_2_WT_R	CTCTCAACCAAGATCCAACTCACATCAC
	YPL154C_1_WT_F	AGAGATACAGGAGCCTGAAACTTCAAGC	YPL154C_1_WT_R	CACCTTTGGTGGTATTGACGAGTCTAAG
	YPL153C_1_WT_F	CGGCTTCTTAGCCGACATTGATGAAGAA	YPL153C_1_WT_R	AGGCAAAAGCATGTATGAATCTCCGGCA
	YPL153C_2_WT_F	GTTGGCCACCATTGATGATGCAGTAGAT	YPL153C_2_WT_R	CAGGGTCATTTGTACCACGGGTCAAATT
	YPL152W_1_WT_F	GTCATCCGCCTCCTTGAGATGGCATTCT	YPL152W_1_WT_R	CGCAATAGCGCTCGGTAACTTTATACCA
	YPL151C_1_WT_F	AGCATCAGTCGATGAACTCACCACTTGA	YPL151C_1_WT_R	AGGGCATGTAATGACAGTGAGAGACGTT
	YPL150W_1_WT_F	GTGCGATTCACTCTCGGGTCTATGGTTA	YPL150W_1_WT_R	CTTTCTGCTAACCGGAGTCATCGATGTT
	YPL150W_2_Syn_F	TAGCATCGCTGGCAGCCCAAGAAAAAGT	YPL150W_2_Syn_R	GTTGTTGGCTGATCTAGGAACGATAGCG
	YPL150W_3_Syn_F	CTTGTCAATCGTTAGCACCGCTAGCTCA	YPL150W_3_Syn_R	AGGGGTAGGCAAGCCTTTACCTTTTGAG
	YPL149W_1_Syn_F	TGGTAAGTCAGCCACCTTCACTACTAGC	YPL149W_1_Syn_R	AATCAATGGGATGTGTCTTGGACGGCTA
	YPL147W_1_Syn_F	CGGCCGTGGTCGTTCATTCTTATGGGAT	YPL147W_1_Syn_R	GATGCCAGCAACACCAACGGTACCTAAG
	YPL147W_2_Syn_F	CGCTAGCATTCCAATTGTCATGAGCACT	YPL147W_2_Syn_R	TCTGATGCTTAAAATGCTTGGGACGGCA
	YPL147W_3_Syn_F	CAGAACCGAAGATGCCAGTCGTAACAGT	YPL147W_3_Syn_R	ACTACCGCTGCCCTGTAAGAAAGGCAAT
	YPL145C_1_Syn_F	CTTATCGCCAACTAAGGTGCCTGAAGGG	YPL145C_1_Syn_R	TGCCGGCGCTATTAAGTTGGGTGACTTC
	YPL141C_1_Syn_F	ACTTGGAGGGCTTGGCTTTCTCTTACTG	YPL141C_1_Syn_R	CAAAAGAGATGCCGACGTTGTTACCCGT
	YPL141C_2_Syn_F	AGGTCTAGGTTTGGTGTGACTGCTACTT	YPL141C_2_Syn_R	ACCTCCTGCTATCTCACCTGGTGACATC
	YPL141C_3_Syn_F	GCTACGACGGATTGGGCTTAATCTCTGA	YPL141C_3_Syn_R	CCCAGAAGGTTCAGACATCGGTCGTTTG
	YPL140C_1_Syn_F	AGCCAAGCTATTGACGGCCTCACCTGAA	YPL140C_1_Syn_R	CATGGGTGGTAAGAGCTTAGAGGCTACC
	YPL140C_2_Syn_F	AGCGCTCAACAAGGTGCTTGGATAGCTG	YPL140C_2_Syn_R	CAACGACGGTCAACACTTGAATAGAAGC
	YPL139C_1_Syn_F	AGCTAAGCTGCCGTTAGTGCTCAAAGCG	YPL139C_1_Syn_R	TAGCGGTGTCGATGAAAGCCCTAGC
	YPL138C_1_Syn_F	GCTACATGGGATTCTCTCATAGGTGCTG	YPL138C_1_Syn_R	GACCGACGAGGACCGTGCTGTTGTTAAA
	YPL137C_1_Syn_F	AATAGCGCTACGCAAAACGGCGCCACTA	YPL137C_1_Syn_R	TGTCCAGCAGCAGAGAAGCTTGTATCCA
	YPL137C_2_Syn_F	GCTGTCGTCTCTTGAACTACCCAAAACG	YPL137C_2_Syn_R	TGACGGTAGCTTGGTTACCATGACTGCC
	YPL137C_3_Syn_F	GCTAACGTGGCTCAAGCTCTTACATTTG	YPL137C_3_Syn_R	CAATGTTCAGGGCGTTGACTTGGCTTTC
	YPL137C_4_Syn_F	CTTTTTAGCGGTACTGGCGCTGCTGCTA	YPL137C_4_Syn_R	AAAGCCTCGTTTAGCTTCAAGCGCTATC
	YPL134C_1_Syn_F	TGGACCACTTGAACGTTGAATTCTGCTC	YPL134C_1_Syn_R	CCCAAACGGTGAGATGACCCAAAAGATT
	YPL133C_1_Syn_F	ACGGAAAGCTGGACGGATAGTACTCAAA	YPL133C_1_Syn_R	TGTTGCTCGTCAAGAAAACAGAAGCCCA
	YPL132W_1_Syn_F	TCCTTTGTACCGTGCTATCTGCGCCAGA	YPL132W_1_Syn_R	AATGTTTCTCATAGCAGGGTCTGAGGCG
	YPL131W_1_Syn_F	TATTAGCAGCACTATTACCGGCGACGTT	YPL131W_1_Syn_R	TTTAAAAGGTCTAGGGCCGTCTTCGACG
	YPL130W_1_Syn_F	CGCTCAAGCCGAAGACTTAGGCAAATTG	YPL130W_1_Syn_R	AGTCAACAAAACAGCCAAGGCAACGGTG
	YPL128C_1_Syn_F	ATCGCTGGTTGAGTTACCGAACAAACCA	YPL128C_1_Syn_R	GGAGGAAGAAGAAGCTTTGGTTGAAGGT
	YPL150W_2_WT_F	CTCTATTGCAGGTTCTCCTCGCAAGTCC	YPL150W_2_WT_R	ATTATTAGCACTCCGTGGCACAATGGCA
	YPL150W_3_WT_F	TTTAAGCATTGTATCGACTGCGTCGAGC	YPL150W_3_WT_R	TGGTGTTGGAAGACCCTTTCCCTTGCTA
	YPL149W_1_WT_F	CGGAAAAAGCGCTACTTTTACCACCTCT	YPL149W_1_WT_R	GATGAGCGGTATATGTCGCGGTCTTGAT
	YPL147W_1_WT_F	TGGTAGAGGAAGAAGCTTTCTGTGGGAC	YPL147W_1_WT_R	TATACCTGCTACTCCCACAGTTCCCAAA
	YPL147W_2_WT_F	TGCCTCAATCCCTATCGTTATGTCTACC	YPL147W_2_WT_R	ACGTATTGACAGGATTGAAGGAACAGCG
	YPL147W_3_WT_F	ACGTACAGAAGACGCTTCCAGAAATTCC	YPL147W_3_WT_R	GGAGCCAGAACCCTGCAAAAATGGTAAC
	YPL145C_1_WT_F	TTTGTCACCCACCAAAGTACCACTTGGA	YPL145C_1_WT_R	GGCTGGTGCCATCAAATTAGGCGATTTT
	YPL141C_1_WT_F	GGAAGGTGGAGAAGGTTTCCGTTTGGAA	YPL141C_1_WT_R	TAAGAGGGACGCTGATGTAGTAACGAGA
	YPL141C_2_WT_F	TGGCCGTGGCTTTGTATGGGATGAGGAA	YPL141C_2_WT_R	TCCACCAGCCATAAGTCCAGGCGATATT
	YPL141C_3_WT_F	AGATCTTCTTATAGGTGACAGCCGCTGG	YPL141C_3_WT_R	TCCTGAAGGCAGCGATATAGGAAGACTT
	YPL140C_1_WT_F	CGCTAAAGAGTTAACAGCCTCCCCACTG	YPL140C_1_WT_R	TATGGGAGGAAAATCACTGGAGGCAACG
	YPL140C_2_WT_F	CGCAGAAAGAAGTGTCGAGGGGTATGAA	YPL140C_2_WT_R	TAATGATGGGCAACATCTCAACCGGTCA
	YPL139C_1_WT_F	TGCCAAAGAACCATTGGTAGAAAGGGCT	YPL139C_1_WT_R	CTCAGGCGTTGACGAATCTCCATCG
	YPL138C_1_WT_F	AGAGCAGGGTATTCGCTCGTATGTAGAA	YPL138C_1_WT_R	AACAGATGAGGATAGAGCAGTCGTCAAG
	YPL137C_1_WT_F	GATTGCCGATCTTAAGACAGCACCGGAT	YPL137C_1_WT_R	CGTTCAGCAGCAGAGGTCTTTATACCCT
	YPL137C_2_WT_F	CGAATCATCCCTGCTGGATCCAAGGACA	YPL137C_2_WT_R	CGATGGCTCTTTAGTAACTATGACCGCT
	YPL137C_3_WT_F	TGACACATGCGAGAGCGATTTGCACTTA	YPL137C_3_WT_R	TAACGTCCAGGGTGTGGATCTAGCGTTT
	YPL137C_4_WT_F	TTTCTTGGCAGTGGAAGCTGAAGAAGAG	YPL137C_4_WT_R	CAAACCAAGACTGGCCAGTTCTGCCATA
	YPL134C_1_WT_F	CGGCCCGGAACTTCTTTGGATCCTAGAT	YPL134C_1_WT_R	GCCCAATGGGGAGATGACTCAAAAAATC
	YPL133C_1_WT_F	TCTAAACGCCGGTCTAATGGTGGATAGT	YPL133C_1_WT_R	AGTGGCAAGACAAGAAAATAGGTCGCCT
	YPL132W_1_WT_F	ACCACTCTATAGAGCCATTTGTGCTCGT	YPL132W_1_WT_R	GATATTTCGCATCGCTGGATCGCTAGCA
	YPL131W_1_WT_F	CATCTCTTCTACCATCACTGGTGATGTC	YPL131W_1_WT_R	CTTGAATGGACGTGGACCATCTTCAACA
	YPL130W_1_WT_F	TGCCCAAGCTGAAGATTTGGGTAAGCTT	YPL130W_1_WT_R	GGTTAAAAGTACCGCAAGAGCCACTGTT
	YPL128C_1_WT_F	GTCCGATGTACTATTGCCAAAAAGTCCG	YPL128C_1_WT_R	AGAGGAAGAAGAAGCATTAGTGGAAGGC
	YPL128C_2_Syn_F	ATTGTGGCTACTGTGTGGGCCGCTTGAA	YPL128C_2_Syn_R	TGGTGACAGCGGTGATATCACCTTGTTA
	YPL127C_1_Syn_F	ATAAGTTAAGCTGCTTGGGCTGCTAGCT	YPL127C_1_Syn_R	CAAAAAAGGCGTTGAGGCTGGTGACTTC
	YPL126W_1_Syn_F	TTTCCCATTGGGCAGTATTTTGAGCAGC	YPL126W_1_Syn_R	CAAGCTTAAAACGCTATCGATGTGCCAC
	YPL126W_2_Syn_F	TGACGGTAGTTACTTATTGAGCGGCGGC	YPL126W_2_Syn_R	AGTGTTCATAGCGCTAATAGGTTGCTGG
	YPL126W_3_Syn_F	GTTCTGGAGTTTTGATAGCCACGAGTCA	YPL126W_3_Syn_R	AGCATTCAAGGTGGTTCTAGTAGCAACG
	YPL125W_1_Syn_F	TGGTGTTGACAAGTATTGGCGTAGTACC	YPL125W_1_Syn_R	TGGGACCTTTGATTGCATGGCTGGTCTA
	YPL125W_2_Syn_F	CGAAGAATGGACCACCAGTAGTAACTTG	YPL125W_2_Syn_R	GGCTGGGCTACCGGTAACCAAGTTAAAG
	YPL125W_3_Syn_F	TAGCGTTAGCTTGACTGAGACCAGATTG	YPL125W_3_Syn_R	AGCCAAAGCGACAACTGGGATAGCAATG
	YPL124W_1_Syn_F	CACCAGATTGCCACCACCTCCTTTCAGT	YPL124W_1_Syn_R	TAAACCGCCCATTTGCAAACCGTAGGTT
	YPL123C_1_Syn_F	CAATCTGACAACACCACGATAACGAGCA	YPL123C_1_Syn_R	CAGCTTAGAGCAGATCGAGGCTGCTTTG
	YPL122C_1_Syn_F	GTGAGCGTGGGTCTCTAAGTAAGCGATA	YPL122C_1_Syn_R	TTTACGTCAGAACCGTGAAGAGCCAAGC
	YPL122C_2_Syn_F	TGAGTCCATAGCGTTACTAGCGCTACGA	YPL122C_2_Syn_R	CTTTATGGTCGGTACCCCATTGGCC
	YPL120W_1_Syn_F	CACCTCAAACTCACGTGAGGATCAGAGA	YPL120W_1_Syn_R	GCAACAATCCTGGCAAATTGGGAAATCG
	YPL120W_2_Syn_F	TACCAGACAGTTGAGCACCATCGCTAGC	YPL120W_2_Syn_R	GGCGGTGGTCCATTCCAAATTTGGTGAA
	YPL119C_1_Syn_F	AGTACTGCCAACACGACCAACGCTCAAG	YPL119C_1_Syn_R	ACCTGTTCCAGAGAAGGCTCAGTCATTC
	YPL119C_2_Syn_F	CAATAACTCGTCTAATGGTGGGCTTGAG	YPL119C_2_Syn_R	TCCTAAGCAGGAAGACAAAGTCACCGGC
	YPL118W_1*_Syn_F	CGGCGGTTTGAGCTATTCATTACCTGGT	YPL118W_1*_Syn_R	TCTAGCACGACGTGAAGTTAAAGGCTTG
	YPL117C_1_Syn_F	TGGGGTGAATTTATATGAAGGATCGGCG	YPL117C_1_Syn_R	TCCAGACTTGTGGACCAATACCTGTTGT
	YPL116W_1_Syn_F	TTTGAAGGTCCACGGTTCATCATGGCCA	YPL116W_1_Syn_R	GCCAGCTCTCTTCCAACAGATATCTTGA
	YPL116W_2_Syn_F	TCGTAGCCACCGTTCAAATGCCAGTCCT	YPL116W_2_Syn_R	ACGGATTCTGTGTGGCTTGGTGTTACTT
	YPL115C_1_Syn_F	AATGACGGTTGAACTACCTGACAAACGG	YPL115C_1_Syn_R	TAACGCTGAGGAGGAGAAAGACTCAAGA
	YPL115C_2*_Syn_F	AGTACCAGCTGATAAATGGCTAGCGCTG	YPL115C_2*_Syn_R	GGATGGTAGCTTGTTATTACGTCGTCCT
	YPL115C_3_Syn_F	AACTGATGAAGCGTGTGGACGACGCAAG	YPL115C_3_Syn_R	AAAGCCAGTTTTGACCAGCAGCTTGCCA
	YPL113C_1_Syn_F	GCTACCGATGTTTTGACCAATACTACCG	YPL113C_1_Syn_R	TCCTTGGGTTGGTTGCGATTTCATCGAT
	YPL128C_2_WT_F	GTTATGAGAGGAATGAGGACCAGAGCTG	YPL128C_2_WT_R	CGGCGATTCTGGAGACATTACACTTTTG
	YPL127C_1_WT_F	GTAGGTCAATGAAGAAGGCGAAGAGGCC	YPL127C_1_WT_R	AAAGAAGGGTGTGGAGGCCGGCGATTTT
	YPL126W_1_WT_F	CTTTCCCCTCGGTTCCATCCTTTCTTCA	YPL126W_1_WT_R	GAGTGACAGCACAGAGTCTATATGCCAT
	YPL126W_2_WT_F	CGATGGATCCTATTTGCTATCTGGTGGT	YPL126W_2_WT_R	GGTATTCATGGCCGAGATTGGTTGCTGA
	YPL126W_3_WT_F	ATTTTGGTCCTTCGACTCTCATGAGAGC	YPL126W_3_WT_R	GGCGTTTAATGTAGTCCTGGTGGCCACT
	YPL125W_1_WT_F	CGGCGTGGATAAATACTGGAGATCCACT	YPL125W_1_WT_R	AGGAACTTTACTTTGCATAGCGGGTCGG
	YPL125W_2_WT_F	TGAAGAATGGACGACATCCTCCAATCTC	YPL125W_2_WT_R	AGCCGGAGAGCCAGTGACTAAATTGAAA
	YPL125W_3_WT_F	ATCTGTGTCGTTAACCGAGACAAGGCTA	YPL125W_3_WT_R	GGCTAATGCAACCACAGGTATGGCGATA
	YPL124W_1_WT_F	TACGCGACTACCTCCTCCACCATTTTCC	YPL124W_1_WT_R	CAGTCCACCCATTTGTAAGCCATACGTC
	YPL123C_1_WT_F	TAGACGAACGACTCCTCTGTATCTTGCT	YPL123C_1_WT_R	TTCTTTGGAGCAGATAGAGGCAGCACTA
	YPL122C_1_WT_F	ATGTGCATGTGTCTCCAGATAGGCAATG	YPL122C_1_WT_R	ACTGAGACAGAATAGAGAAGAGCCGTCA
	YPL122C_2_WT_F	ACTATCCATCGCATTGGAGGCAGATCTG	YPL122C_2_WT_R	TTTCATGGTTGGCACTCCCCTCGCT
	YPL120W_1_WT_F	TACGAGTAATAGCAGAGAGGACCAGCGT	YPL120W_1_WT_R	ACAGCAGTCCTGACAGATAGGAAAGTCT
	YPL120W_2_WT_F	CACTCGGCAGCTTTCTACGATAGCGTCA	YPL120W_2_WT_R	AGCCGTTGTCCATTCAAGGTTGGGACTG
	YPL119C_1_WT_F	GGTGGAACCGACTCTTCCTACTGATAAA	YPL119C_1_WT_R	TCCAGTACCCGAGAAAGCACAGAGCTTT
	YPL119C_2_WT_F	TAACAGCTCATCCAGAGGGGGAGAACTA	YPL119C_2_WT_R	CCCAAAACAGGAAGATAAGGTTACGGGT
	YPL118W_1*_WT_F	AGGTGGATTATCATACAGCTTGCCAGGA	YPL118W_1*_WT_R	ACGTGCCCTTCTAGAGGTCAATGGTTTA
	YPL117C_1_WT_F	AGGCGTAAACTTGTAACTTGGGTCAGCA	YPL117C_1_WT_R	CCCTGATCTTTGGACTAACACATGCTGC
	YPL116W_1_WT_F	GCTTAAAGTTCATGGCAGTAGCTGGCCG	YPL116W_1_WT_R	ACCCGCACGTTTCCAGCAAATGTCTTGG
	YPL116W_2_WT_F	CAGATCTCATAGAAGCAACGCTTCCCCA	YPL116W_2_WT_R	TCTTATGCGATGCGGTTTCGTATTGGAG
	YPL115C_1_WT_F	GATAACTGTACTGGACCCGCTTAGTCTA	YPL115C_1_WT_R	GAATGCAGAGGAGGAGAAGGATAGTAGG
	YPL115C_2*_WT_F	TGTTCCTGCGCTCAAGTGAGATGCAGAA	YPL115C_2*_WT_R	AGACGGATCACTTTTGCTGAGAAGACCA
	YPL115C_3_WT_F	CACGCTACTTGCATGAGGTCTTCTAAGT	YPL115C_3_WT_R	GAAACCTGTGTTAACTTCATCACTCCCC
	YPL113C_1_WT_F	AGACCCTATATTTTGTCCGATGGAGCCA	YPL113C_1_WT_R	ACCATGGGTCGGCTGTGACTTTATTGAC
	YPL112C_1*_Syn_F	ACTTAAGACAGCGTAAGTACCTTTAGGG	YPL112C_1*_Syn_R	TGACGGTAGCCAAAGCCCTATCAGAAAG
	YPL111W_1_Syn_F	TGGCAGTAGCGTCATGATCGATGGCGTT	YPL111W_1_Syn_R	CTTAGGTGATAAATTACCAGGGACCCAC
	YPL110C_1_Syn_F	TGAGACATCGCTGTCGTCAACGCTTCTA	YPL110C_1_Syn_R	TACCGTTCCAATTATTGCCAACCACACC
	YPL110C_2_Syn_F	ACGGTTGACACCAACGCTTGAATAGCTT	YPL110C_2_Syn_R	GTTAGCTGGTCCTATCAAAAGCTACGGT
	YPL110C_3_Syn_F	TGAGCCTGAATTTAACTGGCTGTGTGGG	YPL110C_3_Syn_R	TTGGACCGCCATTTTTGTCGCTGCTGCT
	YPL110C_4*_Syn_F	GCTCAATCTTGAAGCTTGTGAAGTACCT	YPL110C_4*_Syn_R	CGAAGGTAGACCTCCTACCAAGATGCGT
	YPL108W_1_Syn_F	CGAGGTTGACCCATTAGTCGAGATTAGA	YPL108W_1_Syn_R	AACGTGACCTCTGCATCTCTCAATCATG
	YPL107W_1_Syn_F	CTCACGTGTTTTGTCAGGTGGTACCAAA	YPL107W_1_Syn_R	ACCTTCGTCGGCGTCGCTTTCTGAAACA
	YPL106C_1_Syn_F	ATCCCAGCTATAGCTAACGCTATATGGG	YPL106C_1_Syn_R	CAACGCTCCTTTTAGCGTCGAAAGTGTT
	YPL106C_2_Syn_F	AATGCTGCAAGTATAACTGCTATGGCCG	YPL106C_2_Syn_R	TGCCACCCAATTGGCCGCTATGTTTATT
	YPL105C_1_Syn_F	TCTGCCATCCATGGTGCTTGAATAACTG	YPL105C_1_Syn_R	CTTAAGAAGCAGCGGTGGTTTGAGCACT
	YPL105C_2_Syn_F	TTTGCTCTGATTGCCGGCAACTGGCATA	YPL105C_2_Syn_R	TGCTCAAATCCCAAAGACCCAAACCGGC
	YPL105C_3_Syn_F	GGTTGAGCTTGGCTTGTTCAAGACACTT	YPL105C_3_Syn_R	AATCGGTGTTCAACGTGTCCCTAGCCCA
	YPL104W_1_Syn_F	GGGTTTAAGCTCAGGTCAGAAGATCGTT	YPL104W_1_Syn_R	GACTAAGAACTCACGAGCACCTTCAGGA
	YPL104W_2_Syn_F	TTCAAAAGGCACCTTGGTTCCAGCTAAG	YPL104W_2_Syn_R	TGGGGTTGGGTTCTCAAAGATACTGTGA
	YPL103C_1*_Syn_F	CAAGCTACGACCTGACCAGTGCATA	YPL103C_1*_Syn_R	CACCGAGGTTCCAAAGCCTGACATTATT
	YPL101W_1_Syn_F	CAGCACCGGTTCAGCCGATTTAGATTCA	YPL101W_1_Syn_R	GCCTGGCAACTCTTTAGCGAACATTTGA
	YPL100W_1_Syn_F	GTTGGACGATGCTAGCAACTCATTGCCA	YPL100W_1_Syn_R	GGTTAAAACGCATTCGCCTGGCTTGCTA
	YPL097W_1_Syn_F	TAGTGGTAGCGACAGCGAAGCTTTGAGC	YPL097W_1_Syn_R	AACTGAACCCTGACTCAACTTACGACGA
	YPL096W_1_Syn_F	GGACGGTGTCGTCGATGTCTCAAAGAGA	YPL096W_1_Syn_R	AGCGCTACCTGATTCACGGCCTCTGTTT
	YPL095C_1_Syn_F	ACGTCTAGTAGTAACCTTGCTACGGCTA	YPL095C_1_Syn_R	TGGTGTTTGTACCGCTGACTGGGTC
	YPL094C_1_Syn_F	AATGGCAACGGCGAAAAAACCAGCCAAA	YPL094C_1_Syn_R	CAGAGCTTTACACAGCGAGGAGTACGCT
	YPL093W_1_Syn_F	AATCAGCTTAGCTGCCATCAGCAGAGCT	YPL093W_1_Syn_R	GGTTGGACGGTCCAAAATGCCTGGAGTA
	YPL093W_2_Syn_F	AACCTTAGGTCACGATATGAGCGCTTTG	YPL093W_2_Syn_R	GGTTTTGCCAACGCCTCTTTTGCCTGAA
	YPL112C_1*_WT_F	GGACAGAACGGCATACGTTCCCTTTGGA	YPL112C_1*_WT_R	CGATGGCTCACAATCGCCAATTAGGAAA
	YPL111W_1_WT_F	GGGTTCCTCTGTTATGATAGACGGTGTC	YPL111W_1_WT_R	TTTTGGGCTCAAGTTGCCTGGAACCCAT
	YPL110C_1_WT_F	ACTAACGTCTGAATCATCTACCGAACGC	YPL110C_1_WT_R	GACGGTCCCCATCATCGCTAATCATACA
	YPL110C_2_WT_F	TCTATTAACTCCCACTGAGCTGTACGAC	YPL110C_2_WT_R	ACTGGCCGGACCAATAAAGTCATATGGA
	YPL110C_3_WT_F	GCTACCACTGTTCAACTGTGAATGGGGA	YPL110C_3_WT_R	CTGGACAGCTATCTTCGTTGCAGCAGCA
	YPL110C_4*_WT_F	AGATAGACGGCTGGCTTGACTTGTTCCC	YPL110C_4*_WT_R	TGAAGGCAGGCCACCAACAAAAATGAGA
	YPL108W_1_WT_F	TGAGGTAGATCCCTTGGTTGAGATCCGG	YPL108W_1_WT_R	TACATGCCCACGACATCGCTCGATCATA
	YPL107W_1_WT_F	AAGTAGAGTGCTTAGCGGCGGAACGAAG	YPL107W_1_WT_R	GCCTTCATCAGCATCTGATTCACTGACT
	YPL106C_1_WT_F	GTCCCAAGAGTAAGAGACAGAGTAAGGA	YPL106C_1_WT_R	TAATGCCCCATTCTCTGTTGAATCCGTC
	YPL106C_2_WT_F	GATAGAACAGGTGTAGGAAGAGTGACCA	YPL106C_2_WT_R	AGCTACTCAACTAGCTGCCATGTTCATC
	YPL105C_1_WT_F	CCTACCGTCCATTGTTGAACTGTAGGAA	YPL105C_1_WT_R	ACTGCGTTCTTCTGGGGGGTTATCTACC
	YPL105C_2_WT_F	CTTTGACTGGTTACCAGCGACAGGCATG	YPL105C_2_WT_R	GGCGCAAATTCCGAAAACTCAAACTGGT
	YPL105C_3_WT_F	TGTGCTCGAGGGTTTATTGAGAACGGAA	YPL105C_3_WT_R	TATTGGCGTCCAAAGAGTTCCATCTCCT
	YPL104W_1_WT_F	AGGACTGTCTAGCGGCCAGAAAATAGTA	YPL104W_1_WT_R	AACCAGAAACTCTCTTGCGCCTTCTGGG
	YPL104W_2_WT_F	CAGTAAGGGTACATTAGTGCCTGCGAAA	YPL104W_2_WT_R	GGGAGTAGGATTCTCGAAAATGGAATGG
	YPL103C_1*_WT_F	GAGCGATCTCCCAGACCAATGCATG	YPL103C_1*_WT_R	TACAGAGGTGCCCAAACCAGATATCATC
	YPL101W_1_WT_F	ATCAACTGGGAGTGCTGACCTGGACAGT	YPL101W_1_WT_R	ACCAGGTAGCTCCTTTGCAAACATTTGG
	YPL100W_1_WT_F	ACTTGATGACGCCTCTAATAGCCTCCCT	YPL100W_1_WT_R	AGTCAGCACACATTCACCAGGTTTTGAC
	YPL097W_1_WT_F	CTCCGGATCGGATTCAGAAGCGCTTTCT	YPL097W_1_WT_R	CACGCTTCCCTGGGAAAGTTTTCTTCTG
	YPL096W_1_WT_F	AGATGGCGTTGTTGACGTTAGTAAACGC	YPL096W_1_WT_R	CGCCGATCCACTTTCTCTACCACGATTA
	YPL095C_1_WT_F	TCTACGGGTGGTGACTTTAGATCTTGAG	YPL095C_1_WT_R	AGGGGTCTGCACTGCAGATTGGGTT
	YPL094C_1_WT_F	GATAGCGACAGCAAAGAAGCCTGCTAAG	YPL094C_1_WT_R	TAGGGCACTGCATTCTGAGGAGTATGCC
	YPL093W_1_WT_F	GATATCTTTGGCAGCTATATCTCGTGCG	YPL093W_1_WT_R	AGTGGGTCTATCTAGGATACCAGGGGTG
	YPL093W_2_WT_F	CACTTTGGGCCATGACATGTCAGCCTTA	YPL093W_2_WT_R	TGTCTTACCGACACCACGCTTACCACTG
	YPL092W_1_Syn_F	TATCCCATTAGTCGTTGTTGCCAGCTCA	YPL092W_1_Syn_R	AGTAAAGACCTGGGTCATAGGAGGGATT
	YPL091W_1_Syn_F	CGCTGCTGGTCGTAAATTAAGCAACCGT	YPL091W_1_Syn_R	GCCAACGACTTTTTCGTTAGGACCAGCG
	YPL089C_1_Syn_F	GCTATTACTCTGGTTATTGCTATCGCCG	YPL089C_1_Syn_R	ACCAGGTAATACCAATAACCCAGGCACC
	YPL089C_2_Syn_F	CAATGGGCTGCTACCTGAACCAAATGGG	YPL089C_2_Syn_R	TCGTCCAGTTTTGAGAGTTCGTATCCCA
	YPL088W_1_Syn_F	TCATGTCCGTTATATCGGTGCCAGCTCA	YPL088W_1_Syn_R	CAAAGCAGCGATAGCTTCATCAACACGA
	YPL087W_1_Syn_F	CTTGTTAGAATTACACGCCTGGTGGCAC	YPL087W_1_Syn_R	AGGACCTAAGTACTCTAAGCTGTAGCTG
	YPL086C_1_Syn_F	ACGGACGATGCTGGTTCTCTGACTAGTA	YPL086C_1_Syn_R	TTTAGGCACCACCTGCAGAGACGTCAGA
	YPL086C_2_Syn_F	AGCTGAGTAGCTTTTGTATCTACCGGTC	YPL086C_2_Syn_R	CGTCCAGAGTTTATATGAAGATGTCGCC
	YPL085W_1_Syn_F	TGTTAGCAGCAGCACTAACATTAGCCCA	YPL085W_1_Syn_R	GTCCTCTTCAACGGCACTAACAGCG
	YPL085W_2_Syn_F	CTTGCCTAGTGACGGTAACTTGTTGAGC	YPL085W_2_Syn_R	CTTTTTAACGTCTTCCTCCCAAGGGACT
	YPL085W_3_Syn_F	CAGCGATGGCGAAGTTAGCAGCGGTAAA	YPL085W_3_Syn_R	AGTACCCAAACCGGTCTTGGTTAAGCCA
	YPL085W_4_Syn_F	AAGAAGCAGCCGTACCAATAGCGCTATT	YPL085W_4_Syn_R	GAAGCTAGCGCTTGAACCAACACTAGCG
	YPL085W_5_Syn_F	CCGTCACGCTACCCAGTATGGTTTGAAC	YPL085W_5_Syn_R	ATTTGGAGCATAACGGCTAGCATGTTCG
	YPL085W_6_Syn_F	AAGCGCTAACAGCAGCACCGTTGACTTG	YPL085W_6_Syn_R	ATCTGGTGAGCTAACGTAGTTGCTTGGA
	YPL085W_7_Syn_F	CAGTAGCCAGGGTAGCTTGATGTATAGC	YPL085W_7_Syn_R	TGGACGATTTTCCAAGCTTAAACCGCCG
	YPL084W_1_Syn_F	CTTCAGATTAGGCTCAAAGGGTAGCCGT	YPL084W_1_Syn_R	CTTTGGTTCGCCGTAGATAGCAACGTCA
	YPL084W_2_Syn_F	AGCTTTGGACGCTATCAAGAGCCCTACC	YPL084W_2_Syn_R	ATCTCTCATTAATTGACCCTGGGTGTCG
	YPL084W_3_Syn_F	ATTGCCACCTTTGGACAGCAAGGCTAGC	YPL084W_3_Syn_R	AGGAGGAGCAGCCATGGTTGGG
	YPL083C_1_Syn_F	AGGAACGGCAACACTTCTGACCAATCTG	YPL083C_1_Syn_R	TTCATTCATGCAAACCATGGGTAGAGCC
	YPL082C_1_Syn_F	GGTACGTAAAGCTGATAACTTAGGGGCA	YPL082C_1_Syn_R	TGGCGTTTTAGCCTTAGAGGCTTTGCAC
	YPL082C_2_Syn_F	AGGCAAAGCACGTGATTCGACGCTTCTG	YPL082C_2_Syn_R	CCCTAAGGGTTTGCCTGAAGAATTGGTT
	YPL082C_3_Syn_F	GGTACTACCTTGTCTGTCACTCAAGCTG	YPL082C_3_Syn_R	CAACTTGGCTAAAATGAGCGAAGAGGCC
	YPL082C_4_Syn_F	GCTAGCATAGTTGGCCAAGATTGAACCG	YPL082C_4_Syn_R	CTGTAGTAGCTGGTTGCAAAAACACCCT
	YPL082C_5_Syn_F	TAAGCTTTTAAAGCTCCACTCGCTTGGG	YPL082C_5_Syn_R	TAAGATCTGGGAAGCCACTCACGGTGGT
	YPL092W_1_WT_F	CATTCCGCTGGTTGTCGTCGCTTCAAGT	YPL092W_1_WT_R	GGTGAAAACCTGTGTCATTGGTGGTATC
	YPL091W_1_WT_F	TGCAGCGGGCAGAAAGCTGTCTAATAGA	YPL091W_1_WT_R	ACCGACAACCTTTTCATTTGGTCCCGCA
	YPL089C_1_WT_F	TGAGTTGGACTGATTGTTCGAGTCACCA	YPL089C_1_WT_R	GCCGGGAAACACAAACAATCCTGGTACT
	YPL089C_2_WT_F	AAGAGGTGAAGACCCACTTCCGAAAGGA	YPL089C_2_WT_R	CAGACCGGTACTTCGTGTGAGAATTCCG
	YPL088W_1_WT_F	CCACGTTAGATACATTGGGGCTTCGAGT	YPL088W_1_WT_R	TAGTGCGGCAATCGCTTCGTCTACTCTT
	YPL087W_1_WT_F	TCTATTGGAACTGCATGCTTGGTGGCAT	YPL087W_1_WT_R	TGGCCCCAGATACTCCAGTGAATAAGAA
	YPL086C_1_WT_F	TCTAACAATAGAAGTCCTCTGGGAGGTG	YPL086C_1_WT_R	CTTGGGTACAACTTGTAGGGATGTTCGT
	YPL086C_2_WT_F	GGCACTATAAGACTTATACCTGCCCGTT	YPL086C_2_WT_R	TGTTCAGTCCTTGTACGAAGACGTTGCT
	YPL085W_1_WT_F	GGTCTCATCATCTACCAATATCTCTCCG	YPL085W_1_WT_R	ATCCTCTTCCACAGCGGATACGGCA
	YPL085W_2_WT_F	TCTCCCATCCGATGGCAATCTTCTTTCT	YPL085W_2_WT_R	TTTCTTCACATCTTCCTCCCATGGAACC
	YPL085W_3_WT_F	TTCTGACGGTGAAGTATCATCGGGAAAG	YPL085W_3_WT_R	GGTGCCTAGTCCAGTTTTAGTCAAACCG
	YPL085W_4_WT_F	TCGATCTTCGAGAACTAACTCAGCGATC	YPL085W_4_WT_R	AAAAGACGCTGAACTTCCCACGGAGGCA
	YPL085W_5_WT_F	TAGACATGCAACACAGTACGGCCTCAAT	YPL085W_5_WT_R	GTTGGGTGCGTATCTAGAGGCGTGTTCA
	YPL085W_6_WT_F	TTCTGCCAATTCGTCAACTGTGGATCTC	YPL085W_6_WT_R	GTCAGGACTAGACACATAATTAGACGGC
	YPL085W_7_WT_F	TTCCTCGCAGGGATCGCTTATGTACTCA	YPL085W_7_WT_R	CGGTCTGTTTTCGAGTGACAATCCACCA
	YPL084W_1_WT_F	TTTTCGCCTGGGTAGCAAAGGATCAAGA	YPL084W_1_WT_R	TTTGGGTTCACCATAAATGGCCACATCG
	YPL084W_2_WT_F	GGCGCTCGATGCAATAAAATCTCCAACA	YPL084W_2_WT_R	GTCCCTCATCAATTGTCCCTGTGTATCC
	YPL084W_3_WT_F	CCTCCCTCCACTTGATTCTAAAGCGTCT	YPL084W_3_WT_R	TGGTGGGGCTGCCATAGTAGGC
	YPL083C_1_WT_F	TGGTACAGCCACGGAACGAACAAGCCTA	YPL083C_1_WT_R	CAGCTTTATGCAAACGATGGGAAGGGCT
	YPL082C_1_WT_F	TGTTCTCAATGCGCTCAGTTTTGGAGCG	YPL082C_1_WT_R	AGGTGTACTGGCTTTGGAGGCACTACAT
	YPL082C_2_WT_F	TGGTAAGGCTCTACTTTCAACAGAACGC	YPL082C_2_WT_R	TCCAAAAGGACTCCCAGAAGAACTAGTG
	YPL082C_3_WT_F	CGTGGACCCTTGACGATCGGATAGAGAA	YPL082C_3_WT_R	TAATCTCGCAAAGATGTCGGAAGAGGCT
	YPL082C_4_WT_F	TGATGCGTAATTAGCGAGAATGCTGCCT	YPL082C_4_WT_R	TTGCTCCTCGTGGTTACAAAAGCATCCA
	YPL082C_5_WT_F	CAGTGACTTGAATGACCACTCTGAAGGA	YPL082C_5_WT_R	CAAAATATGGGAAGCTACCCATGGAGGG
	YPL082C_6_Syn_F	ATTTGAAGTTGGGCTGGTAGCCAAGCTA	YPL082C_6_Syn_R	CTTGTTGCAGGAGGATCACCATTTGTCA
	YPL078C_1_Syn_F	ACGGCTAGCGTTCAAGACATCACTAACC	YPL078C_1_Syn_R	CTTAACCAAAACCGGTGTCTTAGGTACC
	YPL077C_1_Syn_F	GTCACCAACACTCTTACCGGTAGGGCTA	YPL077C_1_Syn_R	CAAGCGTCAGGCTCAGGCTACCGAATTA
	YPL076W_1_Syn_F	CGCTATGTTAACCTTGAGCCCTGTTTTG	YPL076W_1_Syn_R	GGTAGTGCTCAATCTGCTGCTCAAAACG
	YPL074W_1_Syn_F	ATCAAGCCCTGTTTTGGTCAGCGCTACC	YPL074W_1_Syn_R	ACTGTTACTCTCGGTAGCGACAGCTTTG
	YPL074W_2*_Syn_F	AAGTTTGAGCTCAGCCACCGCTCAAAGC	YPL074W_2*_Syn_R	AGCGGCCTCCTTGGCCAAGCTGGTCAAG
	YPL072W_1_Syn_F	CGTTAAGCATACTGGCAGCCACAGCTCA	YPL072W_1_Syn_R	GGTGCTGGCAGTGCTTTCTTTGATAGCA
	YPL070W_1_Syn_F	CAATTTGGGCGATATTGTTACCCCAACC	YPL070W_1_Syn_R	ACCATGCTCCAAGCTAGCGCTGCTTCTA
	YPL069C_1_Syn_F	GACTAAGCTGTGACCATGATGGCTACTT	YPL069C_1_Syn_R	GGATCAGTTAGCTATCGTCAGCCAAATC
	YPL068C_1_Syn_F	TGAGTTCAAGGTTAAGCTGTTAGCGGTG	YPL068C_1_Syn_R	CGATAGCAAAACCCGTCCTGTTACCACC
	YPL067C_1_Syn_F	CAAAGGCTCAAAGCCATGGCTCAAAATG	YPL067C_1_Syn_R	TTTTGAGCCAGGCGTCGTTCATTTGGTC
	YPL066W_1_Syn_F	TAGCGATCCAAGCAACGGTCACAGC	YPL066W_1_Syn_R	GTTGCTGCTTGGGGTGGTAGCGTTATTA
	YPL065W_1_Syn_F	TATCAGTACCACTACCAGCGCCCCA	YPL065W_1_Syn_R	GTTCTCGAAGTCGTCTCTAGTAACTCTG
	YPL064C_1_Syn_F	AGCAGGCAAGATCATACGTTTACGAGGT	YPL064C_1_Syn_R	CGAAGCCAGTAGTAGAGATAACGACGTT
	YPL063W_1_Syn_F	TATGACCGCTTTGGGCTTGGGTAACAGT	YPL063W_1_Syn_R	AGGGCTTGGTAAATTGCCTTCGACGTAA
	YPL061W_1_Syn_F	TCCTCGTGAACGTGGTAGATTGTTGTCA	YPL061W_1_Syn_R	GCCTGGGCCAGGGACAATATTAACAACG
	YPL061W_2_Syn_F	ATCAGTCGCCGTTGATAGCAGCGAAAGC	YPL061W_2_Syn_R	ACCGCCGGTCAAAATTTTAGCACCTTCC
	YPL060W_1_Syn_F	CTCAGAGTTGAACTCAGACCCTTTGCCA	YPL060W_1_Syn_R	ATCGCTGATAGCTGATTCTGACTTCTGG
	YPL058C_1_Syn_F	AAAGCCAGCGTGGCTAGCTCTACCTGAA	YPL058C_1_Syn_R	CGAATGCGTTGCTTGCGCCTTATTTGTT
	YPL058C_2_Syn_F	GCTATCTAAGCCGCTAGTTGGCTCG	YPL058C_2_Syn_R	CGCTGCTGAGTTGCGTCAGCAATCAAGT
	YPL058C_3_Syn_F	GCTACGATTAAAGCTGGCTGGTAATGGT	YPL058C_3_Syn_R	AGTCGAGGGTGGTGGCGATTTATTATTG
	YPL058C_4_Syn_F	GCTATCGCCTGAGACGTATAAATTGCCT	YPL058C_4_Syn_R	TGTTGGCGGCTTGTGGGTTTTAATGTTG
	YPL058C_5_Syn_F	GATTTCAGCTAAACTGGTGACGCTGGCA	YPL058C_5_Syn_R	CGAAACCCGTGACCGTTTAGACGTTGCT
	YPL057C_1_Syn_F	GGTAGCTGAAGCGGTGTCTGAAGTTGAC	YPL057C_1_Syn_R	TGGTACCGTTCGTATTTTGCAACCAGCC
	YPL082C_6_WT_F	GTTACTGGTGGGAGAAGTGGCTAGCGAT	YPL082C_6_WT_R	TCTCTTACAGGAGGACCATCACCTCAGT
	YPL078C_1_WT_F	TCTCGAGGCATTTAAAACGTCGGAGACT	YPL078C_1_WT_R	TTTGACAAAGACGGGGGTTTTGGGGACT
	YPL077C_1_WT_F	ATCTCCGACGGATTTTCCTGTTGGTGAT	YPL077C_1_WT_R	TAAAAGACAGGCGCAGGCAACAGAATTG
	YPL076W_1_WT_F	TGCAATGTTGACTCTCTCTCCAGTCCTC	YPL076W_1_WT_R	TGTGGTCGAAAGCCTCGATGATAGGACA
	YPL074W_1_WT_F	TAGTTCACCAGTACTCGTTTCAGCGACA	YPL074W_1_WT_R	GGAATTGGACTCTGTCGCAACCGCCTTA
	YPL074W_2*_WT_F	CTCCCTATCTAGTGCTACTGCACAATCG	YPL074W_2*_WT_R	TGCCGCTTCTTTGGCTAATGACGTAAGA
	YPL072W_1_WT_F	TGTGAAACACACCGGTTCTCATTCGAGT	YPL072W_1_WT_R	AGTTGAAGCGGTAGATTCCTTTATGGCG
	YPL070W_1_WT_F	TAACCTAGGTGACATCGTGACTCCTACT	YPL070W_1_WT_R	TCCGTGCTCTAAAGATGCTGAAGATCGT
	YPL069C_1_WT_F	AACCAACGAATGGCCGTGGTGTGAGGAA	YPL069C_1_WT_R	AGACCAGCTGGCCATAGTTTCGCAAATT
	YPL068C_1_WT_F	GCTATTAAGTGTCAGCGAATTCGCCGTA	YPL068C_1_WT_R	TGACTCGAAGACAAGACCAGTCACTACT
	YPL067C_1_WT_F	AAGTGGCTCGAAACCGTGTGAAAGGATA	YPL067C_1_WT_R	CTTCGAGCCTGGTGTTGTACACCTTGTT
	YPL066W_1_WT_F	GTCGGACCCCTCTAATGGCCATTCT	YPL066W_1_WT_R	ATTCGAAGAGGGAGTTGTGGCATTGTTC
	YPL065W_1_WT_F	GATATCCACTACCACATCGGCTCCC	YPL065W_1_WT_R	ATTCTCAAAATCATCCCTGGTGACGCGA
	YPL064C_1_WT_F	TGCTGGGAGAATCATTCTCTTTCTTGGC	YPL064C_1_WT_R	TGAAGCTTCCTCCCGTGACAATGATGTC
	YPL063W_1_WT_F	AATGACGGCACTAGGTCTCGGAAATTCC	YPL063W_1_WT_R	TGGCGAAGGCAAGTTACCTTCAACATAG
	YPL061W_1_WT_F	CCCAAGAGAAAGAGGCCGTCTACTAAGT	YPL061W_1_WT_R	ACCAGGACCTGGAACGATGTTGACGACA
	YPL061W_2_WT_F	GAGTGTTGCTGTCGACTCTTCTGAATCT	YPL061W_2_WT_R	GCCACCAGTTAAGATCTTGGCGCCTTCT
	YPL060W_1_WT_F	AAGCGAGCTAAATAGCGATCCACTTCCT	YPL060W_1_WT_R	GTCAGATATGGCGCTTTCGCTTTTCTGA
	YPL058C_1_WT_F	GAAACCTGCATGAGATGCACGTCCACTG	YPL058C_1_WT_R	TGAATGTGTCGCATGTGCTTTGTTCGTC
	YPL058C_2_WT_F	AGAGTCCAGACCAGAGGTAGGCTCA	YPL058C_2_WT_R	TGCAGCCGAGTTAAGACAGCAAAGTTCC
	YPL058C_3_WT_F	TGATCTGTTGAAAGAAGCAGGCAAGGGC	YPL058C_3_WT_R	TGTTGAGGGAGGAGGTGACTTGCTGTTA
	YPL058C_4_WT_F	AGAGTCACCGCTAACATACAAGTTACCC	YPL058C_4_WT_R	CGTCGGTGGTTTATGGGTCCTGATGCTT
	YPL058C_5_WT_F	AATTTCGGCCAAGGAAGTAACAGAAGCG	YPL058C_5_WT_R	TGAAACGAGAGATAGACTGGATGTGGCC
	YPL057C_1_WT_F	AGTGGCACTGGCAGTATCACTGGTACTT	YPL057C_1_WT_R	CGGGACAGTAAGAATCCTACAACCTGCT
	YPL055C_1_Syn_F	GTGTGATGAACTGTAAGGGTAGGCTGAA	YPL055C_1_Syn_R	CAGACCATATTACAGCGCCAACTCAAGA
	YPL054W_1_Syn_F	TAGCAGCTGCCCATTCAGTCACAGTCCT	YPL054W_1_Syn_R	GGTGGTTTGACCTTGCTCTTGCCAGATA
	YPL053C_1_Syn_F	ATCAAAATAGTGACCACCGCAGCTGCCG	YPL053C_1_Syn_R	CAGATGGATGCAAGACGAAGGTAAGGTT
	YPL051W_1_Syn_F	TGAATGCAGTACCACTTTGCAGAGCGTC	YPL051W_1_Syn_R	ATCCTTGACGCCTTCACCGGTTAAAGCA
	YPL050C_1_Syn_F	GTCAGCGTCCAACCATAAAACCCAGCTG	YPL050C_1_Syn_R	TCGTACCGCTACCGGCGATTTAGCTTTG
	YPL049C_1_Syn_F	GGTTGAGGTTGAGGTTGAGGTTGAGGTA	YPL049C_1_Syn_R	TGTTAGCTACCCTTACCCTATGGGTCCA
	YPL048W_1_Syn_F	ATCAGTCGACAGCGCTATGGATGCC	YPL048W_1_Syn_R	GCTAGCACGGACAGTATTAAACCAACGA
	YPL045W_1_Syn_F	CAGCAGCTGGCATAAAGTTACCATTAGC	YPL045W_1_Syn_R	TAAACCGTCGACCTCAGCTCTCAAATTG
	YPL045W_2_Syn_F	CCAGAGCAGAAAGAGCCCTATCGGCTAT	YPL045W_2_Syn_R	AGCTTTCAATTCTGGCTCGTTTGGAGGG
	YPL043W_1_Syn_F	AAGAGACGGCAAGTTATGCGGTTTCGCT	YPL043W_1_Syn_R	GGTAGCGTCGTATGGAACATTTCTGACG
	YPL043W_2_Syn_F	CGAAGGCAGAGTCTTAAGTATCACCCCT	YPL043W_2_Syn_R	GGCTTCGATCTCGTCAGGGCCCATAAAT
	YPL042C_1_Syn_F	GTCGCTAGCGTTATTACCGCTAACAGCG	YPL042C_1_Syn_R	CTGGTACCACAGTGCTGGTGGTAGA
	YPL042C_2_Syn_F	GCTTGAGCTCTTAGGTTGGGTTGAATCG	YPL042C_2_Syn_R	GGCTCCAATGTTGATGGCTAACAACGAC
	YPL041C_1_Syn_F	ACCGAAGTAAGGAGCACCCCAAATTGAG	YPL041C_1_Syn_R	TTTACACGAGGTTACCGCTATCTTGCCT
	YPL040C_1_Syn_F	CTTAATAACTGACCAGCTGCTACCTGAG	YPL040C_1_Syn_R	AAGACAAAGAAGCTGGGGCATTCCAATC
	YPL040C_2_Syn_F	ACTACGCCAATCATATGGGTAGCTGTGG	YPL040C_2_Syn_R	TCCTGGTCACGGTCAGGACGATTACTTG
	YPL040C_3_Syn_F	AGCTCTGTTGCTCAACAAGGTCCAAGGG	YPL040C_3_Syn_R	GGACTTGTCAGCTCAACAGATTGAGAGC
	YPL039W_1_Syn_F	CAGAGCTTATAGCTTGCACTCACACAGT	YPL039W_1_Syn_R	ATTTGATTGGCCGCTCCATTCGCCGCTA
	YPL038W_1_Syn_F	ATCACCTTTATCAGCTGTCATCCCTGCT	YPL038W_1_Syn_R	GGCGTCTTTTCTAGCGAAACCCTTACCG
	YPL036W_1_Syn_F	TGCTGCTGCCAGCGCTGCC	YPL036W_1_Syn_R	TTTACGACGTCTAGCAACTTCGTCGCTG
	YPL036W_2_Syn_F	ACACTATGGCGACGAGGTTTTTAGTAGC	YPL036W_2_Syn_R	GCTGACACCTTCAACGGTATATGGTTCA
	YPL036W_3_Syn_F	CGGTCCTTTTTGGAGCAGTATCCCTAGC	YPL036W_3_Syn_R	TCTGTCGAAAGCTTGGCTGGTACTCATG
	YPL033C_1_Syn_F	ACGACCCTCCAACAAGCAATGAACCAAG	YPL033C_1_Syn_R	TATGCAGGAGGGTATTGAAAGCACCTTG
	YPL032C_1_Syn_F	GCTGCTACTTAAAGTAGGGGTTGAAGGA	YPL032C_1_Syn_R	CAGATTGAACAGTATGCCTACCCACTCA
	YPL055C_1_WT_F	ATGGCTGCTGGAATATGGATAAGCACTG	YPL055C_1_WT_R	AAGGCCGTACTATTCAGCTAATAGCAGG
	YPL054W_1_WT_F	CTCGTCTTGTCCCTTTTCCCATTCCCCA	YPL054W_1_WT_R	CGTAGTTTGGCCTTGCTCTTGCCAAATG
	YPL053C_1_WT_F	GTCGAAGTAATGTCCGCCACATGAACCA	YPL053C_1_WT_R	TAGGTGGATGCAAGATGAAGGCAAAGTG
	YPL051W_1_WT_F	CGAATGTTCCACGACCCTACAGTCAGTT	YPL051W_1_WT_R	GTCTTTAACACCTTCTCCAGTCAATGCG
	YPL050C_1_WT_F	ATCGGCATCTAGCCACAGCACCCAAGAA	YPL050C_1_WT_R	AAGAACAGCCACTGGTGACTTGGCCTTA
	YPL049C_1_WT_F	TGTGCTTGTGCTTGTACTTGTGCTTGTG	YPL049C_1_WT_R	CGTGTCGTATCCATATCCAATGGGACCG
	YPL048W_1_WT_F	GAGCGTTGATTCTGCGATGGACGCT	YPL048W_1_WT_R	TGAGGCTCTAACGGTGTTGAACCATCTC
	YPL045W_1_WT_F	TTCGTCGTGGCACAAGGTAACGATCTCA	YPL045W_1_WT_R	CAACCCATCAACCTCTGCCCTTAGGTTA
	YPL045W_2_WT_F	TCAGTCGCGGAAATCACCAATTGGTTAC	YPL045W_2_WT_R	TGCCTTTAATTCCGGCTCATTAGGTGGT
	YPL043W_1_WT_F	GCGTGATGGTAAATTGTGTGGATTTGCG	YPL043W_1_WT_R	AGTGGCATCATAAGGGACGTTACGAACA
	YPL043W_2_WT_F	TGAAGGTCGTGTTCTGTCCATTACTCCA	YPL043W_2_WT_R	AGCTTCAATCTCATCTGGACCCATGAAC
	YPL042C_1_WT_F	ATCTGATGCATTGTTTCCTGACACCGCA	YPL042C_1_WT_R	ATGGTATCATTCCGCGGGAGGAAGG
	YPL042C_2_WT_F	AGAGCTTGATTTTGGTTGCGTGCTGTCA	YPL042C_2_WT_R	AGCCCCGATGCTAATGGCCAATAATGAT
	YPL041C_1_WT_F	CCCAAAATATGGTGCTCCCCAGATACTA	YPL041C_1_WT_R	CTTGCATGAGGTAACTGCCATACTACCA
	YPL040C_1_WT_F	TTTGATCACACTCCATGACGACCCACTA	YPL040C_1_WT_R	TAGGCAACGCTCATGGGGTATCCCTATA
	YPL040C_2_WT_F	GGATCTCCAGTCGTACGGATAAGAATGC	YPL040C_2_WT_R	ACCAGGGCATGGACAGGATGACTATCTC
	YPL040C_3_WT_F	TGCTCGATTAGAGAGAAGAGTCCATGGA	YPL040C_3_WT_R	AGATTTAAGCGCGCAACAGATCGAGTCA
	YPL039W_1_WT_F	AAGGGCATACTCGCTTCATAGCCATTCC	YPL039W_1_WT_R	GTTACTTTGACCCGACCATTCACCAGAG
	YPL038W_1_WT_F	CAGCCCATTGAGCGCAGTTATACCAGCA	YPL038W_1_WT_R	AGCATCCTTCCTGGCAAACCCTTTGCCA
	YPL036W_1_WT_F	CGCAGCCGCTTCTGCCGCT	YPL036W_1_WT_R	CTTTCTTCTCCTGGCGACTTCATCCGAA
	YPL036W_2_WT_F	GCATTACGGTGATGAGGTGTTCTCCTCA	YPL036W_2_WT_R	AGAAACGCCTTCGACAGTGTAGGGTTCG
	YPL036W_3_WT_F	TGGCCCATTCTGGTCTTCCATTCCATCG	YPL036W_3_WT_R	CCTATCAAAGGCTTGAGACGTGGACATA
	YPL033C_1_WT_F	TCTTCCCTCAAGTAGACAGTGGACGAGA	YPL033C_1_WT_R	CATGCAGGAGGGAATCGAATCGACTCTT
	YPL032C_1_WT_F	TGATGAGGACAAGGTTGGAGTGCTTGGG	YPL032C_1_WT_R	TCGCTTAAATTCCATGCCAACGCATAGC
	YPL032C_2_Syn_F	TGGATCGTAAGCGGCAATTGAGCTGCTG	YPL032C_2_Syn_R	GGCTACCGGTACCCCAAACTTAAGAGAT
	YPL030W_1_Syn_F	CGGTAGCGAGCCTAAGTTCGATGAGAGT	YPL030W_1_Syn_R	TCTGTAGGCAGTACGAACGACTCTCTCT
	YPL030W_2_Syn_F	CGACGCTAGAAAAAGAAAGAGCTGGAGC	YPL030W_2_Syn_R	GACATGGTCGACTAAGCCGCTATAAGTA
	YPL029W_1_Syn_F	TAACAGCGCTGGTTTAACCAGCGGTACC	YPL029W_1_Syn_R	AGCGACAACACAGTCACCCTTTCTTAAG
	YPL029W_2_Syn_F	TGGTAGATTTAAGAGCCGTAGCGCTAGT	YPL029W_2_Syn_R	TAACAAACCACGGGTGTGTCTCTTAGCG
	YPL028W_1_Syn_F	CGGCAATGTCTTGAGCGCTAACTTAGGT	YPL028W_1_Syn_R	AGCGTCATTTAAACCGTCACGTTCAACG
	YPL027W_1_Syn_F	CAGAGACAGCGTTAGCTATTATCCAGAC	YPL027W_1_Syn_R	CAATCTAGCTTTACCACGGTTAGCAGCA
	YPL026C_1_Syn_F	GGTGTCGGTTGGCAATGAGCTGCAA	YPL026C_1_Syn_R	AGCTTTGGACCATTGCCACAGATTGGGC
	YPL025C_1_Syn_F	AGCTGATTCTTCAGCGCTCAAGTAGGTA	YPL025C_1_Syn_R	CTCAGCTAGAGACATGGATATCGACGCT
	YPL024W_1_Syn_F	GGTTGACCGTTTGAGAAGCGGTGCT	YPL024W_1_Syn_R	TAACATACAGCTTGACCAGCTGATAGGG
	YPL023C_1_Syn_F	GCCGCTGCTGTCACCAGCATAGTATGAA	YPL023C_1_Syn_R	AAGAAGCCCAGCTTACGGCGAAATCGAT
	YPL023C_2_Syn_F	GTGACTCAAAACTGGGCTTTGGCTAACG	YPL023C_2_Syn_R	CGAAGCTGAAGGCCATGAGCAAGATCCT
	YPL022W_1_Syn_F	CGTTGACTTGTTGAGTGGTATCGTCCAT	YPL022W_1_Syn_R	GTTCCACCAATCTAAGGCCAATTCTGGG
	YPL022W_2_Syn_F	CGCTAGCTTGCCTGGTTTGTTGTATAGA	YPL022W_2_Syn_R	GGTTTGTAATGGGCTACTGCTCCAGATG
	YPL022W_3_Syn_F	GTTGGGTAGAGAGCAACCAGATCCATCA	YPL022W_3_Syn_R	GGCATTGTCGTCGGTAGTTTTGCCTGGT
	YPL021W_1_Syn_F	TTGCAGCGTTGCTTCAATTCCAAAGAGC	YPL021W_1_Syn_R	GCCGTCGTCACTACTTTGTTGGCTTCTG
	YPL020C_1*_Syn_F	GGTAACTTCCTCGCTTTGAGCACGGCTA	YPL020C_1*_Syn_R	CACTAGCCCTATTTCAAGCTTAGCCAGC
	YPL020C_2_Syn_F	GCTTGGGGTACCAACGCCTTCTGATTCA	YPL020C_2_Syn_R	TTCAGGCAATTCAGATGTCGAGTCACGT
	YPL019C_1_Syn_F	TGGCAAGCTTGGCTGACTACTGACATTA	YPL019C_1_Syn_R	TAGTGATGACACCGATTCAGCTAGCAGC
	YPL019C_2_Syn_F	AGCTGAATCGGTGTCATCACTATAAGGG	YPL019C_2_Syn_R	TGACGGTAAAACTACCGAACGTCAAGGT
	YPL019C_3_Syn_F	ACGCAAACGTAAGGTTGGAGCGCCTGAA	YPL019C_3_Syn_R	CTTGGAAAGCGACGTTAGAGTTCAACCA
	YPL018W_1_Syn_F	TCCACACTTGCAAGTCAGCGTTCAAAGC	YPL018W_1_Syn_R	GCAATTTCTTGGCTTACCACGCTCGCCT
	YPL017C_1_Syn_F	GAAGCTTTCGCTCAATGATGGGTGTGGA	YPL017C_1_Syn_R	GGCTGAAGAACAAGCCATCAGAGCTATC
	YPL016W_1_Syn_F	CGTTGCTAGTTCAACCAATTTCACCAGC	YPL016W_1_Syn_R	TGGGGTGCTATTGCTATTGGTATTTGGG
	YPL032C_2_WT_F	CGGGTCATATGCAGCGATACTTGAAGAA	YPL032C_2_WT_R	AGCAACAGGAACTCCGAATTTGAGGGAC
	YPL030W_1_WT_F	TGGGTCTGAGCCAAAATTTGACGAGTCC	YPL030W_1_WT_R	CCTATAAGCGGTTCTTACAACACGCTCA
	YPL030W_2_WT_F	AGATGCAAGGAAGCGCAAATCGTGGTCT	YPL030W_2_WT_R	AACGTGATCAACCAAACCAGAGTAGGTG
	YPL029W_1_WT_F	AAATTCAGCAGGGCTGACATCAGGCACA	YPL029W_1_WT_R	CGCAACGACGCAATCTCCTTTGCGCAAA
	YPL029W_2_WT_F	GGGAAGGTTCAAATCTAGATCTGCCTCC	YPL029W_2_WT_R	CAGTAGGCCTCTTGTATGCCTTTTTGCT
	YPL028W_1_WT_F	TGGTAACGTTCTTTCTGCCAATTTGGGC	YPL028W_1_WT_R	CGCATCGTTCAACCCATCTCTTTCGACA
	YPL027W_1_WT_F	TCGGGATTCAGTCTCTTACTACCCTGAT	YPL027W_1_WT_R	TAACCTTGCCTTTCCTCTATTTGCCGCG
	YPL026C_1_WT_F	TGTATCCGTAGGGAGGCTCGAACAG	YPL026C_1_WT_R	CGCATTAGATCACTGTCATCGTCTCGGT
	YPL025C_1_WT_F	CGCGCTTTCTTCGGCTGATAGATAAGTT	YPL025C_1_WT_R	TAGCGCGCGTGATATGGACATAGATGCA
	YPL024W_1_WT_F	AGTGGATAGACTACGATCAGGCGCG	YPL024W_1_WT_R	CAGCATGCAAGAGCTCCAAGATATTGGA
	YPL023C_1_WT_F	ACCAGATGAATCGCCCGCGTAATAACTG	YPL023C_1_WT_R	CAGGTCTCCCGCATATGGTGAAATAGAC
	YPL023C_2_WT_F	ATGGGATAAGACGGGAGATTGCGAGACA	YPL023C_2_WT_R	TGAAGCAGAAGGTCACGAGCAAGACCCA
	YPL022W_1_WT_F	TGTGGATCTCTTATCCGGCATTGTTCAC	YPL022W_1_WT_R	ATTCCACCAGTCCAGAGCTAGTTCAGGA
	YPL022W_2_WT_F	TGCCTCATTACCAGGCTTACTCTACCGA	YPL022W_2_WT_R	AGTTTGCAGGGGTGAGGAAGACCATATA
	YPL022W_3_WT_F	ATTAGGACGTGAGCAACCTGACCCTAGT	YPL022W_3_WT_R	AGCGTTATCATCAGTGGTCTTACCAGGA
	YPL021W_1_WT_F	CTGTTCAGTAGCCAGTATCCCGAAATCT	YPL021W_1_WT_R	ACCATCATCGGAGGATTGTTGCGATCGT
	YPL020C_1*_WT_F	TGTTACTTCCTCAGATTGTGCTCTCGAC	YPL020C_1*_WT_R	AACCTCACCAATCAGCTCTTTGGCTTCT
	YPL020C_2_WT_F	TGAAGGTGTCCCCACACCTTCACTTTCG	YPL020C_2_WT_R	AAGTGGTAACAGCGACGTTGAGAGCAGA
	YPL019C_1_WT_F	GGGTAACGAAGGCTGGGAGGAAACGTTT	YPL019C_1_WT_R	CTCCGACGATACAGACAGTGCCTCTTCT
	YPL019C_2_WT_F	GGCACTGTCTGTATCGTCGGAGTATGGA	YPL019C_2_WT_R	AGATGGAAAGACCACTGAAAGACAAGGG
	YPL019C_3_WT_F	TCTTAATCTCAGCGTAGGTGCACCGCTG	YPL019C_3_WT_R	TCTAGAATCAGATGTCCGCGTACAACCT
	YPL018W_1_WT_F	CCCGCATCTTCAAGTTTCTGTGCAATCA	YPL018W_1_WT_R	ACAGTTACGAGGTTTGCCTCTCTCACCG
	YPL017C_1_WT_F	AAACGATTCCGATAAGCTCGGATGAGGG	YPL017C_1_WT_R	AGCGGAAGAACAAGCTATAAGGGCCATT
	YPL016W_1_WT_F	GGTAGCCTCCAGCACGAACTTTACTTCT	YPL016W_1_WT_R	CGGAGTAGAGTTAGAGTTTGTGTTCGGA
	YPL016W_2_Syn_F	TTTTAGCGAACGTGCCGCTATGTTCGCT	YPL016W_2_Syn_R	AACCATGCTCCACTGTTGAGTTCTGGTA
	YPL016W_3_Syn_F	CCCAGTCAGCGCTAATACCCCTAAGTCA	YPL016W_3_Syn_R	AGCGCCCAACTCAGGAGCAAACAAGAAG
	YPL016W_4_Syn_F	CCCATTACAGCAAGTTTTGAGCCAAAGC	YPL016W_4_Syn_R	GGTTGGAAATAAGTTAGGGATGCTAGCG
	YPL015C_1_Syn_F	GGCAGCCTTTTGGCTGCTGCTACTATTA	YPL015C_1_Syn_R	TAGCGACGAGTTCGCTGAGCAATTGGTC
	YPL014W_1_Syn_F	TTCAAGTAACCAGGCTAAGTCAAGCGAC	YPL014W_1_Syn_R	ACCGCTTGGTGGATTGGTGGTGTCGAAA
	YPL012W_1_Syn_F	TCAAGCCGCTAGCCAATGCTTGATTAGC	YPL012W_1_Syn_R	CAAGATCATTTCTGGACCCATGGCGCTG
	YPL012W_2_Syn_F	CCCTAGCAGTGAACGTCCAGGTAGA	YPL012W_2_Syn_R	AGGCAATTCGCAGAATCTAGGCAAGGTT
	YPL012W_3_Syn_F	CAGCTACGCTGAAGAGAGTAGCAGCCAT	YPL012W_3_Syn_R	GATAAATTGAGCAACGGCGGTGCTACCA
	YPL012W_4_Syn_F	TGACTCAGCTAGTAGCGTCCAAACCAGC	YPL012W_4_Syn_R	ACCTAAGACGCAGACTTTAGTGAAACCG
	YPL011C_1_Syn_F	ACCGTAGTCCAAGCTAGTTCTTCTTTGG	YPL011C_1_Syn_R	CACCAATGAAGACAGAATGCCAAGCGCT
	YPL009C_1_Syn_F	GTCGCTATCAGTGTCACTGCTGATAGTA	YPL009C_1_Syn_R	ACCAGCCCAATTGGTTATGGGCTTCGGT
	YPL009C_2_Syn_F	ACACCACCAAGGGCTGCTGCTGATTTTT	YPL009C_2_Syn_R	CTTAGTTATGATGGGCAAGTCACCAGCC
	YPL009C_3_Syn_F	GCTTGACTCCATATCTTCGCTATCGCTA	YPL009C_3_Syn_R	CGAAGGCCCATATAACAGAACCTTGGAT
	YPL008W_1_Syn_F	CGACACTAGTAAGTCAACCCGTGGTGGT	YPL008W_1_Syn_R	CTTTGAGTGACGCAAATCAGCGCAAGCA
	YPL008W_2_Syn_F	CCCAAGCGAAGATATCACCACTTTAAGC	YPL008W_2_Syn_R	ACCACCGACGATGGCTAATAACAAGCTA
	YPL008W_3_Syn_F	CGACTTGTGCAGAGCCGTTGTTATGGTT	YPL008W_3_Syn_R	GGCTCTACCGACTGATTGATTAACGGCC
	YPL007C_1_Syn_F	TGAAACTGGGCAGATTTTAACGTGGGTG	YPL007C_1_Syn_R	CGTCGGTTTGGCTTGGTACCAGACCTAT
	YPL007C_2_Syn_F	AGCGATGCTGTAACCATCAGGGCTCAAT	YPL007C_2_Syn_R	TGAAGATGTCTTGGTTGCTGCTTTGAGC
	YPL006W_1_Syn_F	CGGTCCATTACCTTGCTTCAGTTTGAGC	YPL006W_1_Syn_R	CAAAACTGGACCGGTCTCGTTAACGACG
	YPL006W_2_Syn_F	CTCAGCCATTGGTCGTATGAGCCCAAGT	YPL006W_2_Syn_R	GACTAAGCTGGTAAAGAACCAGGCGCTA
	YPL006W_3_Syn_F	CGTCCCTCAGGACAGTTATTTAGTCGAT	YPL006W_3_Syn_R	ACCCTCTGGGAAACCGCTCATATTATAG
	YPL006W_4*_Syn_F	CTCAGTTAGCGCTAGCGTCTTTCGTACC	YPL006W_4*_Syn_R	AATGCCCAACAAGGCCATCAGGGCCCCG
	YPL005W_1_Syn_F	CAAAACCACCTTACCATTAAGAAGCGCC	YPL005W_1_Syn_R	CAAAACCTCGTCATCTGGATGTTTGGTC
	YPL005W_2_Syn_F	CGGTTTAAGAACCTCATACTGGCGTACT	YPL005W_2_Syn_R	TCTCAAGGTGGTTGGAATGCAGCCTAAG
	YPL016W_2_WT_F	GTTCTCTGAAAGAGCTGCAATGTTTGCC	YPL016W_2_WT_R	CACCATAGACCACTGTTGGGTCCTTGTT
	YPL016W_3_WT_F	TCCGGTTTCAGCAAACACTCCAAAAAGC	YPL016W_3_WT_R	TGCACCTAACTCTGGCGCGAAGAGAAAA
	YPL016W_4_WT_F	ACCGCTGCAGCAAGTGTTATCGCAATCA	YPL016W_4_WT_R	CGTGGGGAACAAATTTGGAATCGATGCT
	YPL015C_1_WT_F	AGCGGCTTTTTGTGAAGAAGAGGAGTTG	YPL015C_1_WT_R	CTCGGATGAGTTTGCCGAGCAACTCGTT
	YPL014W_1_WT_F	CAGCTCCAATCAGGCGAAAAGCTCGGAT	YPL014W_1_WT_R	TCCTGAGGGAGGGTTTGTAGTATCAAAC
	YPL012W_1_WT_F	CCAAGCTGCCTCTCAATGTCTTATCTCA	YPL012W_1_WT_R	GAGTATCATTTCAGGGCCCATAGCAGAA
	YPL012W_2_WT_F	TCCATCTTCCGAAAGACCTGGCAGG	YPL012W_2_WT_R	TGGGAGTTCACAAAACCGTGGAAGTGTA
	YPL012W_3_WT_F	TTCATATGCCGAAGAGTCCTCTTCTCAC	YPL012W_3_WT_R	AATGAATTGGGCGACAGCTGTTGATCCC
	YPL012W_4_WT_F	AGATAGCGCCTCCTCTGTTCAAACATCT	YPL012W_4_WT_R	CCCCAAAACACAAACCTTGGTAAACCCA
	YPL011C_1_WT_F	CCCATAATCTAGTGAGGTTCGACGTTGA	YPL011C_1_WT_R	AACAAACGAAGATAGGATGCCTTCGGCG
	YPL009C_1_WT_F	ATCAGAGTCGGTATCGGATGATATGGTG	YPL009C_1_WT_R	CCCTGCTCAACTTGTGATGGGTTTTGGA
	YPL009C_2_WT_F	GCACCACCATGGAGAAGAAGATATCTTC	YPL009C_2_WT_R	TTTGGTCATGATGGGTAAAAGTCCGGCT
	YPL009C_3_WT_F	CGAACTCTCCATGTCTTCTGAGTCTGAG	YPL009C_3_WT_R	TGAAGGTCCTTACAATAGGACGCTAGAC
	YPL008W_1_WT_F	TGATACCTCCAAAAGCACAAGAGGAGGA	YPL008W_1_WT_R	TTTACTATGTCTAAGGTCCGCACATGCG
	YPL008W_2_WT_F	TCCTTCTGAAGACATTACGACCTTGTCG	YPL008W_2_WT_R	TCCCCCAACAATAGCCAGCAAAAGAGAC
	YPL008W_3_WT_F	TGATTTATGTAGGGCTGTGGTGATGGTG	YPL008W_3_WT_R	AGCACGTCCAACACTTTGGTTGACAGCT
	YPL007C_1_WT_F	GCTCACGGGACATATCTTTACATGCGTT	YPL007C_1_WT_R	TGTTGGATTAGCGTGGTATCAGACGTAC
	YPL007C_2_WT_F	GGCTATTGAATAGCCGTCTGGAGAGAGA	YPL007C_2_WT_R	CGAAGACGTTCTTGTAGCGGCGCTTTCA
	YPL006W_1_WT_F	TGGCCCTCTGCCATGTTTTTCCCTTTCT	YPL006W_1_WT_R	TAACACAGGGCCTGTCTCATTCACAACA
	YPL006W_2_WT_F	AAGCGCTATCGGGAGAATGTCTCCTTCC	YPL006W_2_WT_R	AACCAGAGATGTGAAAAACCAAGCCGAG
	YPL006W_3_WT_F	TGTTCCACAGGATTCCTACCTGGTTGAC	YPL006W_3_WT_R	GCCCTCAGGAAACCCTGACATGTTGTAA
	YPL006W_4*_WT_F	GAGTGTGTCTGCGTCAGTTTTCAGAACA	YPL006W_4*_WT_R	GATACCTAGTAGGGCCATCAAAGCACCA
	YPL005W_1_WT_F	TAAGACGACTCTGCCGTTGCGTTCTGCT	YPL005W_1_WT_R	AAGGACCTCATCGTCAGGGTGCTTCGTT
	YPL005W_2_WT_F	TGGATTGCGGACAAGTTATTGGAGAACC	YPL005W_2_WT_R	GCGTAAAGTAGTGGGGATACAACCCAAA
	YPL004C_1_Syn_F	GCTGCCACTAGTGTGGCCATTTTGTGAG	YPL004C_1_Syn_R	ATGGACTTTGGATATGGCCGCTGTTAAG
	YPL003W_1_Syn_F	CTTAGTTTTGGCTGGTATCAGCAGCTTG	YPL003W_1_Syn_R	GCTAACAAAGGTATTCAAGACTGGTGGG
	YPL002C_1_Syn_F	CTTTGATCTGACGGCCTCCCAACCTAAA	YPL002C_1_Syn_R	GCATAACTCAGAGTTGCAAGCCAGCCCA
	YPL001W_1_Syn_F	GAGCTCATTAGTCGATGACTTCGCTAGA	YPL001W_1_Syn_R	ATCACTATGTTTCTGGAAAACGGCGTCG
	YPR001W_1_Syn_F	CGATCCATACTTGTCATACAGCAGCGGT	YPR001W_1_Syn_R	CTTTCTTAAGACAGCATGACCGTAGCCT
	YPR002W_1_Syn_F	TAGCTTAGCCTTGGACACCGCTAGATTG	YPR002W_1_Syn_R	AGCAACGGCCAAGATACCACCCAAATTG
	YPR002W_2_Syn_F	TAACACCGGTAGCCGTAAAAGCTGGGCT	YPR002W_2_Syn_R	AGCAGCCTCTTGGGTACGGATACGAATA
	YPR003C_1_Syn_F	TTTGCTTCTCAAGCTCTTTCTACCTGGG	YPR003C_1_Syn_R	CAGAGTTGCTGGTACCAGCAATTTCACC
	YPR003C_2_Syn_F	CAAGCTCTTGCTAGCAGTGGTGCTTTCG	YPR003C_2_Syn_R	TCACATCCCTACCGCTATCTTTTCAGGT
	YPR004C_1*_Syn_F	TAAGACGTCAGCCAATGGGCTCAACAAT	YPR004C_1*_Syn_R	TGTTCAACCAGTCTGCGAGGTCACTGTT
	YPR005C_1_Syn_F	ACAACGCTCGATAGGGCTCAAACCTGAT	YPR005C_1_Syn_R	CTGTCACCCTAAGCACTTGAAAAGAGGT
	YPR006C_1_Syn_F	AAAGCTAACACCGTCGCTGTGTAAGCCA	YPR006C_1_Syn_R	ACAGTTCACCGCTTCAGAGTTCGAATCA
	YPR006C_2_Syn_F	GGTTGGAACTAAGACGGCACCTGACAAG	YPR006C_2_Syn_R	CCCTTTGCATACCTTAGGTGTCATTGAC
	YPR007C_1_Syn_F	GCCTGAGCTTCTAGTGCTATTACGAGTG	YPR007C_1_Syn_R	CTCAGAATGGGATTTGTACCCACAAGGC
	YPR007C_2_Syn_F	GCTTGAGCTATGGCTACCCAATGGGGTA	YPR007C_2_Syn_R	CCCAGCTTTAGAGTTCTTGAATACCACC
	YPR008W_1*_Syn_F	CGTTCCAAGCTTAGCTAGTATCAGCAGT	YPR008W_1*_Syn_R	GGTGGCCGCCGTGGCCGTGGTTGAAAAG
	YPR008W_2_Syn_F	TCCAAGCAATTTGGCCGAGCAATCAAGC	YPR008W_2_Syn_R	AGTTAACAATTGTGAAGGAGGGCTAGCG
	YPR009W_1_Syn_F	TGGTTTCAGCGACTGTAGCTTGTTACCT	YPR009W_1_Syn_R	TGAAGGACCATCTCTCTGTCTCTTACGC
	YPR010C_1_Syn_F	ACGGATGCCCATAGCACTCAACTCGCTA	YPR010C_1_Syn_R	CAGTACTGTCTGCTGTAGAAGATGCAGT
	YPR010C_2_Syn_F	GCCGATACGAGGAACTGACTGTTGGGTA	YPR010C_2_Syn_R	TCCTGCTGACTATTTCGGCGAGCAATTG
	YPR010C_3_Syn_F	TCTGACTGGTCTTAACATTCTGCTGTGG	YPR010C_3_Syn_R	TCGTAAATTATTGCCAGAGAGCTGGGGT
	YPR010C_4_Syn_F	CAAACCGCTCTGACTAACTAAATTGCCG	YPR010C_4_Syn_R	CAGAGTCGTTTTCCAAGCCAGTCCAGAC
	YPR011C_1_Syn_F	ACTTGGCTGGGCGTCACTACTGTTAACG	YPR011C_1_Syn_R	TCACGAGGAGGGTACTAAGGGCTTGTTT
	YPR013C_1_Syn_F	GCTACTAGTTAAGTGTGGGCTCTGTGAG	YPR013C_1_Syn_R	CGGCAAAGGTACCCAATTCTACGGTCAT
	YPL004C_1_WT_F	AGAACCGGAGGTATGACCGTTTTGACTA	YPL004C_1_WT_R	TTGGACCCTAGACATGGCTGCAGTCAAA
	YPL003W_1_WT_F	TCTGGTGCTTGCCGGAATATCATCTCTT	YPL003W_1_WT_R	AGAGACGAAAGTGTTTAGAACAGGCGGA
	YPL002C_1_WT_F	TTTACTCCTAACAGCCTCCCATCCCAAG	YPL002C_1_WT_R	ACACAATAGCGAGCTTCAAGCTTCACCT
	YPL001W_1_WT_F	ATCGAGTTTGGTTGACGATTTTGCCAGG	YPL001W_1_WT_R	GTCGGAGTGCTTCTGAAAGACAGCATCA
	YPR001W_1_WT_F	TGACCCGTATCTCAGCTATTCATCTGGA	YPR001W_1_WT_R	TTTACGCAAAACTGCGTGCCCATAACCG
	YPR002W_1_WT_F	ATCTTTGGCTCTAGATACAGCACGACTC	YPR002W_1_WT_R	CGCGACAGCTAAAATTCCCCCAAGGTTA
	YPR002W_2_WT_F	AAATACTGGATCTAGAAAGTCGTGGGCG	YPR002W_2_WT_R	TGCCGCCTCTTGAGTTCTAATTCTGATC
	YPR003C_1_WT_F	CTTCGAGCGAAGTGATTTCCTTCCAGGA	YPR003C_1_WT_R	TAGGGTAGCGGGAACGTCGAACTTTACG
	YPR003C_2_WT_F	AAGAGATTTCGACGCGGTCGTAGATTCA	YPR003C_2_WT_R	CCATATACCAACGGCAATATTCAGCGGA
	YPR004C_1*_WT_F	CAAAACATCTGCTAGCGGCGATAATAGC	YPR004C_1*_WT_R	CGTCCAACCTGTTTGTGAGGTTACTGTA
	YPR005C_1_WT_F	GCATCTCTCAATTGGAGAAAGGCCACTC	YPR005C_1_WT_R	TTGCCATCCAAAACATCTTAAGCGGGGA
	YPR006C_1_WT_F	GAATGATACTCCATCTGAATGCAGACCG	YPR006C_1_WT_R	GCAGTTTACGGCAAGCGAGTTTGAAAGC
	YPR006C_2_WT_F	TGTGGGCACCAAAACAGCCCCACTTAGA	YPR006C_2_WT_R	TCCACTTCACACGTTGGGAGTTATCGAT
	YPR007C_1_WT_F	ACCACTAGACCTGGTTGAGTTTCTGGTA	YPR007C_1_WT_R	TAGCGAATGGGACTTATATCCCCAAGGT
	YPR007C_2_WT_F	TGAACTTGAGTGAGAGCCTAAAGGTGTC	YPR007C_2_WT_R	TCCCGCACTGGAGTTTCTTAACACTACT
	YPR008W_1*_WT_F	TGTCCCTTCATTGGCCTCCATTTCATCC	YPR008W_1*_WT_R	AGTTGCAGCGGTTGCGGTTGTACTGAAA
	YPR008W_2_WT_F	CCCTTCAAACCTAGCTGAGCAAAGTTCT	YPR008W_2_WT_R	GGTCAGTAATTGACTTGGTGGTGACGCT
	YPR009W_1_WT_F	CGGGTTTTCTGATTGCTCTTTACTGCCA	YPR009W_1_WT_R	ACTTGGGCCGTCCCTCTGACGTTTTCTT
	YPR010C_1_WT_F	TCTTATACCCATTGCGGATAGCTCAGAG	YPR010C_1_WT_R	TTCCACCGTTTGTTGCCGTCGTTGTTCC
	YPR010C_2_WT_F	ACCAATTCTTGGCACACTCTGTTGCGTG	YPR010C_2_WT_R	CCCAGCCGATTACTTTGGTGAGCAACTA
	YPR010C_3_WT_F	ACGAACAGGACGCAGCATCCTAGAATGA	YPR010C_3_WT_R	CAGAAAGTTGCTACCTGAGTCGTGGGGA
	YPR010C_4_WT_F	TAACCCAGACTGGGACACCAGGTTACCA	YPR010C_4_WT_R	TCGTGTTGTCTTTCAAGCTTCCCCTGAT
	YPR011C_1_WT_F	GGAAGGCTGAGCATCGGAGGAATTGACA	YPR011C_1_WT_R	CCATGAGGAGGGAACCAAAGGTTTATTC
	YPR013C_1_WT_F	AGAGGAGGTCAAATGAGGAGACTGGCTA	YPR013C_1_WT_R	TGGTAAGGGGACTCAATTTTATGGCCAC
	YPR015C_1_Syn_F	TCTTAAGGTGCTTGGACGGCTGCAGACT	YPR015C_1_Syn_R	AAGCTTACACCAGACCGAGGACCCAGTT
	YPR016C_1_Syn_F	GCCAACGACGCTTGAGCCTCTATTGACA	YPR016C_1_Syn_R	TGAGGAACGTTTGAGCGCTTTAGGCAAT
	YPR018W_1_Syn_F	TGAGACCAAGTCACGTTCAAGCAGCCCT	YPR018W_1_Syn_R	TGAGCCTTCTAACTCAACCTTGGTCAAC
	YPR018W_2_Syn_F	GGAACCAAAGACCAGCAGCTTGCCTAGT	YPR018W_2_Syn_R	GTTAGCGTTAGCTCTCAAGTTCTCCCAA
	YPR019W_1_Syn_F	AGACTTACGTTCAGACCGTGCTTTACCA	YPR019W_1_Syn_R	ACGTAATGGTTCTGAAGCTTCGCTAGGT
	YPR019W_2_Syn_F	AGGCTTGGTTTTACGTAGCACCCCAGTC	YPR019W_2_Syn_R	ATGTGGGGTTTGACCGTCTGGAACG
	YPR019W_3_Syn_F	CGCTCGTTCAAGCATCTTAGCTTCAGCC	YPR019W_3_Syn_R	GGTAGTGGCGGTAATACGTTTCTCGTCT
	YPR021C_1_Syn_F	AGCTAAGGTAAAACCGAATTGTGGGCTG	YPR021C_1_Syn_R	TATCGCCGGCATGCCTGCCGCTTTTTTA
	YPR021C_2_Syn_F	GATGCAGCCAGCGATGCTGCCTAAACTA	YPR021C_2_Syn_R	CTTGAGCGACGGTTTCGATCAAGATAGC
	YPR022C_1_Syn_F	TGAGACAACGTCCAAGCTTGAGTCAACG	YPR022C_1_Syn_R	AGACCCAGTTATCACCCGTCCATACGCT
	YPR022C_2_Syn_F	CAAAGGCTGCTGGTAGCTTGATGAAGCG	YPR022C_2_Syn_R	ATTGAGCACCCAATCAGGTACCAGCACC
	YPR022C_3_Syn_F	TGGAACTTCTGATGGGTTGTAAGGAGCG	YPR022C_3_Syn_R	ATATGTTTTGCCAACCACCAACGCTCCA
	YPR023C_1_Syn_F	TGGGTGCAAACTGTTGGCACTTGAACGA	YPR023C_1_Syn_R	GCGTTTAGCTAATGAGGCTAAGGAAGCC
	YPR024W_1_Syn_F	AGAAGCCGACTCAAGCGGTAAAGCTAGT	YPR024W_1_Syn_R	AGCGGTTAACAAATTTTGACGGACAGCG
	YPR024W_2_Syn_F	TGCTGTCAATCCTAGCTTAGCTAGCAGC	YPR024W_2_Syn_R	AGGCAACTTGCCGCCTAAACTCTCATAT
	YPR025C_1_Syn_F	AACGCTTTCCTGTGAGCCTTCACGTGAT	YPR025C_1_Syn_R	TGATAGCTTCGCCCAAAAAGCTAAGAGC
	YPR026W_1_Syn_F	CAGTAGATTGACCTATAGCCACGCTAGC	YPR026W_1_Syn_R	GTAGAAATCGCTAACGAAAGCGCCAGCG
	YPR026W_2_Syn_F	CTATAACGTTAGCTCAGACAGAGGCTTG	YPR026W_2_Syn_R	GTGATATTCATAGTCAACGCATGGACCG
	YPR026W_3_Syn_F	TGTCGACGTTGCCATGGCTAGTTTCAGT	YPR026W_3_Syn_R	AACCTCACCCAAGTGGTTACCGATATCG
	YPR026W_4_Syn_F	CGGCTTATTAAACCATGGTAGCAGCAGC	YPR026W_4_Syn_R	GCCTGGCAATAATGGCAATTCGATAGGG
	YPR027C_1_Syn_F	TAAGGCGGTTTTCTCACCCAACTTCAAG	YPR027C_1_Syn_R	TGCTAACATGATCAGTTGCGGTTTGGGT
	YPR029C_1_Syn_F	ACCGCTATTAGCGCTCAATAAACTGGCG	YPR029C_1_Syn_R	TAAAGCCGAATCAAAAGCCAGCACCGGC
	YPR029C_2_Syn_F	GTCACGAGCCAATTCTGGACTTGATAAG	YPR029C_2_Syn_R	AACCCACTTTGGCCAGGTTGAGAGCATT
	YPR030W_1_Syn_F	CAGCACTAGTTTGAGCCCTCAAAAGAGC	YPR030W_1_Syn_R	GTATGGGACGCTGTTTCTATGTCTGTCA
	YPR015C_1_WT_F	CCTCAGTGTTGAAGGTCTCGAACAAACC	YPR015C_1_WT_R	TTCTCTGCATCAGACAGAGGATCCCGTA
	YPR016C_1_WT_F	ACCGACAACTGAACTACCACGGTTAACG	YPR016C_1_WT_R	AGAGGAAAGACTATCTGCCTTGGGTAAC
	YPR018W_1_WT_F	CGAGACAAAAAGCAGAAGCTCTTCTCCA	YPR018W_1_WT_R	GCTACCTTCCAGCTCCACTTTTGTTAGT
	YPR018W_2_WT_F	AGAACCCAAAACATCGTCTCTACCATCC	YPR018W_2_WT_R	ATTTGCATTGGCTCGAAGATTCTCCCAG
	YPR019W_1_WT_F	TGATCTGAGAAGTGATAGAGCACTGCCT	YPR019W_1_WT_R	TCTCAAGGGTTCACTGGCTTCCGATGGA
	YPR019W_2_WT_F	GGGTCTTGTCCTGAGATCAACTCCGGTT	YPR019W_2_WT_R	GTGAGGCGTTTGTCCATCAGGCACA
	YPR019W_3_WT_F	TGCCAGAAGTTCTATTTTGGCCAGTGCT	YPR019W_3_WT_R	TGTGGTAGCTGTGATTCTCTTCTCATCG
	YPR021C_1_WT_F	GGCCAGAGTGAACCCAAATTGGGGAGAA	YPR021C_1_WT_R	CATTGCTGGTATGCCAGCTGCCTTCTTG
	YPR021C_2_WT_F	AATACAACCCGCAATAGAACCCAAGGAG	YPR021C_2_WT_R	TCTCTCGGATGGATTTGACCAAGACTCT
	YPR022C_1_WT_F	GCTAACTACATCGAGTGAGCTATCCACA	YPR022C_1_WT_R	TGATCCTGTGATTACTAGACCCTATGCG
	YPR022C_2_WT_F	GAGTGGCTGCTGATATGAACTACTTGCA	YPR022C_2_WT_R	CCTTTCTACGCAAAGTGGAACTTCTACG
	YPR022C_3_WT_F	GGGTACTTCACTGGGATTATATGGTGCA	YPR022C_3_WT_R	TTACGTGCTTCCTACTACAAATGCGCCT
	YPR023C_1_WT_F	AGGATGGAGGGAATTAGCGGAACTTCTT	YPR023C_1_WT_R	AAGACTGGCGAACGAGGCGAAAGAAGCT
	YPR024W_1_WT_F	GGAAGCTGATAGCTCTGGAAAGGCATCC	YPR024W_1_WT_R	GGCTGTCAGTAGGTTTTGTCTAACGGCA
	YPR024W_2_WT_F	CGCAGTTAACCCATCATTGGCGTCATCT	YPR024W_2_WT_R	TGGTAGTTTACCACCCAAGGACTCGTAC
	YPR025C_1_WT_F	TACTGATTCCTGGCTACCTTCTCTGCTG	YPR025C_1_WT_R	GGACTCGTTTGCTCAAAAGGCCAAATCT
	YPR026W_1_WT_F	TTCCAGGCTTACATACTCACATGCCTCG	YPR026W_1_WT_R	ATAAAAGTCCGATACAAACGCACCGGCA
	YPR026W_2_WT_F	TTACAATGTCTCGAGCGATAGGGGTCTT	YPR026W_2_WT_R	ATGGTATTCGTAATCGACACAAGGTCCC
	YPR026W_3_WT_F	CGTTGATGTCGCTATGGCCTCCTTTTCC	YPR026W_3_WT_R	GACCTCGCCGAGATGATTGCCAATGTCT
	YPR026W_4_WT_F	TGGTCTGCTGAATCACGGCTCTTCTTCT	YPR026W_4_WT_R	ACCAGGGAGCAACGGTAGTTCTATTGGA
	YPR027C_1_WT_F	CAGAGCCGTCTTCTCGCCAAGTTTGAGA	YPR027C_1_WT_R	GGCCAATATGATATCCTGTGGGCTAGGA
	YPR029C_1_WT_F	TCCAGAGTTTGCAGAGAGCAAGGAAGCA	YPR029C_1_WT_R	CAAGGCTGAAAGCAAGGCTTCTACTGGT
	YPR029C_2_WT_F	ATCTCTGGCTAATTCAGGGGAGCTCAAA	YPR029C_2_WT_R	GACACATTTCGGTCAGGTGGAGTCTATC
	YPR030W_1_WT_F	TTCTACCTCCCTCTCGCCACAAAAATCG	YPR030W_1_WT_R	ATACGGAACAGAATTCCTGTGCCTATCC
	YPR030W_2_Syn_F	TCGTCACCCAAACAGCCATAGCAGAAGC	YPR030W_2_Syn_R	GCTTTCTGGGATTCTTGAAGCCAAAACG
	YPR030W_3_Syn_F	CTTAAGCAGAAGCACCAGTTTGGCTAAC	YPR030W_3_Syn_R	AGCAGTCTCCTGTTCGAAAATGTCCTGA
	YPR031W_1_Syn_F	AGACAATTCAACTGACACCGATAGCGAC	YPR031W_1_Syn_R	CTTAGTAAAATATGGAGCCTCAACGCCG
	YPR031W_2_Syn_F	CCCAAGCACCAACTCATTAATCGCCAGA	YPR031W_2_Syn_R	AACCCAGCTGCCAGTATCGGTTTGCTTA
	YPR032W_1_Syn_F	TGCCGCTCGTTTGAGCCCAATCGTTAGT	YPR032W_1_Syn_R	AATCATGTGACCGCTGTTGGCGTCCCAA
	YPR032W_2_Syn_F	TATCAGAGACAGCTCAACCAACGCCGCT	YPR032W_2_Syn_R	AACGATAGGAACGTTAGTAGGCAATGGG
	YPR032W_3_Syn_F	TTCATTTAGCGAGAGAAGCAGCGATGAC	YPR032W_3_Syn_R	GACGGCCTCATTCATGGTTTCACCCATA
	YPR033C_1_Syn_F	GATATCGGCAGCTGAGACTAATTCGCCG	YPR033C_1_Syn_R	AGATTGGACCGGCTACTTGCCAGAACGT
	YPR033C_2_Syn_F	GATGCTACCAACGCCGACAAATTCGCTA	YPR033C_2_Syn_R	CTTGGACGGTATTTTTCAAATTGCCGGC
	YPR034W_1_Syn_F	CACCGCTTCATCATCAAATATCAGCCCT	YPR034W_1_Syn_R	GCTAGGTAAGTTAGCCATGGTCAAAGCA
	YPR035W_1_Syn_F	CGCTGGCTGCCATACCAATGTCAGTACT	YPR035W_1_Syn_R	AATACGGATGCTTGAGCCACGATTAGCA
	YPR036W_1_Syn_F	CGCTCACAGTGGTTTTAAGGTTAACGGT	YPR036W_1_Syn_R	ACAAACATAGCAGGTATCCATCTGCTCG
	YPR037C_1_Syn_F	GCTAACTCTCTTGCCATCTGAATCTGAG	YPR037C_1_Syn_R	TGAATTGTACCCTTGTGGTGAATGCAGC
	YPR040W_1_Syn_F	TACCTCAGGTATTACCACCCCAAGCGTT	YPR040W_1_Syn_R	AACGTCATTGGTAAATCTTTGAGCGCCG
	YPR041W_1_Syn_F	AAGCGACGGTACTGGTAGCAGTACC	YPR041W_1_Syn_R	AAACAAGCATTGAGCTAAAACGCAGCCG
	YPR042C_1_Syn_F	GTTGTGTGAAACGCTTCTTGACAATGGG	YPR042C_1_Syn_R	CCAAATGAATAACGCTGGCCCTACCCCT
	YPR042C_2_Syn_F	TGAGTCGCTCAAGCTAGGAGGTGGTAAA	YPR042C_2_Syn_R	TGGTGCTCCTTCAACCGTTAGCTTCGCT
	YPR042C_3_Syn_F	AACGGTGAAGCTGTCTGAGCTAACACGT	YPR042C_3_Syn_R	AGTTCGTGTTAGCGATAAACGTGGCAGA
	YPR045C_1_Syn_F	GTCATTTGAGTTGGTGGTAGCGCTAGGA	YPR045C_1_Syn_R	TACCCCATTGCCAGGTTTGCAAAAGAGA
	YPR047W_1_Syn_F	CCATTTGTTACGTACCCACACCAGCGCT	YPR047W_1_Syn_R	GTACATAGGCTCTTTAACACCAACGTCG
	YPR048W_1_Syn_F	TTTGCAGTTGAGCGATGAACACGCTAAC	YPR048W_1_Syn_R	TGGTCTGACCAAACCGCCGTCTTTCAAG
	YPR048W_2_Syn_F	TAGCATCAGCTCAGGTCCAGGTGAC	YPR048W_2_Syn_R	GCCAACGCCTGGACCAACCAAGATCATT
	YPR049C_1_Syn_F	AGGGTTGTTGCTTGGTGAGTCAGCAACA	YPR049C_1_Syn_R	CATGAGCATCCAAAGCAGCCCAAGCGTT
	YPR049C_2_Syn_F	GCTTGAGCTATTGGTCTCGGCATATGAC	YPR049C_2_Syn_R	CTTGGAGGTTGAGAAAACCGCCTACAGA
	YPR030W_2_WT_F	CAGACATCCTAATTCTCACTCGCGTTCT	YPR030W_2_WT_R	CGATTCAGGAATACGACTGGCAAGCACT
	YPR030W_3_WT_F	TTTGTCTAGGTCGACTTCCCTCGCAAAT	YPR030W_3_WT_R	CGCGGTCTCCTGTTCAAAGATATCCTGC
	YPR031W_1_WT_F	GGATAACAGCACCGATACTGACTCAGAT	YPR031W_1_WT_R	TTTGGTGAAGTAGGGTGCCTCCACACCA
	YPR031W_2_WT_F	ACCCTCAACGAATAGTCTGATTGCTAGG	YPR031W_2_WT_R	TACCCAAGAACCGGTGTCTGTTTGTTTG
	YPR032W_1_WT_F	GGCTGCAAGACTATCACCTATAGTATCC	YPR032W_1_WT_R	GATCATATGGCCTGAATTAGCATCCCAG
	YPR032W_2_WT_F	CATACGCGATTCTAGTACTAATGCTGCC	YPR032W_2_WT_R	CACTATTGGCACATTGGTTGGTAAGGGA
	YPR032W_3_WT_F	AAGTTTCTCGGAGCGTTCTTCAGACGAT	YPR032W_3_WT_R	AACAGCCTCGTTCATTGTTTCTCCCATG
	YPR033C_1_WT_F	AATGTCAGCCGCACTAACCAATTCACCA	YPR033C_1_WT_R	GGACTGGACTGGTTATTTACCCGAAAGA
	YPR033C_2_WT_F	AATAGAGCCGACACCAACGAATTCTGAC	YPR033C_2_WT_R	TCTTGATGGGATCTTCCAAATCGCTGGT
	YPR034W_1_WT_F	TACTGCCAGCAGCAGCAACATATCACCA	YPR034W_1_WT_R	TGATGGCAGATTGGCCATTGTAAGGGCG
	YPR035W_1_WT_F	TGCCGGTTGTCACACTAACGTTTCCACC	YPR035W_1_WT_R	GATTCTAATTGAGCTACCTCTGTTGGCG
	YPR036W_1_WT_F	TGCACATTCCGGGTTCAAAGTGAATGGC	YPR036W_1_WT_R	GCACACGTAACAAGTGTCCATCTGCTCA
	YPR037C_1_WT_F	AGACACGCGTTTACCGTCGCTGTCACTA	YPR037C_1_WT_R	AGAACTCTATCCATGCGGGGAATGTTCA
	YPR040W_1_WT_F	AACTAGCGGCATCACTACACCCTCTGTG	YPR040W_1_WT_R	CACATCGTTAGTGAACCGTTGCGCACCA
	YPR041W_1_WT_F	TTCAGATGGCACCGGCTCATCCACT	YPR041W_1_WT_R	GAATAGACATTGCGCCAAGACACAACCA
	YPR042C_1_WT_F	ATTATGACTCACTGAGCGGCTTAGAGGA	YPR042C_1_WT_R	ACAAATGAACAATGCAGGTCCAACGCCA
	YPR042C_2_WT_F	ACTATCCGATAATGATGGTGGAGGCAAC	YPR042C_2_WT_R	AGGGGCACCAAGTACGGTATCTTTTGCG
	YPR042C_3_WT_F	CACCGTAAAAGAATCGCTAGACACTCTG	YPR042C_3_WT_R	TGTGAGAGTCTCTGACAAGAGAGGTCGT
	YPR045C_1_WT_F	ATCGTTACTATTCGTCGTCGCTGATGGT	YPR045C_1_WT_R	AACACCGCTTCCGGGATTACAAAAACGT
	YPR047W_1_WT_F	GCACCTACTGAGAACACATACTTCAGCC	YPR047W_1_WT_R	ATACATTGGCTCCTTTACGCCCACATCA
	YPR048W_1_WT_F	CCTACAGCTTTCAGACGAACATGCCAAT	YPR048W_1_WT_R	CGGGCGAACTAATCCACCATCCTTAAGA
	YPR048W_2_WT_F	CTCTATATCTAGCGGCCCTGGGGAT	YPR048W_2_WT_R	ACCGACACCCGGTCCGACAAGAATCATA
	YPR049C_1_WT_F	TGGATTATTAGAGGGGCTATCTGCTACG	YPR049C_1_WT_R	TATGTCTATACAATCGTCTCCCTCGGTG
	YPR049C_2_WT_F	CGAGCTTGAGTTAGTCTCAGCGTAACTT	YPR049C_2_WT_R	TCTAGAGGTGGAGAAGACAGCTTATCGC
	YPR049C_3_Syn_F	AGCGATGCTACCTTCTGGACTGATTGAG	YPR049C_3_Syn_R	CTTTGGCAGTATTGCTACCGTCTTCTGT
	YPR049C_4*_Syn_F	GGCTGACAACCAGCCCAAATTGGTA	YPR049C_4*_Syn_R	TATCGCCAGAAAGTGGAAAATCCCACCA
	YPR054W_1_Syn_F	GGTTATCCACAGCAGTGTTCAGTTGAGC	YPR054W_1_Syn_R	CAAGATACAACCAACGGCCCAGATATCA
	YPR055W_1_Syn_F	TGCCAGCTATGGTAAGGCTGTTTCAAGC	YPR055W_1_Syn_R	GCCTCTTTCCAACAAGATTTGAACCTGG
	YPR055W_2_Syn_F	ACATCCAAGCTTATTGAAGATGGCCACC	YPR055W_2_Syn_R	TGGCAAGGTTGGAGCATTGTTGGTAGCA
	YPR055W_3_Syn_F	CTATAGCTTGTGTGGTAGTTCAGAAGCC	YPR055W_3_Syn_R	ACCTTCCTTGCTCTGCTCCTTTTCCAAA
	YPR056W_1_Syn_F	CTTGACCTGTGGTTCAGGTTCATCAAAG	YPR056W_1_Syn_R	GCAAATAAAACCGACAGCGACGACACGA
	YPR057W_1_Syn_F	CTTAGTTCACACCCCAGAACGTGTTACC	YPR057W_1_Syn_R	AACAGCGATGACGCTAACGGTTAACTCG
	YPR058W_1_Syn_F	GGTCAGATTGCAAACCAGCTCAACTCCT	YPR058W_1_Syn_R	ACCGGTAACGCCGCAAGCATAGTACTGA
	YPR060C_1_Syn_F	TCTACGTTCGCCGCTCTCATTAGTTGGA	YPR060C_1_Syn_R	CTTAGCTCCATACGCTCCTGAAGTCAAC
	YPR061C_1_Syn_F	GCTTCTAGGGCTGTAGCTGGTAGTCCAA	YPR061C_1_Syn_R	CCCTAAAGCTGGTAGCGGTAACCCAAAG
	YPR065W_1_Syn_F	TACCAGCAGCCCAGGTAAGTTTAGTAGC	YPR065W_1_Syn_R	TGAGGTCTTGGCAGTAACCTCGGTATTA
	YPR066W_1_Syn_F	CTGTATTCCATTTATCGACGGCGGTACC	YPR066W_1_Syn_R	AGCGTTGGTGGTTGAAACTGATGGGATA
	YPR068C_1_Syn_F	GCCAATCAATCTTTCGGTTGGGCTCAAG	YPR068C_1_Syn_R	CCCTAGCCAAGACTTGCAGCGTTTTACT
	YPR069C_1_Syn_F	GCCTTCAGGATCGCTGCTATCGGTGATA	YPR069C_1_Syn_R	CCAAGCTACTGAAAGAGACGAATTCGCT
	YPR070W_1_Syn_F	CCAAACCTTAGGCTTGGAGAGTTTTACC	YPR070W_1_Syn_R	GCTGTCACTCTCAATATGACTGTAAGCG
	YPR070W_2_Syn_F	TGTTGAGGCTAGCCGTCGTAGAAGAAGC	YPR070W_2_Syn_R	AAAACCCAAATCGTTAGCGCCGTCCATG
	YPR071W_1_Syn_F	AAGATGTAACACCCGTATCCGTAGTCCA	YPR071W_1_Syn_R	TGGACGGTCGTTTTTTTCCAAAGGACCA
	YPR072W_1_Syn_F	TCAGAGAGACGTCAGCATCAGCGATAGA	YPR072W_1_Syn_R	ATACAAGCAAGGGCTGTCAGCGTCCAAT
	YPR072W_2_Syn_F	GCCTTTGAGCTTACCACATCCTACCAGC	YPR072W_2_Syn_R	GCCACATCTACGAGCCAACCATGACTTC
	YPR074C_1_Syn_F	TGATAAGCTAACTTCACTGCCGGTGGCA	YPR074C_1_Syn_R	CTTAAGCGGTCATCCTGTCATCTGGGTC
	YPR074C_2_Syn_F	GCTATAATTGCCGCTGCCACTGCTTGGT	YPR074C_2_Syn_R	CCGTCGTTTATCAGGTCAATTGCCAGCT
	YPR075C_1_Syn_F	ATCATTGTTGCCGTGTGAAGCCTCTGAC	YPR075C_1_Syn_R	CGATGAAGACGATGAGCACAATCAGGTT
	YPR078C_1_Syn_F	TGGTGGACCTGAGATGATTGATTCGGTG	YPR078C_1_Syn_R	TAGATACGACAGAGACTGGCGTCAGAGA
	YPR049C_3_WT_F	GGCAATAGACCCTTCAGGGGAAATGCTA	YPR049C_3_WT_R	TTTCGGTTCCATCGCGACTGTTTTTTGC
	YPR049C_4*_WT_F	AGCGCTTAGCCAACCAAGGTTCGTC	YPR049C_4*_WT_R	CATTGCTAGGAAATGGAAGATTCCTCCC
	YPR054W_1_WT_F	AGTCATACATTCGTCCGTGCAGCTCTCG	YPR054W_1_WT_R	AAGAATGCACCCTACAGCCCATATGTCT
	YPR055W_1_WT_F	GGCTTCTTACGGAAAAGCAGTCAGTTCG	YPR055W_1_WT_R	ACCCCTTTCTAGGAGAATTTGCACCTGA
	YPR055W_2_WT_F	GCACCCTTCTCTGCTTAAAATGGCTACT	YPR055W_2_WT_R	AGGTAAAGTGGGTGCGTTATTTGTCGCG
	YPR055W_3_WT_F	TTACTCTTTATGCGGCTCCAGTGAAGCT	YPR055W_3_WT_R	TCCTTCTTTCGACTGCTCTTTTTCGAGG
	YPR056W_1_WT_F	TCTTACGTGCGGGAGTGGCAGTAGTAAA	YPR056W_1_WT_R	ACAGATGAATCCAACGGCAACAACTCTC
	YPR057W_1_WT_F	ACTGGTACATACACCCGAAAGAGTCACG	YPR057W_1_WT_R	CACTGCTATAACAGACACTGTCAGCTCA
	YPR058W_1_WT_F	AGTTAGGTTACAAACATCGAGCACCCCA	YPR058W_1_WT_R	GCCTGTGACACCACATGCGTAATACTGT
	YPR060C_1_WT_F	CCTTCTTTCACCTGACTCGTTGGTAGGG	YPR060C_1_WT_R	TTTGGCGCCTTATGCCCCAGAAGTTAAT
	YPR061C_1_WT_F	AGAACGTGGTGAATACGATGTGGTCCAG	YPR061C_1_WT_R	TCCAAAGGCCGGATCTGGAAATCCTAAA
	YPR065W_1_WT_F	GACATCTTCTCCTGGGAAATTCTCCTCT	YPR065W_1_WT_R	GCTAGTTTTAGCGGTGACCTCAGTGTTG
	YPR066W_1_WT_F	TTGCATCCCGTTCATAGATGGTGGAACA	YPR066W_1_WT_R	CGCATTCGTAGTGCTTACACTAGGTATG
	YPR068C_1_WT_F	ACCGATAAGACGTTCTGTAGGCGATAGA	YPR068C_1_WT_R	TCCATCGCAAGATCTTCAGAGATTCACC
	YPR069C_1_WT_F	ACCTTCTGGGTCAGAAGAGTCAGTAATG	YPR069C_1_WT_R	TCAAGCCACCGAAAGGGATGAATTTGCC
	YPR070W_1_WT_F	TCAAACTTTGGGTCTCGAGTCCTTCACA	YPR070W_1_WT_R	AGAATCGGACTCGATGTGGGAATATGCA
	YPR070W_2_WT_F	AGTAGAGGCCTCTAGAAGAAGGCGTTCT	YPR070W_2_WT_R	GAATCCGAGGTCATTGGCACCATCCATA
	YPR071W_1_WT_F	TCGCTGCAATACAAGAATAAGATCCCCC	YPR071W_1_WT_R	AGGTCTATCATTCTTTTCTAGTGGGCCG
	YPR072W_1_WT_F	GCAGAGGGATGTTTCTATATCAGACAGG	YPR072W_1_WT_R	GTATAGACATGGCGAATCGGCATCTAGA
	YPR072W_2_WT_F	ACCATTATCTTTGCCTCACCCAACGTCA	YPR072W_2_WT_R	ACCGCAACGTCTCGCTAACCAACTTTTT
	YPR074C_1_WT_F	ACTCAAAGACACTTCGGAACCAGTAGCC	YPR074C_1_WT_R	TTTGTCTGGCCACCCAGTTATTTGGGTT
	YPR074C_2_WT_F	AGAGTAGTTACCTGAACCGGAAGAAGGA	YPR074C_2_WT_R	TAGAAGATTGAGCGGCCAACTACCCGCA
	YPR075C_1_WT_F	GTCGTTATTACCATGGCTTGCCTCGCTT	YPR075C_1_WT_R	TGACGAAGATGACGAGCATAACCAGGTA
	YPR078C_1_WT_F	AGGAGGCCCGCTAATAATGCTTTCCGTA	YPR078C_1_WT_R	CCGCTATGATCGTGATTGGAGACAGAGG
	YPR079W_1_Syn_F	AAGTAAAACCAAATGGAGCGTTCGTGGC	YPR079W_1_Syn_R	GGTCAACTTTTTAGCGGTGCTACCACCA
	YPR081C_1_Syn_F	GCTAAAAAAACCACGGCTCTCTGAGTCA	YPR081C_1_Syn_R	TAGAGCTGCCTTCGACTTGACCGTTCAT
	YPR081C_2_Syn_F	AACTCTCAACAAACCTGAACGTGGACTG	YPR081C_2_Syn_R	TCGTGCTGATCACTTAATCGAACAGACC
	YPR083W_1_Syn_F	TGAGAAAAGCAGTTTGGCTTTGGAGAGC	YPR083W_1_Syn_R	GGTTTCATGCTCATTTTGCTCCTGCAAG
	YPR083W_2_Syn_F	TGACAGATTGGACGGTCGTAGATTGAGT	YPR083W_2_Syn_R	GAAACTGCTGCTCATTGGTGGGCTTGGA
	YPR084W_1_Syn_F	TTTCGTCCCAAGCAGCATTTTAGCTCGT	YPR084W_1_Syn_R	AACTGGTCTACGAGGTTCGTCAGCCAAA
	YPR085C_1_Syn_F	CTTGCTAGGCTCTGAAACACGTAAGCTA	YPR085C_1_Syn_R	CGACGAAGGTTTGCAAAGAGATATCGCT
	YPR086W_1_Syn_F	CGCTAGTATCTTAATCGGCTGTCGTAGA	YPR086W_1_Syn_R	GGCGATCAACTGTGGGTCAACCAATTTA
	YPR088C_1*_Syn_F	TACGGCCGAGATAGCACCGCCA	YPR088C_1*_Syn_R	TGACACCTTTAGAGCCGGCGCTTTCGAT
	YPR089W_1_Syn_F	CAACGACAAGAGTGTTACCGGTGTCGCT	YPR089W_1_Syn_R	GGCAGTCAAACCGGCTTTGTTGGTCATA
	YPR089W_2_Syn_F	AAATATGAACCACAGCCAGGGTGCCGCT	YPR089W_2_Syn_R	GCTGGCTTCGGTACTAACTAAACCAGCG
	YPR089W_3_Syn_F	TGAAGAGCAGATGAAGCCAAGCCCTTTG	YPR089W_3_Syn_R	ACCGACATCTCTGATCAAGGTCATAGGG
	YPR091C_1_Syn_F	CAATGGTTGGCTTGGTCTACGAGGAACA	YPR091C_1_Syn_R	TCAGACCACCGTTACCACTGCTACCAAC
	YPR091C_2_Syn_F	GCTAGTAAACAAAGGGGCTGAGTCGCCA	YPR091C_2_Syn_R	TGATCCTTTGACTTCAGCCGAAAGCAAC
	YPR093C_1_Syn_F	TGACAATCTGCTGACGTCGGTATCACCA	YPR093C_1_Syn_R	CTTGGAAGTCGGTGAAGGTCAACACGCT
	YPR095C_1*_Syn_F	ACCATTTGAAACTGATGAGGTGCCGTCG	YPR095C_1*_Syn_R	CGACAGAGAGAGAGACAGCCTCGGGAAG
	YPR095C_2_Syn_F	TGAAGGAGGACAGCTGGCAGCG	YPR095C_2_Syn_R	TAGCGGTGGCAACGAGATTCCAATGGCT
	YPR095C_3_Syn_F	ATTATAGACGCTGGTTGGACCGCTACCG	YPR095C_3_Syn_R	TAAGCCACCTTTGAGCCCTAGCAGCTTC
	YPR095C_4_Syn_F	AACATCGACGGTACGTGATCTTCTACGA	YPR095C_4_Syn_R	CTTGACCTCAAGTGGTAGCGACAATGTT
	YPR097W_1_Syn_F	TGTTTTGGGCGGTAAGGGTCACTTCTCA	YPR097W_1_Syn_R	CTTACGAGCTTGACCGCTCTGCAAGACA
	YPR097W_2_Syn_F	CAGCAAGTTGAGTTTGGGTGTTCCAAGC	YPR097W_2_Syn_R	GTGTGGCAATCTTGGGCACTTTTTACCA
	YPR097W_3_Syn_F	ATTTGGCGGCCACAGCTTGTTGCAAACC	YPR097W_3_Syn_R	AGCAACGACCTCATCAGGGATCAAGTTA
	YPR103W_1_Syn_F	TGACAGCAGAGCTACCGCTGGTAAC	YPR103W_1_Syn_R	AATCATGGTGCCCATGCTCAAGCCAGCA
	YPR104C_1_Syn_F	TGAGGTTGATGAGTTGTCACCTGAACCG	YPR104C_1_Syn_R	AGCTAGCGCTAGCAGTCACCCAAAC
	YPR079W_1_WT_F	CTCCAAGACGAAGTGGTCAGTGAGAGGT	YPR079W_1_WT_R	AGTTAATTTCTTGGCAGTAGAGCCGCCG
	YPR081C_1_WT_F	AGAGAAGAAGCCTCTTGACTCACTATCC	YPR081C_1_WT_R	CAGGGCGGCTTTTGATTTAACTGTACAC
	YPR081C_2_WT_F	TACCCTTAAAAGCCCACTTCTGGGGGAA	YPR081C_2_WT_R	CAGAGCAGACCATTTGATTGAACAGACG
	YPR083W_1_WT_F	CGAGAAGTCTTCCCTTGCACTTGAGTCG	YPR083W_1_WT_R	CGTTTCGTGCTCGTTTTGCTCCTGTAAA
	YPR083W_2_WT_F	CGATCGTCTAGATGGAAGAAGGTTATCC	YPR083W_2_WT_R	AAAGGACGATGACATCGGAGGAGACGGT
	YPR084W_1_WT_F	CTTTGTTCCGTCATCGATCCTGGCCAGA	YPR084W_1_WT_R	TACAGGTCGTCTTGGTTCATCTGCTAGT
	YPR085C_1_WT_F	TTTTGATGGCTCACTGACTCTCAGTGAG	YPR085C_1_WT_R	TGATGAAGGCCTTCAAAGGGACATTGCA
	YPR086W_1_WT_F	TGCATCCATACTGATTGGTTGCAGACGT	YPR086W_1_WT_R	AGCAATAAGCTGCGGATCCACAAGCTTG
	YPR088C_1*_WT_F	AACGGCCGAAATTGCCCCACCC	YPR088C_1*_WT_R	GGATACTTTCCGTGCTGGTGCATTTGAC
	YPR089W_1_WT_F	TAATGATAAATCCGTCACAGGCGTTGCC	YPR089W_1_WT_R	AGCGGTTAATCCAGCCTTATTCGTCATG
	YPR089W_2_WT_F	GAACATGAATCATTCTCAGGGAGCTGCA	YPR089W_2_WT_R	AGAAGCTTCTGTGGAGACCAATCCTGCA
	YPR089W_3_WT_F	CGAAGAGCAGATGAAACCCTCTCCACTA	YPR089W_3_WT_R	GCCAACGTCGCGAATTAAAGTCATTGGA
	YPR091C_1_WT_F	TAACGGTTGTGAAGGCCTTCTTGGTACT	YPR091C_1_WT_R	CCAGACAACAGTCACAACCGCGACTAAT
	YPR091C_2_WT_F	AGAGGTGAATAATGGAGCACTATCACCC	YPR091C_2_WT_R	CGACCCACTTACCAGTGCTGAATCGAAT
	YPR093C_1_WT_F	GCTTAATCGAGAAACATCTGTGTCTCCG	YPR093C_1_WT_R	TTTAGAAGTTGGCGAAGGGCAACATGCA
	YPR095C_1*_WT_F	GCCGTTACTCACACTGCTCGTACCATCA	YPR095C_1*_WT_R	TGATAGGGAGCGAGATTCACTTGGGAAA
	YPR095C_2_WT_F	ACTTGGTGGGCAAGAAGCCGCC	YPR095C_2_WT_R	CTCAGGAGGTAATGAGATCCCTATGGCC
	YPR095C_3_WT_F	GTTGTAAACTGAAGTAGGGCCTGATCCA	YPR095C_3_WT_R	CAAACCGCCACTCTCTCCATCTTCTTTT
	YPR095C_4_WT_F	TACGTCAACAGTTCTACTGCGCCTTCTT	YPR095C_4_WT_R	GCTTACTAGCTCCGGGTCTGATAACGTA
	YPR097W_1_WT_F	AGTGCTCGGTGGCAAAGGCCATTTTAGC	YPR097W_1_WT_R	TTTTCTCGCTTGGCCTGACTGTAAAACG
	YPR097W_2_WT_F	TTCGAAATTATCCCTTGGCGTGCCTTCA	YPR097W_2_WT_R	ATGAGGTAAGCGCGGACATTTCTTCCCC
	YPR097W_3_WT_F	CTTCGGTGGTCATTCGCTCCTTCAAACA	YPR097W_3_WT_R	CGCGACAACCTCGTCTGGAATTAGATTT
	YPR103W_1_WT_F	AGATTCTCGTGCCACTGCCGGCAAT	YPR103W_1_WT_R	GATCATAGTACCCATTGATAAACCGGCC
	YPR104C_1_WT_F	ACTAGTGCTGCTATTATCGCCGCTTCCA	YPR104C_1_WT_R	TGCGTCGGCATCATCCCATCCCAAT
	YPR104C_2_Syn_F	TCTGATTGGCTTACTGTGCTGAGCTTTG	YPR104C_2_Syn_R	TCGTGCTGCTAGCAATAGAAAGAACACC
	YPR104C_3_Syn_F	GCTCAAGCTCATACCTTTAGCGGTGCTA	YPR104C_3_Syn_R	CAGCAGACGTCATGCTCAGATCTTCTAT
	YPR105C_1*_Syn_F	ATTGCTGCCAGCGCTGTAGTCTCTGCTA	YPR105C_1*_Syn_R	CGTTGTGGCCGAGGATGAGGACAGTATC
	YPR105C_2_Syn_F	GATGTTGGTTAAGGCTGAGGCAGCAGCA	YPR105C_2_Syn_R	CGCCGTCCCATTGAACGATCATGACAAT
	YPR105C_3_Syn_F	TGGGATTTCTGAGCTTGGAACGACCTTT	YPR105C_3_Syn_R	TTTCGTTCAACAGAGCCAAAGCAGCTTG
	YPR106W_1_Syn_F	TTATTTGGCCGATTTCACCAGCGCTTTC	YPR106W_1_Syn_R	ACCGTGGCTAACCAAAGCCTGCAATTCA
	YPR107C_1_Syn_F	GTGTCTACGTGGGCAGCTTGAACCTAAT	YPR107C_1_Syn_R	CTGCCGTCACTGGTTGAGAGGTTTATGT
	YPR108W_1_Syn_F	CACCGCTGCTTTGCAAAGCATTAGCAGC	YPR108W_1_Syn_R	ATTGTCTAAAAAAGCGACGCTGACGCCG
	YPR109W_1_Syn_F	TACCTTGCCTGGTGGTCGTAGCATTAGA	YPR109W_1_Syn_R	GCTTGGGGTGTTTTTTGGACCGTCATCA
	YPR110C_1_Syn_F	ACGCAAGACCTCTCTACTGACGGTGTCT	YPR110C_1_Syn_R	TAAATGTACCCGTAACCCTGACGCCCCT
	YPR111W_1_Syn_F	CCCAGGTTTGCCTCGTAGCTACAAACCA	YPR111W_1_Syn_R	AACCTGTTTGGTTCTTTGACGACGTGAG
	YPR111W_2_Syn_F	TGCCAATAGCATGGTTGGCAGCCCA	YPR111W_2_Syn_R	GCTTCTAACACGATTAATTGGATCGGCG
	YPR112C_1_Syn_F	AACAAAAGCGAAGCCACGAGCGCTTTTA	YPR112C_1_Syn_R	TATCGCCGCTATGGACGGTACCGTTATT
	YPR112C_2_Syn_F	GCTCAACTTGGTAAAGGCAGCTCTAGCA	YPR112C_2_Syn_R	TAGCTCAAGCGCCGTTAAGCAAGCCTTA
	YPR112C_3_Syn_F	AACGGCGCTTGAGCTATTTTCGGCGTCA	YPR112C_3_Syn_R	TGAGTTGGAGGAGGTCCACGTTGCCTTA
	YPR113W_1_Syn_F	CACCAGCTGCTTGTTAGACGCTTTGGAT	YPR113W_1_Syn_R	ACTCTCGCCCTCACCAACTGACTTGTGT
	YPR114W_1_Syn_F	CAGCACCTTTCCATTTGTCGTTCATGGT	YPR114W_1_Syn_R	GGCAACGCTAACCATAGTGCTGAACCAG
	YPR115W_1_Syn_F	CAATGCCGGTTCACATCCTAGCTCAAAG	YPR115W_1_Syn_R	GGTAGGGCAAGCTAAGTCGCTAGTGGTA
	YPR115W_2_Syn_F	TACCCCTAGCAGTAGCGTCACTACCTTG	YPR115W_2_Syn_R	TGAGACGGCGATTTGTGGAACCTCACCT
	YPR115W_3_Syn_F	CCCAGCTTCAGCTTACAGCGACTCATCA	YPR115W_3_Syn_R	GTCGCTACCTCTACGAGCTTCGCTGTTA
	YPR116W_1_Syn_F	CGCTACCAGCTGGTTTCCTATTAGCGTT	YPR116W_1_Syn_R	CAAGGTAGGCTCATGCAAGTAGCCCAAA
	YPR117W_1_Syn_F	TAAGTTTGACTCACCAGAGACTAGCAGC	YPR117W_1_Syn_R	CAAAGCGGTTTTAGCGAAAGGCCAGTCA
	YPR117W_2_Syn_F	CGTTGGCACCAGCTTGAGCTATTTACGT	YPR117W_2_Syn_R	GACGACCTTAGCACCACGGGTAACATCT
	YPR117W_3_Syn_F	TGAGAGAATCGGTTTGAGCTCAAGTACC	YPR117W_3_Syn_R	TCTCTCTCTTTGTTCTAAGACGCCGACC
	YPR104C_2_WT_F	GCGTATCGGTTTGGAATGCTGTGCCTTA	YPR104C_2_WT_R	CAGAGCCGCCTCGAACAGGAAAAATACA
	YPR104C_3_WT_F	AGATAAAGACATTCCCTTGGCAGTCGAG	YPR104C_3_WT_R	ATCGAGGAGACACGCCCAGATTTTTTAC
	YPR105C_1*_WT_F	GTTCGAACCTGCAGAATAATCGCGAGAC	YPR105C_1*_WT_R	CGTAGTTGCAGAGGACGAGGATTCCATT
	YPR105C_2_WT_F	AATATTTGTCAAAGCGCTAGCTGCTGCC	YPR105C_2_WT_R	TGCTGTTCCCCTCAATGACCACGATAAC
	YPR105C_3_WT_F	GGGAATTTCACTCGAGGGCACAACTTTC	YPR105C_3_WT_R	ATTTGTGCAACAGTCGCAATCATCGCTC
	YPR106W_1_WT_F	CTACCTTGCTGACTTTACGTCGGCATTT	YPR106W_1_WT_R	TCCATGCGACACTAACGCCTGAAGTTCG
	YPR107C_1_WT_F	ATGCCGTCTAGGACAAGAACTCCCCAGA	YPR107C_1_WT_R	TTGTAGACATTGGCTTCGAGGGTTGTGC
	YPR108W_1_WT_F	AACTGCCGCACTACAATCTATCTCGTCG	YPR108W_1_WT_R	GTTATCCAAGAACGCAACCGAAACACCA
	YPR109W_1_WT_F	AACACTTCCAGGCGGAAGATCTATCAGG	YPR109W_1_WT_R	TGAGGGAGTATTCTTAGGGCCATCGTCT
	YPR110C_1_WT_F	TCTTAAAACCTCCCTGGAAACCGTATCC	YPR110C_1_WT_R	GAAGTGCACAAGAAATCCAGATGCTCCA
	YPR111W_1_WT_F	TCCCGGACTTCCAAGATCATATAAGCCG	YPR111W_1_WT_R	CACCTGCTTCGTACGTTGTCTTCTGCTA
	YPR111W_2_WT_F	CGCTAACTCTATGGTCGGTTCGCCT	YPR111W_2_WT_R	AGATCGTACTCTGTTGATGGGGTCAGCT
	YPR112C_1_WT_F	CACGAACGCAAAACCTCTTGCAGACTTG	YPR112C_1_WT_R	GATAGCTGCAATGGATGGGACGGTAATC
	YPR112C_2_WT_F	CGATAGTTTAGTGAAAGCTGCCCTTGCT	YPR112C_2_WT_R	CTCAAGTTCGGCTGTCAAACAAGCTTTG
	YPR112C_3_WT_F	GACAGCCGAACTTGAGTTTTCAGCATCG	YPR112C_3_WT_R	AGAGTTAGAGGAGGTTCATGTGGCTTTG
	YPR113W_1_WT_F	TACATCATGTCTACTGGATGCGCTAGAC	YPR113W_1_WT_R	GGACTCACCCTCGCCCACACTTTTATGA
	YPR114W_1_WT_F	TTCTACTTTCCCCTTCGTTGTGCACGGA	YPR114W_1_WT_R	AGCCACAGACACCATGGTAGAAAACCAA
	YPR115W_1_WT_F	TAACGCTGGCAGTCACCCATCGAGCAAA	YPR115W_1_WT_R	TGTTGGACATGCCAAATCTGAGGTCGTG
	YPR115W_2_WT_F	AACGCCATCTTCCTCTGTTACCACGTTA	YPR115W_2_WT_R	ACTAACAGCTATTTGAGGTACCTCTCCG
	YPR115W_3_WT_F	TCCGGCAAGCGCGTATTCAGATAGTAGT	YPR115W_3_WT_R	ATCTGACCCTCGTCTTGCTTCCGAATTG
	YPR116W_1_WT_F	TGCGACGTCATGGTTCCCAATCTCGGTA	YPR116W_1_WT_R	TAGAGTTGGCTCGTGGAGATAACCAAGG
	YPR117W_1_WT_F	CAAATTCGATAGCCCTGAGACCTCATCA	YPR117W_1_WT_R	TAGGGCTGTCTTCGCAAATGGCCAATCC
	YPR117W_2_WT_F	TGTGGGTACATCACTCTCTTACCTGAGA	YPR117W_2_WT_R	AACAACTTTGGCGCCTCTAGTTACGTCA
	YPR117W_3_WT_F	CGAGAGGATTGGACTTTCAAGTTCCACT	YPR117W_3_WT_R	CCTCTCACGTTGTTCCAAAACACCAACT
	YPR117W_4_Syn_F	CCCATTCGTTTCAAGCGCTCAACGTTCA	YPR117W_4_Syn_R	GATGGTAGTACCGCCGCTCCAACAAAAA
	YPR117W_5_Syn_F	TCCATTGGGCAGTAGCTTGCCTTTGAAG	YPR117W_5_Syn_R	ACCTGAAACGCTGCCACCACCCTTATTA
	YPR117W_6_Syn_F	TGGTAACACCGACGGCGACTCAAGTTCA	YPR117W_6_Syn_R	AACGCTGGTACGAACACCGGTTAAAACG
	YPR117W_7_Syn_F	TAGCAGCCCTGTCTTGAGACATTCATTG	YPR117W_7_Syn_R	GACGTCAGTTAACAATGAATGGCTGCCT
	YPR118W_1_Syn_F	TTTGTTATCATCACGTCCAACCGCTGTC	YPR118W_1_Syn_R	AGCTTTATCAGTCTTGGCCAAGCTGTCT
	YPR119W_1_Syn_F	CGGTACCAGCTGTTTGTTTATCGCTAGC	YPR119W_1_Syn_R	AGCCAATTCTTCCTTGGTGTAACCACCA
	YPR120C_1_Syn_F	AGCTGAAACAGTGCTAGGTGGCAAGTGG	YPR120C_1_Syn_R	CATTACCGATGGTGCTGCCAGCAAGAAT
	YPR121W_1_Syn_F	TACCTTAGCCAGCGCCATCGCTAGCAAT	YPR121W_1_Syn_R	TGAGCCACCTGGAATCTTATCCAAGCTG
	YPR121W_2_Syn_F	CCACCCAAAGGTTAAACCACACTGGGAC	YPR121W_2_Syn_R	GCCCATCAAGCATGGATTCAAAGCAACG
	YPR122W_1_Syn_F	TTCAAGCTGTAGCTTAACCGTCTGTACC	YPR122W_1_Syn_R	TGGGTGATCTGGGTTAGCTAAGATACGA
	YPR122W_2_Syn_F	TATCAGAACCAGAAGCTTCAGACGTAGC	YPR122W_2_Syn_R	ACCAGGGCTCTCGTCACCAAACAATTCG
	YPR122W_3_Syn_F	TAGCAGCTTTTTGTACCCAGCCTTACGT	YPR122W_3_Syn_R	ATCGGCGTATTCCAATGAACCCTGCATA
	YPR122W_4_Syn_F	CCACATCACTGTTATGAGCGGTTCAAGC	YPR122W_4_Syn_R	GTTCAACAAATCAACTGGGCCGGCGCTA
	YPR124W_1_Syn_F	CCAGAAGGCTAAATCATGCCCAGGTTTT	YPR124W_1_Syn_R	AGCTTGGTTTTTACCGCTATCGGTAGCG
	YPR125W_1_Syn_F	CAGATGGAATAGCAGCGTTCCTGAATCA	YPR125W_1_Syn_R	AAAGGCGGCGAAAGGGACTAATCTGACA
	YPR127W_1_Syn_F	CGCCACTTTGACTCCACGTGGTTCA	YPR127W_1_Syn_R	ATCGCCCTCTGGAATGTCGGCATTGCTT
	YPR128C_1_Syn_F	AGCGCTTAATGAACCGGCGTCATTACTG	YPR128C_1_Syn_R	TTTGGGTGTTGCTGCCGCTTCAATCAGC
	YPR129W_1_Syn_F	CAGATGCTTCGGCACCGAAGGCAGAAAA	YPR129W_1_Syn_R	GGCAGTTTCGGTGCTGGTAGGAGTA
	YPR131C_1_Syn_F	ACACTTGTGTGAACGACCGTCTGGTCTA	YPR131C_1_Syn_R	CCCTCGTTTTAGAAGAATCAGCTTGGCC
	YPR133C_1_Syn_F	TAAAGTTTGAACGCTGCTGCCTCTGCTA	YPR133C_1_Syn_R	AGAGTCAGGCTTAGGTCGTGTTGTCATT
	YPR134W_1_Syn_F	CTTGACTACCATGACCTCAGTTCAAACC	YPR134W_1_Syn_R	ATCCTTCATACCAACGCTAGGGGTGCTG
	YPR135W_1_Syn_F	CCGTTTCGCCTTGCCATTGAGAGATTGT	YPR135W_1_Syn_R	GAAGTGTAAGCCTTTTGGGTGCCAGGCA
	YPR135W_2*_Syn_F	CACTTGGAGTGGCTCAATCGCTATCGTT	YPR135W_2*_Syn_R	GCCAGCCGGGCTGAATGGCATGTATCTG
	YPR135W_3_Syn_F	AACCAGTCCTATCGTTGCTTTGACCGCC	YPR135W_3_Syn_R	CAATGGGAACTCTGGCCAGATGTGTTTA
	YPR117W_4_WT_F	TCCTTTTGTCAGCTCTGCCCAAAGAAGC	YPR117W_4_WT_R	AATTGTGGTGCCACCAGACCAGCAGAAC
	YPR117W_5_WT_F	GCCGCTTGGTTCCTCACTTCCATTAAAA	YPR117W_5_WT_R	TCCACTTACCGAACCTCCGCCTTTGTTC
	YPR117W_6_WT_F	AGGAAATACTGATGGTGATAGCTCCAGC	YPR117W_6_WT_R	TACAGATGTTCTGACCCCAGTCAACACA
	YPR117W_7_WT_F	ATCGTCTCCAGTTTTACGGCACAGTCTT	YPR117W_7_WT_R	AACATCGGTCAAAAGGCTGTGTGAACCC
	YPR118W_1_WT_F	CCTTTTGAGTAGTAGACCCACAGCCGTT	YPR118W_1_WT_R	TGCCTTGTCGGTTTTAGCAAGTGAATCC
	YPR119W_1_WT_F	TGGCACATCATGCCTTTTCATTGCCTCT	YPR119W_1_WT_R	CGCAAGTTCTTCTTTAGTATACCCGCCG
	YPR120C_1_WT_F	TGCGCTTACGGTAGATGGAGGTAAATGA	YPR120C_1_WT_R	TATCACTGACGGCGCGGCTTCTAAAAAC
	YPR121W_1_WT_F	CACACTGGCTTCTGCTATAGCATCTAAC	YPR121W_1_WT_R	GCTACCCCCAGGGATTTTGTCAAGAGAA
	YPR121W_2_WT_F	TCATCCTAAAGTCAAGCCGCATTGGGAT	YPR121W_2_WT_R	ACCCATTAGACAAGGGTTGAGGGCTACA
	YPR122W_1_WT_F	AAGCTCATGCTCACTGACTGTTTGCACA	YPR122W_1_WT_R	AGGATGGTCGGGATTGGCCAATATTCTT
	YPR122W_2_WT_F	GATTAGGACGAGGTCATTTCGAAGATCG	YPR122W_2_WT_R	TCCTGGAGACTCATCGCCGAAAAGTTCA
	YPR122W_3_WT_F	CTCTTCATTCCTTTATCCCGCTCTGAGA	YPR122W_3_WT_R	GTCAGCATATTCAAGGCTTCCCTGCATG
	YPR122W_4_WT_F	TCATATAACCGTAATGTCTGGCAGCTCG	YPR122W_4_WT_R	ATTTAATAGGTCTACAGGACCAGCCGAC
	YPR124W_1_WT_F	TCAGAAAGCGAAGAGCTGTCCTGGCTTC	YPR124W_1_WT_R	TGCTTGATTCTTTCCTGAGTCTGTGGCA
	YPR125W_1_WT_F	TCGTTGGAACTCTTCGGTGCCAGAAAGC	YPR125W_1_WT_R	GAAAGCAGCAAATGGAACCAACCGAACG
	YPR127W_1_WT_F	TGCTACCTTAACCCCCAGAGGCAGT	YPR127W_1_WT_R	GTCACCCTCAGGGATATCAGCGTTTGAC
	YPR128C_1_WT_F	TGCTGACAAACTGCCAGCATCGTTGGAA	YPR128C_1_WT_R	ACTTGGGGTAGCAGCTGCCAGTATATCG
	YPR129W_1_WT_F	TCGCTGTTTTGGTACAGAAGGTCGCAAG	YPR129W_1_WT_R	AGCGGTTTCTGTCGAAGTTGGGGTG
	YPR131C_1_WT_F	GCATTTATGGCTTCTTCCATCCGGCCGT	YPR131C_1_WT_R	TCCAAGATTCCGCCGAATATCGCTAGCT
	YPR133C_1_WT_F	CAAGGTTTGTACCGAAGAACCACGAGAG	YPR133C_1_WT_R	GGAGAGTGGTTTGGGGAGAGTAGTTATC
	YPR134W_1_WT_F	TCTAACCACGATGACTAGTGTCCAAACG	YPR134W_1_WT_R	GTCTTTCATCCCGACTGATGGTGTAGAA
	YPR135W_1_WT_F	TAGATTTGCTTTACCCCTACGTGACTGC	YPR135W_1_WT_R	AAAATGCAGACCCTTCGGATGCCAAGCC
	YPR135W_2*_WT_F	TACCTGGTCCGGTAGTATAGCCATTGTC	YPR135W_2*_WT_R	TCCCGCTGGAGAAAAAGGCATATAACGA
	YPR135W_3_WT_F	GACATCCCCAATTGTAGCGCTTACTGCT	YPR135W_3_WT_R	AAGGGGAAACTCGGGCCATATATGCTTG
	YPR137W_1_Syn_F	CGTTTGGTCAACCGAAAGCTTGAGCCCA	YPR137W_1_Syn_R	TTTCCACAACATGGCGGTACGGTCTCTA
	YPR137W_2_Syn_F	TTGTGAGGGCTCAATCGATGTCGTTTCA	YPR137W_2_Syn_R	CAAGCTACCTGACCAGCTACCGCTGATA
	YPR138C_1_Syn_F	ACCTGAAACGGTGGCGCTGCTTAAGCTT	YPR138C_1_Syn_R	AGGCGGCTGGTTAACCCACAATTGGAAG
	YPR139C_1_Syn_F	AGCTGGATTCATGGTAGTGATGCTTGGA	YPR139C_1_Syn_R	TGTTGTTTTGTTGGCCCAAGGTCCAGTC
	YPR140W_1_Syn_F	ACCACCAATCATCAGAAGCAAACCTAGC	YPR140W_1_Syn_R	GTGAGCACGTAATTCGGCAGCCAAACGA
	YPR141C_1*_Syn_F	GATTGAATGGCTTCTACTACTGTGCTCG	YPR141C_1*_Syn_R	TGCTTATGGCCAAACCGGCAGCGGTAAG
	YPR144C_1_Syn_F	AACATTGCCTTGACTGCTAGCTTCTGAG	YPR144C_1_Syn_R	CTACCACCCAAACGTTGCTACCTTAGCT
	YPR144C_2_Syn_F	GCTTGGAGGGCTTTCCAAAGTCAAACGA	YPR144C_2_Syn_R	GAATGCTGGCGTCGTCCCAATTTTAGCC
	YPR145W_1_Syn_F	TAGAAGCAGTGCCAGCCCTAAAACTGTC	YPR145W_1_Syn_R	GCTACTATCTAAGCCGCCGCTTAACAAG
	YPR145W_2_Syn_F	TGACTCAAAAGCTCGTCACTTGGCTGGC	YPR145W_2_Syn_R	GCCTTCGCCACTCAAGACCATTTTAACA
	YPR147C_1_Syn_F	GCCGCTGACCCAGTGATCATTTGATGAA	YPR147C_1_Syn_R	TATGGATATCCATACTAGCGAGATGGGC
	YPR148C_1_Syn_F	AGTGCTTGGGGTTTCATCGAAGCTAGTA	YPR148C_1_Syn_R	AGAGAGCATTAAGACCGCTCAGACCACC
	YPR149W_1_Syn_F	TCGTGCCCATAGCTGCAATAATTCAAGC	YPR149W_1_Syn_R	AACTTGACCGGTACGACGACGTTTACTA
	YPR152C_1_Syn_F	GCTGCCGTAACCTGAAACCAAACCG	YPR152C_1_Syn_R	CGCTAAGGAAAGCCAGACCGAGAGAAAA
	YPR154W_1*_Syn_F	TAGCGGTAGCAATGGCCCTAGTAACTTG	YPR154W_1*_Syn_R	ACCGATTGATGCACCAGCACCGAAGATA
	YPR155C_1_Syn_F	GCTGGTAACGCTGATAGCTGAACCCTCA	YPR155C_1_Syn_R	CATCCCAAGAGGCATCGTTCATGAACGT
	YPR155C_2_Syn_F	GTCGACGCTTAAAGCTTTCAAACTCCAC	YPR155C_2_Syn_R	CGACCCAAGCAGTTTCGAAGATGGTGAC
	YPR156C_1_Syn_F	TGAAATGCAGGCGCTACCATAAGCAACG	YPR156C_1_Syn_R	TAGTAAGGCTCCAGTCCCAGACGTC
	YPR157W_1_Syn_F	CTTGTGGATGTCAGCTCACAGTTCAGGT	YPR157W_1_Syn_R	GCCACCAATGTATTTCCATTGGGCAACA
	YPR158W_1_Syn_F	CAGCGAGATCATGGAGAAGTTAGATCCA	YPR158W_1_Syn_R	GACAGCTGAGTCGTTCTGCAAACCGTTA
	YPR159W_1_Syn_F	CGCTAGAGACGGTGAAAGCTTAAGCAGC	YPR159W_1_Syn_R	AGGGCTTCTGCCGTGGTGATTTAATTGG
	YPR159W_2_Syn_F	TAGTGCTAGCTTTAGCAGCAACCCATTC	YPR159W_2_Syn_R	ATCAGGATCGACTAAGCTGGTACGGATA
	YPR160W_1_Syn_F	TCACGTTGAAACCACCTTGGCTAGAAGT	YPR160W_1_Syn_R	GCTAGCGGCTGGATCTTCTGGG
	YPR160W_2_Syn_F	CAGATTGGCTGCCTGTTTTGTTGATAGC	YPR160W_2_Syn_R	TCTTTGTTGCTGGGCAACGCTATTCTTG
	YPR137W_1_WT_F	TGTATGGAGCACAGAATCTCTATCACCC	YPR137W_1_WT_R	CTTCCAAAGCATAGCTGTTCTATCACGG
	YPR137W_2_WT_F	CTGCGAGGGTAGTATTGACGTTGTGAGT	YPR137W_2_WT_R	TAGCGATCCACTCCATGATCCAGATATG
	YPR138C_1_WT_F	GCCGCTTACTGTAGCTGATGACAATGAG	YPR138C_1_WT_R	GGGTGGTTGGTTGACGCATAACTGGAAA
	YPR139C_1_WT_F	TGCGGGGTTCATTGTGGTTATTGAAGGG	YPR139C_1_WT_R	AGTGGTGTTATTAGCTCAAGGGCCTGTT
	YPR140W_1_WT_F	CCCGCCCATAATAAGGTCGAAGCCATCT	YPR140W_1_WT_R	ATGGGCTCTCAGTTCAGCGGCTAATCTG
	YPR141C_1*_WT_F	AATACTGTGTGAACGGGAGGAATGCTCA	YPR141C_1*_WT_R	CGCATACGGACAAACAGGATCTGGGAAA
	YPR144C_1_WT_F	GACGTTACCTTGGGATGACGCTTCGCTA	YPR144C_1_WT_R	TTATCATCCTAATGTAGCCACGTTGGCG
	YPR144C_2_WT_F	AGAGGGTGGTGATTCTAGGGTGAGTCTG	YPR144C_2_WT_R	AAACGCCGGTGTTGTTCCGATCTTGGCT
	YPR145W_1_WT_F	ACGCTCTTCCGCTTCTCCAAAGACCGTT	YPR145W_1_WT_R	AGAGGAGTCCAAACCACCCGACAATAGA
	YPR145W_2_WT_F	CGATAGTAAGGCAAGACATCTAGCAGGT	YPR145W_2_WT_R	ACCTTCACCGGAAAGAACCATCTTGACC
	YPR147C_1_WT_F	ACCAGAAACCCAATGGTCGTTGCTACTG	YPR147C_1_WT_R	GATGGACATTCACACCTCTGAGATGGGT
	YPR148C_1_WT_F	GGTAGAAGGCGTTTCGTCAAAAGAGGTG	YPR148C_1_WT_R	GGAGTCTATCAAAACTGCACAGACAACG
	YPR149W_1_WT_F	CAGAGCTCACTCATGTAACAACAGCTCA	YPR149W_1_WT_R	GACTTGGCCAGTTCTTCTTCTCTTGGAG
	YPR152C_1_WT_F	TGAACCATACCCGCTGACTAGCCCA	YPR152C_1_WT_R	TGCGAAAGAATCACAGACAGAGAGGAAG
	YPR154W_1*_WT_F	CTCTGGGTCTAACGGTCCATCCAATCTT	YPR154W_1*_WT_R	CCCAATACTAGCGCCTGCCCCAAAAATG
	YPR155C_1_WT_F	TGATGTCACTGAAATGGCGCTTCCCTCG	YPR155C_1_WT_R	TATACCTCGCGGTATAGTGCACGAAAGA
	YPR155C_2_WT_F	ATCAACTGACAAGGCCTTTAGGGACCAT	YPR155C_2_WT_R	TGATCCCTCATCCTTTGAAGACGGAGAT
	YPR156C_1_WT_F	ACTGATACAAGCAGACCCGTAGGCGACA	YPR156C_1_WT_R	CTCCAAAGCCCCCGTTCCTGATGTT
	YPR157W_1_WT_F	TCTTTGGATGAGTGCGCATTCCAGTGGA	YPR157W_1_WT_R	ACCTCCGATATACTTCCATTGAGCTACG
	YPR158W_1_WT_F	TTCTGAGATTATGGAGAAACTGGACCCC	YPR158W_1_WT_R	AACGGCGCTATCATTCTGTAAGCCATTG
	YPR159W_1_WT_F	TGCGCGGGATGGAGAATCTCTGTCTTCT	YPR159W_1_WT_R	TGGCGAGCGACCATGATGGTTCAGTTGA
	YPR159W_2_WT_F	GTCCGCCTCATTCTCTTCTAATCCGTTT	YPR159W_2_WT_R	GTCTGGGTCAACCAGAGATGTTCTAATG
	YPR160W_1_WT_F	CCATGTGGAAACTACATTAGCACGTTCC	YPR160W_1_WT_R	TGAGGCAGCAGGGTCTTCCGGA
	YPR160W_2_WT_F	TCGTCTTGCAGCTTGCTTCGTCGACTCA	YPR160W_2_WT_R	GCGTTGTTGCTGAGCCACAGAGTTTTTA
	YPR160W_3_Syn_F	CCCTAGAAAAGTCAGCATTTTCGGCGGC	YPR160W_3_Syn_R	TCTGGTAATTTCAACGTTAGCGCCGTCG
	YPR161C_1_Syn_F	AGGAAATTGAGGGTGGCTTGGACGGCTA	YPR161C_1_Syn_R	TGCTCCAGCTGGTGTCAACCGTTATGGT
	YPR161C_2_Syn_F	AACAACGCTGGTGTACTTAGCACCACTG	YPR161C_2_Syn_R	TGAAATGGTTTACGATCACAGCCCAGAC
	YPR162C_1_Syn_F	GTTTGAGGCATAGAAAGCAGCAGTAGCG	YPR162C_1_Syn_R	CAGAGTCGCTTTGAGAGCTAAGGATGGT
	YPR162C_2_Syn_F	GCTGACCCATGGACTAATTTCGCTTCTG	YPR162C_2_Syn_R	TATGGTTGAACACAGCAGAGTTCCAGTC
	YPR163C_1_Syn_F	ACGACGAGGAGGACGGCTACTTGATTGA	YPR163C_1_Syn_R	CTGGTCATCAGCCCGTGGTAGTAACTTT
	YPR164W_1_Syn_F	CGACAGCTCAACTACCAGAGAGTGGAAC	YPR164W_1_Syn_R	TGAACCGCTGATACCGCTCTGGATATAG
	YPR164W_2_Syn_F	CGCTACTGATGCCGTCAGCAATAATCGT	YPR164W_2_Syn_R	ATCACCGCCGATTGGGTCAATATAGATG
	YPR164W_3_Syn_F	AAGCAGCAGCGATGAAAGCCGTAGAGTT	YPR164W_3_Syn_R	GTTACGTCTCTGTCTCAAAGCGACCTCA
	YPR164W_4_Syn_F	AAGCTTGAGAAGAGCTGCTACCATCGTT	YPR164W_4_Syn_R	TGACAAATTCCACAAACCGACCTCGCAA
	YPR165W_1_Syn_F	TGCTGACGTCGAAGTCGACGGTAGAAGA	YPR165W_1_Syn_R	GGTAGCAGCCTCGAAAACTTCACGAACG
	YPR167C_1_Syn_F	AGCAAATCTTGAAGCTTCGTGGATACCG	YPR167C_1_Syn_R	TGAGGCTGACTTCGCTAGCAAGTATGGT
	YPR169W_1_Syn_F	CTCAGTTAGAGCTATGTGTTTCGACAGC	YPR169W_1_Syn_R	AGTGTCAGCAACTTCTGGGTCAACAAAG
	YPR171W_1_Syn_F	TGAAGCTTTGAGCCCTGTCCGTTCACAT	YPR171W_1_Syn_R	TCTTGATGGCATTCTTGGGCCCTTTTCG
	YPR171W_2_Syn_F	TAGCAGAAGCACCAAGCCAGCTTCATTC	YPR171W_2_Syn_R	GCTTGGTTTACTGGTGGTGGTCAAGTTA
	YPR172W_1_Syn_F	TCCTGGCGAAAAGTTATTTGGCCAAACC	YPR172W_1_Syn_R	GATTTCAGTTTCACCGCCGATGCTAGCA
	YPR173C_1_Syn_F	AACAACAACGGCGATGTCTGAACCACTG	YPR173C_1_Syn_R	CGTCGGTAACGATAGTCAAGGCGTCTTA
	YPR174C_1_Syn_F	CAAAGGGCTCATATGGATTGGTGAGCTG	YPR174C_1_Syn_R	AGCTGACGAGGAAGAAGAATCAGTCGTT
	YPR175W_1_Syn_F	AGACGGTTTAAGCGCCTTGGCTGAATTT	YPR175W_1_Syn_R	GTCGGTTCTACCTAAAATGTTCTCCTCG
	YPR175W_2_Syn_F	CCCAGTCTTTGCTAGCATGTCATCAAGA	YPR175W_2_Syn_R	AGTGAAAGCTGATGGGATAGGGTCTTGA
	YPR176C_1_Syn_F	ACAGACGTCTGGTAACTTTGAAGGTCTG	YPR176C_1_Syn_R	TAGATTCGGTGAGGTTGACACCAGATTC
	YPR178W_1_Syn_F	CTCAGGCGGTATGGATAGCTTGAGC	YPR178W_1_Syn_R	TCTGTCCCAACCACCTGAAACCAAGAAG
	YPR179C_1_Syn_F	TTTGCTCAACTGACCAACCAACTCCTCA	YPR179C_1_Syn_R	AGGTTCATTAATGGCTCAAGGCGAAACC
	YPR179C_2_Syn_F	AGGCAAGGTACCTAATCTGTCACGCAAG	YPR179C_2_Syn_R	CCGTCCAGGTCGTACCATGGATTTGTTA
	YPR160W_3_WT_F	TCCACGCAAGGTTTCAATCTTTGGTGGT	YPR160W_3_WT_R	CCTTGTGATTTCCACATTGGCACCATCA
	YPR161C_1_WT_F	TGGGAATTGTGGATGAGAAGGTCTCGAG	YPR161C_1_WT_R	AGCCCCTGCAGGAGTTAATAGATACGGA
	YPR161C_2_WT_F	GACTACTGATGTATATTTGGCGCCGGAA	YPR161C_2_WT_R	CGAAATGGTGTATGACCATTCACCGGAT
	YPR162C_1_WT_F	ATTGCTAGCGTAAAATGCTGCGGTCGCA	YPR162C_1_WT_R	TAGGGTTGCCTTAAGGGCGAAAGACGGA
	YPR162C_2_WT_F	TGAAACCCAGGGGGAGATTTCAGAGCGA	YPR162C_2_WT_R	CATGGTAGAACATTCTCGGGTACCTGTT
	YPR163C_1_WT_F	TCTTCTTGGTGGTCTTGAGGAGCTTTGG	YPR163C_1_WT_R	TTGGAGTAGTGCTAGAGGCTCCAATTTC
	YPR164W_1_WT_F	TGATTCAAGCACCACACGTGAGTGGAAT	YPR164W_1_WT_R	GCTGCCAGATATGCCAGACTGTATGTAT
	YPR164W_2_WT_F	TGCGACCGACGCTGTTTCTAACAACAGA	YPR164W_2_WT_R	GTCCCCACCAATGGGATCGATGTATATC
	YPR164W_3_WT_F	TTCATCATCTGACGAATCGAGAAGGGTG	YPR164W_3_WT_R	ATTTCTACGCTGCCTTAGGGCAACCTCT
	YPR164W_4_WT_F	TTCACTACGCCGAGCCGCCACTATAGTA	YPR164W_4_WT_R	GCTAAGGTTCCATAACCCAACCTCACAG
	YPR165W_1_WT_F	AGCAGATGTTGAAGTTGATGGGCGTCGT	YPR165W_1_WT_R	AGTGGCGGCCTCAAACACTTCTCTGACA
	YPR167C_1_WT_F	CGCGAATCGGCTGGCTTCATGAATTCCA	YPR167C_1_WT_R	GGAGGCAGATTTTGCCTCGAAATACGGG
	YPR169W_1_WT_F	TAGTGTCCGTGCCATGTGCTTTGATTCT	YPR169W_1_WT_R	GGTATCTGCTACTTCGGGATCGACGAAA
	YPR171W_1_WT_F	GGAAGCGCTTTCACCAGTTAGAAGTCAC	YPR171W_1_WT_R	CCGACTGGGCATACGAGGACCTTTTTCA
	YPR171W_2_WT_F	CTCACGCTCTACAAAACCGGCGAGCTTT	YPR171W_2_WT_R	AGAAGGCTTGGAAGTTGTCGTGAGATTC
	YPR172W_1_WT_F	GCCAGGTGAAAAACTGTTCGGTCAAACA	YPR172W_1_WT_R	AATTTCGGTTTCGCCACCAATAGATGCG
	YPR173C_1_WT_F	CACCACTACAGCAATATCACTCCCGGAA	YPR173C_1_WT_R	TGTTGGGAATGACTCCCAAGGTGTTTTG
	YPR174C_1_WT_F	GAGTGGCGACATGTGAATCGGACTTGAA	YPR174C_1_WT_R	CGCAGATGAGGAAGAAGAAAGCGTTGTC
	YPR175W_1_WT_F	TGATGGACTGTCTGCTCTTGCAGAATTC	YPR175W_1_WT_R	ATCTGTCCGTCCCAAGATATTCTCCTCA
	YPR175W_2_WT_F	TCCCGTTTTCGCATCAATGAGTAGCCGG	YPR175W_2_WT_R	GGTAAACGCACTAGGAATTGGATCTTGC
	YPR176C_1_WT_F	GCAAACATCGGGCAGTTTACTTGGCCTA	YPR176C_1_WT_R	CAGGTTTGGGGAGGTAGATACAAGGTTT
	YPR178W_1_WT_F	TAGCGGTGGCATGGACTCGCTTTCA	YPR178W_1_WT_R	CCTATCCCATCCGCCGCTCACTAAAAAA
	YPR179C_1_WT_F	CTTCGATAACTGTCCCACTAACTCCTCG	YPR179C_1_WT_R	GGGAAGTTTGATGGCCCAAGGTGAAACA
	YPR179C_2_WT_F	TGGAAGTGTGCCCAGTCGATCTCTTAAA	YPR179C_2_WT_R	TAGACCTGGGAGAACAATGGACTTACTG
	YPR180W_1_Syn_F	TGTCGGCCCAATCAGCTCAAACAGATCA	YPR180W_1_Syn_R	GATAGCAGCAACTGGGGCGAACTCAATG
	YPR181C_1_Syn_F	AGCGTAGCTATGGTATGGGCTCAAACTG	YPR181C_1_Syn_R	CGGTGGCGTTTTATTATTGACTGACGCT
	YPR181C_2_Syn_F	AGCATTTGGTGGCAACAAGCTTAAGCTG	YPR181C_2_Syn_R	TGTCGTTTGCAGTGGCCCTCATTGCAAA
	YPR183W_1_Syn_F	TCGTAGAGTTATCAGTAGTACCGCCCGT	YPR183W_1_Syn_R	GCCTTCGGTACGAACACCAAAGGTAAAA
	YPR184W_1_Syn_F	CACCGTTAAATTGTTAGTTAGCGCTGGC	YPR184W_1_Syn_R	GCTATTGCTCTCACCACGTTCCTGCAAT
	YPR184W_2_Syn_F	CTCAGACGATTCAGAAAGCAGCTTAGCT	YPR184W_2_Syn_R	CAAAGGATTGCCGTTCCAGATCCAACCG
	YPR184W_3_Syn_F	CTTGTGTAGCAGTGCTATCGGTAGCGTC	YPR184W_3_Syn_R	ACCCTGATGGTGAACGTGCATTTCGCTA
	YPR184W_4_Syn_F	AACTTGCAGCTTGAGATTCAGCTACGCC	YPR184W_4_Syn_R	GCTCTCCAAGGTTAATGAGCTGGTAGCT
	YPR184W_5_Syn_F	CGAGCCAGAAGAATATGACGTCTCAGCT	YPR184W_5_Syn_R	CAATCTGCAGCAGCCGTACAAAATACCA
	YPR185W_1_Syn_F	TTCAAGTAACCCTATCACCAGTACCGGT	YPR185W_1_Syn_R	GTTCTGTGGACCTTGGCTATTGTGGCTA
	YPR185W_2_Syn_F	TTCACAATCAGCTTCACGTAACCCAAGC	YPR185W_2_Syn_R	TGGACTGATGCTTGGTAAAGGGCTATGT
	YPR186C_1_Syn_F	CAAACCGTTTTCGCCGCTCTCCAATCTT	YPR186C_1_Syn_R	CTCAAAGCCTTGCGTTGGTGAAAACGGC
	YPR189W_1_Syn_F	TAAGGCTTTGAGCTCATTGCCTGCCTCA	YPR189W_1_Syn_R	GTGTCTGCCGATGGTTTCAGCCATCAAA
	YPR189W_2_Syn_F	CAGCACCTTAGGTGACATCTACTGTCAT	YPR189W_2_Syn_R	GCTAGCTTCGATTCTGCCGCAAGCATGA
	YPR189W_3*_Syn_F	TGGTACTGTTAGAGCTAGCTATTGGTAC	YPR189W_3*_Syn_R	GTTGGTAGCTTTTGGTTCTAAGGCGGTA
	YPR189W_4_Syn_F	CATCGCTACCTCAGGTGCTGATTTATTG	YPR189W_4_Syn_R	TCTTTGCCAAACTTGCTTGCCAGTGTCA
	YPR190C_1_Syn_F	GCATCTTGACAATCTCATAGCGCTTGGA	YPR190C_1_Syn_R	GACTGAAGACGGTTTCGTTATTCCAGCT
	YPR190C_2_Syn_F	GGCGGCATTGCTACCGCTTCTTTTCTTG	YPR190C_2_Syn_R	TGGTAGTGTTACCGCCCAAGTCTATAAG
	YPR191W_1_Syn_F	TAGCGCTTTGAGTGAGTTGAGTGGCTTG	YPR191W_1_Syn_R	TGAACTGACGCTTTCGTTTTGAACAGCG
	YPR192W_1_Syn_F	CCCAGCCATGAGCTTGAGCTTATGTTTA	YPR192W_1_Syn_R	ACCGGTATAAGCGGTTAAGGCAACATGA
	YPR194C_1_Syn_F	TAAACCGGTGCTGAAACCAGCGCTCAAG	YPR194C_1_Syn_R	GTTTACTTGCCCAGACGCCGTTACTTAT
	YPR194C_2_Syn_F	GTTACCGGCTGAGTAATAAGGAGGGCTA	YPR194C_2_Syn_R	TAATATTACCGGTGGTGTTACCGGCTTG
	YPR194C_3_Syn_F	CAAAGCTCTAGCAGGGTAGACGACAAAC	YPR194C_3_Syn_R	CCCTGAAGACGACCCAACTATCCCTGTT
	YPR196W_1_Syn_F	TACCATCAGCCCTCCTCAACCAGAAATT	YPR196W_1_Syn_R	TTTCATAGGGATAACTGGGCCGTGAACG
	YPR180W_1_WT_F	CGTTGGTCCCATTTCAAGCAATAGGAGC	YPR180W_1_WT_R	AATGGCCGCGACAGGAGCAAACTCGATA
	YPR181C_1_WT_F	CGCATACGAGTGATAAGGCGATAAGGAA	YPR181C_1_WT_R	TGGAGGTGTGTTGTTGCTAACCGATGCC
	YPR181C_2_WT_F	CGCGTTGGGAGGTAATAGAGACAAAGAA	YPR181C_2_WT_R	AGTTGTGTGTTCCGGTCCACACTGTAAG
	YPR183W_1_WT_F	CAGACGCGTCATTTCCTCCACTGCTAGA	YPR183W_1_WT_R	ACCTTCCGTTCTCACGCCGAAAGTGAAT
	YPR184W_1_WT_F	TACGGTCAAGCTACTGGTATCTGCAGGT	YPR184W_1_WT_R	CGAGTTAGACTCGCCTCTTTCCTGTAGA
	YPR184W_2_WT_F	TAGTGATGACAGTGAATCTTCGTTGGCC	YPR184W_2_WT_R	TAGTGGGTTACCATTCCATATCCAGCCA
	YPR184W_3_WT_F	TCTTTGCTCGTCCGCCATTGGATCTGTT	YPR184W_3_WT_R	GCCCTGGTGATGCACATGCATTTCTGAG
	YPR184W_4_WT_F	CACCTGTTCTCTCAGGTTTTCGTATGCT	YPR184W_4_WT_R	TGACTCTAGAGTCAAACTTGAAGTGGCC
	YPR184W_5_WT_F	TGAGCCGGAAGAATACGATGTTAGCGCC	YPR184W_5_WT_R	TAAGCGACAACAACCATAGAGGATGCCG
	YPR185W_1_WT_F	AAGTTCCAATCCAATAACTTCCACGGGC	YPR185W_1_WT_R	ATTCTGGGGTCCTTGTGAGTTATGTGAG
	YPR185W_2_WT_F	AAGTCAAAGTGCGAGCAGAAATCCCTCT	YPR185W_2_WT_R	AGGGGATATTGAAGGCAATGGTGAGTGG
	YPR186C_1_WT_F	TAGCCCATTTTCACCAGACTCAAGTCGC	YPR186C_1_WT_R	TAGCAAACCATGTGTGGGGGAAAATGGT
	YPR189W_1_WT_F	GAAAGCACTTTCGAGTCTTCCAGCTAGT	YPR189W_1_WT_R	ATGACGACCAATAGTTTCCGCCATTAGC
	YPR189W_2_WT_F	TTCGACACTGGGCGATATTTATTGCCAC	YPR189W_2_WT_R	AGATGCTTCTATACGACCACACGCGTGG
	YPR189W_3*_WT_F	AGGAACGGTCAGGGCCTCATACTGGTAT	YPR189W_3*_WT_R	ATTTGTCGCCTTCGGTTCCAAAGCAGTT
	YPR189W_4_WT_F	TATAGCCACAAGCGGCGCAGACTTGTTA	YPR189W_4_WT_R	CCTTTGCCATACTTGTTTACCGGTATCG
	YPR190C_1_WT_F	ACAACGGCTTAAACGCATTGCTGAGGGT	YPR190C_1_WT_R	AACCGAAGATGGATTTGTGATCCCGGCG
	YPR190C_2_WT_F	AGCAGCGTTTGAGCCAGAACGCTTTTTA	YPR190C_2_WT_R	CGGCTCCGTCACAGCTCAAGTTTACAAA
	YPR191W_1_WT_F	CTCTGCCCTATCCGAGCTTTCCGGTTTA	YPR191W_1_WT_R	GCTGGAAACAGATTCATTTTGGACGGCA
	YPR192W_1_WT_F	TCCTGCTATGTCGCTTTCGCTGTGCTTG	YPR192W_1_WT_R	GCCTGTGTATGCAGTCAAAGCGACGTGT
	YPR194C_1_WT_F	CAAGCCCGTTGAAAAGCCTGCCGATAAA	YPR194C_1_WT_R	ATTCACCTGTCCTGATGCTGTGACCTAC
	YPR194C_2_WT_F	ATTTCCAGCACTATAGTATGGTGGCGAG	YPR194C_2_WT_R	AAACATCACGGGAGGAGTCACTGGTCTT
	YPR194C_3_WT_F	TAGTGCACGGGCTGGATAAACAACGAAT	YPR194C_3_WT_R	TCCAGAAGATGATCCCACCATTCCAGTG
	YPR196W_1_WT_F	CACTATATCTCCACCACAACCCGAAATC	YPR196W_1_WT_R	CTTCATTGGTATCACAGGACCATGCACA
	YPR198W_1_Syn_F	CAACTTGCCTATTGGCGCTTTCGCTTTT	YPR198W_1_Syn_R	GCTGTTCCAAGGAAAATTATTACCGCCG
	YPR198W_2_Syn_F	CTTGATTAACGGTGAATTGAGCCAGAGC	YPR198W_2_Syn_R	GCTTTGTGGACCGTCGTAGTGTTCGGTA
	YPR199C_1_Syn_F	GTCGAAACTGTTTAATGGGCTTGGAACG	YPR199C_1_Syn_R	CGAGAGAAATATGCCAAGCGACGAAAGA
	YPR201W_1_Syn_F	CAGCGTTTACGTTCCAAGCAGTAGACAT	YPR201W_1_Syn_R	CAAAACCATAGCGATACAACGGGCAACA
	YPR198W_1_WT_F	AAATCTTCCAATCGGTGCGTTTGCGTTC	YPR198W_1_WT_R	CGAATTCCATGGGAAGTTGTTTCCACCA
	YPR198W_2_WT_F	GCTAATCAATGGCGAACTCTCTCAGTCA	YPR198W_2_WT_R	AGATTGGGGGCCATCATAATGTTCTGTG
	YPR199C_1_WT_F	ATCAAAGGAATTCAACGGTGACGGCACT	YPR199C_1_WT_R	TGAGAGGAACATGCCTTCTGATGAACGG
	YPR201W_1_WT_F	TTCTGTCTATGTGCCTTCTTCCCGTCAC	YPR201W_1_WT_R	TAGCACCATGGCAATGCATCTAGCTACT
