# Supplementary material for: Construction and iterative redesign of synXVI a 903 kb synthetic Saccharomyces cerevisiae chromosome
Source: Nat Commun. 2025 Jan 20;16:841. doi: 10.1038/s41467-024-55318-3 (PMC11747415; doi:10.1038/s41467-024-55318-3)
Supplement: Supplementary file 6 — Source data [file 41467_2024_55318_MOESM6_ESM.xlsx]

## Sheet: Figure 3
							median (mfi) all cells	median (mfi) GFP+ gate only	GFP+ cells, count		median (mfi) all cells	median (mfi) GFP+ gate only	GFP+ cells, count		median (mfi) all cells	median (mfi) GFP+ gate only	GFP+ cells, count			median (mfi) GFP+ gate only	median (mfi) GFP+ gate only	median (mfi) GFP+ gate only
				wildtype		A01.fcs	476	4072	145	B03.fcs	496	4132	113	C05.fcs	493	4144	126		1	4072	4132	4144
				synCTR1		A02.fcs	1076	11449	18333	B04.fcs	1099	11551	18404	C06.fcs	1036	11249	17899		2	11449	11551	11249
				wtCTR1		A03.fcs	1810	39082	24153	B05.fcs	1638	38739	23776	D01.fcs	1954	32480	23639		3	39082	38739	32480
				synCTR1 5'UTR		A04.fcs	739	9828	13212	B06.fcs	735	9799	13171	D02.fcs	711	9571	12772		4	9828	9799	9571
				YPR122loxPsym		A05.fcs	1288	32575	21350	C01.fcs	1334	32289	21484	D03.fcs	1318	31263	21410		5	32575	32289	31263
				synGIP35UTR		A06.fcs	549	6970	3332	C02.fcs	535	6788	3198	D04.fcs	529	6808	3217		6	6970	6788	6808
				wtGIP35'UTR		B01.fcs	798	17222	15572	C03.fcs	779	17477	15366	D05.fcs	768	17121	15126		7	17222	17477	17121

## Sheet: Supplementary table 4
Supplementary Table 4: Observed proteins and significantly differentially abundant proteins between BY4741 and Strain 15																Supplementary Table 4: Observed proteins and significantly differentially abundant proteins between BY4741 and Strain 15
Genes	Strain 15_R1	Strain 15_R2	Strain 15_R3	BY4741_R1	BY4741_R2	BY4741_R3	Protein of interest									Protein	pvalue	log2FC	CritProt
CTR1	1020000	937575	638831	1250000	2780000	2710000	1									HTS1	0.000322812	-2.48321	TRUE
ELP4				223383	142923	922490	1									TSL1	0.000395045	-1.67305	TRUE
GIP3		1130000		2780000	4020000	4470000	1									ADD37	0.00136088	1.01843	TRUE
MAK3				229442	829269	478750	1									NTF2	0.00184756	0.0620089	FALSE
MRPL51				23320.7	93145.9	56919.1	1									TOM70	0.00191813	0.206336	FALSE
NVJ2	4700000	474514	1160000	236841	363539	111303	1									ENO2	0.00208013	0.546824	FALSE
AAC1				1470000		198736	0									NOC2	0.00212	0.148008	FALSE
AAC1;AAC3;PET9	9240000	16100000	11000000	17700000	26400000	24800000	0									YPD1	0.00231761	0.721882	TRUE
AAC3	10100000	10400000	6830000	56600000	28400000	54000000	0									RNR4	0.00273795	-0.167944	FALSE
AAH1	7440000	3780000	4290000	8400000	7260000	7360000	0									NDE1	0.00274675	-2.73259	TRUE
AAP1	10700000	14500000	13100000	8120000	8740000	7600000	0									SSP120	0.00284144	-3.30859	TRUE
AAP1;APE2	28200000	22300000	19000000	18900000	20400000	11900000	0									URA5	0.00322707	0.356368	FALSE
AAT2	18800000	21900000	19000000	18200000	20200000	20900000	0									CYT1	0.00325781	-3.64788	TRUE
ABD1	592303	1730000	1260000	2470000	2970000	2480000	0									PRE6	0.00332335	0.605388	TRUE
ABF2	9610000	1150000	1140000	943999	867631	200664	0									ATP2	0.00348355	-1.50749	TRUE
ABP1	9480000	8320000	7700000	13200000	12200000	13900000	0									PGM2	0.00374147	-2.91125	TRUE
ABP140	6700000	2320000	793687	1770000	2110000	1760000	0									QCR7	0.00395391	-3.20801	TRUE
ABZ1				391035	582149	323701	0									FBA1	0.00396425	0.485379	FALSE
ABZ2				1020000		902117	0									MTR10	0.00430181	-3.05534	TRUE
ACB1	59600000	41900000	36600000	23200000	32800000	32600000	0									TPM2	0.00447651	-3.17394	TRUE
ACC1	26600000	31500000	28900000	30200000	35300000	30600000	0									IMD2	0.00470007	1.13099	TRUE
ACF2			33018.7	979481	95948.3	367925	0									MDH1	0.00496271	-2.47237	TRUE
ACH1	473627	455190	453102	2560000	2950000	7620000	0									HSP26	0.00504099	-3.05787	TRUE
ACK1				103409	118585	60157.1	0									MRT4	0.00506387	0.0689182	FALSE
ACL4		279765	1480000	204474	378199	1040000	0									PST2	0.00520526	0.431701	FALSE
ACO1	49800000	50900000	44200000	58200000	84100000	77400000	0									HFD1	0.00528806	-1.92379	TRUE
ACO2	1430000	2820000	1040000	3140000	3290000	2320000	0									SPT8	0.00536589	-2.43244	TRUE
ACP1		2010000	1460000	3850000	3600000	4150000	0									SFH5	0.00571126	0.201848	FALSE
ACS2	10600000	20900000	16500000	20000000	23700000	22400000	0									ERV14	0.00575709	0.321141	FALSE
ACT1	117000000	93800000	119000000	205000000	198000000	245000000	0									PXR1	0.00578809	-2.62813	TRUE
ADA2		22543.9		100931	33808	34742.8	0									ARG7	0.00616574	0.479212	FALSE
ADD37	1140000	961856	1080000	426598	560812	312189	0									IML2	0.00622835	-1.85283	TRUE
ADD66		268866	325637		361750	642253	0									RIB4	0.00653378	0.342489	FALSE
ADE1	44200000	27800000	31900000	23000000	25300000	22400000	0									TCP1	0.00677633	0.16024	FALSE
ADE12	6610000	15100000	11900000	9410000	16100000	14100000	0									SSA4	0.00678866	-1.72834	TRUE
ADE13	23100000	23600000	22400000	28200000	42100000	30200000	0									BAT1	0.0070176	0.724445	TRUE
ADE16	5410000	8980000	8040000	9970000	9130000	9220000	0									UBP3	0.00724645	-1.79537	TRUE
ADE16;ADE17	31400000	25100000	23600000	26700000	27400000	29700000	0									SFH1	0.00725446	1.82589	TRUE
ADE17	35000000	37900000	42100000	38400000	42800000	41400000	0									VPS30	0.00741577	1.45032	TRUE
ADE2	9930000	12600000	10800000	17400000	12200000	15400000	0									ABP1	0.00766177	-0.937416	TRUE
ADE3	39700000	52500000	46500000	52400000	55100000	51900000	0									RPN8	0.00785611	0.711802	TRUE
ADE3;MIS1	8410000	16800000	9410000	25200000	21000000	33000000	0									URA1	0.00789229	0.530502	FALSE
ADE4	9070000	9200000	8290000	11400000	13900000	13200000	0									LSP1	0.00799054	-1.0242	TRUE
ADE57	28700000	35300000	36000000	51400000	46000000	51300000	0									GCG1	0.00870574	0.188055	FALSE
ADE6	20200000	28900000	28500000	25700000	27300000	28000000	0									WTM1	0.0087901	-1.48275	TRUE
ADE8	2510000	2720000	980465	2090000	3040000	2690000	0									CKA2	0.00911075	0.313949	FALSE
ADH1	342000000	1100000000	838000000	891000000	904000000	982000000	0									NSA1	0.0094055	0.430439	FALSE
ADH1;ADH2	535000000	493000000	617000000	285000000	291000000	280000000	0									HSC82	0.00945673	-1.90304	TRUE
ADH1;ADH2;ADH3	28300000	1190000	4910000		2960000	3570000	0									AOS1	0.00947452	0.594051	TRUE
ADH1;ADH2;ADH5	1550000000	1620000000	1230000000	1200000000	963000000	888000000	0									PIN3	0.00978536	-2.47421	TRUE
ADH3	24900000	13900000	15500000	23300000	21000000	20600000	0									CCP1	0.0102569	-3.47877	FALSE
ADH6	18200000	10300000	9000000	8750000	9840000	10300000	0									NHP6B	0.0103096	-2.20603	FALSE
ADI1		148710		300089	382150	433991	0									URA7	0.0103818	-1.58315	FALSE
ADK1	39200000	46700000	36500000	63200000	55400000	74500000	0									GOR1	0.0103936	-1.78344	FALSE
ADO1	18700000	22500000	11200000	31200000	26500000	37100000	0									ERG11	0.010577	0.181087	FALSE
ADP1	689482	1120000	1880000	643500	1120000	917414	0									LYS12	0.0106514	0.0476681	FALSE
ADR1			862561	366597	270953	310347	0									RPL3	0.0108415	-1.3251	FALSE
AFG1	460480	681223		524911	976218	756090	0									PUB1	0.0109866	-0.216534	FALSE
AFG2	364881	545448	204480	1180000	676598	696554	0									FSF1	0.0110962	-1.93886	FALSE
AFG3	753504		371467	610773	700726	342815	0									ACT1	0.0112486	-1.28866	FALSE
AFG3;YTA12				278028	753966	1150000	0									PRE8	0.012191	-1.40576	FALSE
AGC1					15876.8	15991	0									YHI9	0.0122077	0.233038	FALSE
AGE2	192855	1150000	486684		414974		0									SER1	0.0123073	0.79006	FALSE
AGX1				791091		288834	0									SMF3	0.0123565	1.12345	FALSE
AHA1	5630000	4220000	3420000	5420000	7470000	5630000	0									GCD11	0.0126373	-0.845788	FALSE
AHP1	194000000	304000000	263000000	530000000	516000000	535000000	0									UTR2	0.0127164	0.646361	FALSE
AIF1	1840000	1650000	801527	329312	812667	1350000	0									ARG4	0.0127485	2.18309	FALSE
AIM10				82598.4	63853.8	75479.8	0									FUM1	0.0130605	-1.93547	FALSE
AIM17	1690000	1100000	1610000	1230000	2280000	2800000	0									ERG6	0.0131359	0.781143	FALSE
AIM2	131174	459915	68366.6	63037.2	1330000	1030000	0									IFA38	0.0132109	-2.31535	FALSE
AIM21		401121	161571	1100000	809633	987217	0									SNG1	0.0134871	0.415146	FALSE
AIM24		554128	768583	215488	1020000	843760	0									SHM1	0.0135167	0.618802	FALSE
AIM29		4050000	4190000	1130000	3280000	2970000	0									SUB2	0.0142005	0.253418	FALSE
AIM41		24646.8		249768	219644	196139	0									CSL4	0.0142401	0.0941298	FALSE
AIM45	1740000	2230000	1970000	1890000	2440000	2940000	0									STM1	0.0145986	-1.83611	FALSE
AIM46	2000000	3150000	2110000	1610000	1800000	1340000	0									ETT1	0.0146713	0.181402	FALSE
AIM6	2970000	3040000	2510000	3270000	3090000	1850000	0									RPL38	0.0147146	-0.0432171	FALSE
AIM7	557947	771890	1140000	1320000	752998	547822	0									ADE1	0.0148702	0.215115	FALSE
AIM9	6650000	3620000	5790000	5640000	5500000	6170000	0									TDH1	0.015251	-1.14072	FALSE
AIP1	9520000	8790000	9700000	9780000	9700000	8560000	0									ACB1	0.0162989	0.311527	FALSE
AIR1				130912	31753.7	44638.5	0									QRI1	0.0172512	0.366625	FALSE
AIR2		134988		65349.4	131273	157091	0									VMA2	0.0173046	0.130753	FALSE
AKL1	48117.4	281972	147297	389772	634426	718908	0									TUF1	0.0174091	-2.48137	FALSE
AKR1	995129	1880000	1420000	862900	674011	694654	0									PMT2	0.0174727	-1.54417	FALSE
ALA1	35200000	36900000	40000000	40400000	41600000	41400000	0									NFU1	0.017551	-1.77449	FALSE
ALD2	470817	1690000	950289	2100000	2120000	2020000	0									CKB1	0.0176069	-1.99425	FALSE
ALD2;ALD3	255655	2110000	684344	2170000	3400000	2590000	0									DPS1	0.0179066	0.0872993	FALSE
ALD3				43077.9	454258	97091.8	0									ERG20	0.0179067	0.16283	FALSE
ALD4	15300000	26700000	28100000	30700000	35000000	33500000	0									YMR099C	0.0180455	-1.55485	FALSE
ALD4;ALD5		883128	2130000	571322	2420000	1780000	0									NHP6A	0.0183227	-1.98206	FALSE
ALD5	4980000	7360000	6960000	4780000	4670000	4750000	0									CHA1	0.0187179	-2.95683	FALSE
ALD6	233000000	278000000	265000000	140000000	154000000	179000000	0									ARC35	0.0194286	0.62085	FALSE
ALE1		6900000	2250000	3520000	3770000	2160000	0									TAF6	0.0196112	0.159705	FALSE
ALG12	172659	1830000	1020000	1820000	1580000	1760000	0									MCM7	0.0197706	-1.54315	FALSE
ALG13		404453	289958	88856.1	500672	287222	0									SNF1	0.0199828	-2.43559	FALSE
ALG2		1030000		1450000	584800	1270000	0									ELF1	0.0199973	2.30747	FALSE
ALG6		1210000	725522	597676	1040000	416093	0									TRX3	0.0200367	-1.67811	FALSE
ALG9	2360000	6980000	5270000	4460000	6850000	6350000	0									CPA2	0.0205537	1.4549	FALSE
ALO1	5780000	6660000	5990000	5220000	8000000	5960000	0									ERG3	0.0205872	2.87055	FALSE
ALT1		1170000	507842	527182	671779	704620	0									GLY1	0.0211108	0.268525	FALSE
AMD1	1560000	3090000	2530000	1970000	3880000	2660000	0									MRPL40	0.0221372	-2.76131	FALSE
AMS1	903928			433793	2830000	661660	0									LEU4	0.0224649	1.07964	FALSE
ANP1	1230000	2260000	1870000	710394	2150000	2720000	0									RVS161	0.0230661	-0.0891709	FALSE
ANT1					49794.2	130192	0									YCR087C-A	0.0230914	-0.0623742	FALSE
AOS1	1300000	1150000	1410000	804222	653848	606436	0									NUP2	0.0231272	-2.35757	FALSE
APA1	10600000	6780000	1530000	9570000	10600000	9790000	0									CRP1	0.0232518	-1.47839	FALSE
APD1	84264.9		1510000	796815	1660000	1580000	0									CPR6	0.0232844	-0.01985	FALSE
APE1	24700000	32800000	29000000	19000000	27300000	23700000	0									RPA190	0.0238938	-1.09968	FALSE
APE2	3020000	8250000	5830000	7160000	8520000	7950000	0									REE1	0.024154	1.73158	FALSE
APE3	16000000	48000000	23400000	50700000	58400000	45900000	0									FUN12	0.0242554	-0.961677	FALSE
APE4		1000000		1010000	1320000	740991	0									YIL002W-A	0.0249115	4.26594	FALSE
APL1				72598.3	12602.8	31036.6	0									KRE6	0.0250096	-3.48297	FALSE
APL2	119331	455917	821385	904496	786004	942205	0									PHO86	0.0250368	0.11172	FALSE
APL3		1870000	157429	305646	393256	283405	0									VTC2	0.0250518	-2.5052	FALSE
APL4	758266	444406	411012	1530000	1090000	747766	0									SEC27	0.0250668	-0.230763	FALSE
APL5	318382	721698	453732	819801	1060000	679184	0									SYH1	0.0252612	-2.69196	FALSE
APL6	1990000	1730000	1610000	956973	2390000	956039	0									YPT52	0.0260432	0.36972	FALSE
APM1		312055	92509.5	422752	132979	94968	0									ERG10	0.0272135	1.50731	FALSE
APM2		12959			19837.3	24250.8	0									ATF2	0.0272622	2.51195	FALSE
APM3		649730		662533	142337	259185	0									KRR1	0.0276271	-1.01058	FALSE
APM4				3190000			0									LCB1	0.0277422	-1.23197	FALSE
APQ12		279549	274971			77731.6	0									LAT1	0.0278973	-0.27366	FALSE
APS3		420324	194796	726885	213958	168312	0									COX8	0.027917	-2.3037	FALSE
APT1	17700000	17500000	16700000	9010000	20900000	13100000	0									COQ8	0.0279536	2.3269	FALSE
APT2				108176	21196.2	109144	0									EXG1	0.0279829	-3.132	FALSE
AQR1		311990	137354	127573	174628	303701	0									SLY1	0.0280336	-0.0530668	FALSE
ARA1	5470000	6360000	7030000	6560000	8280000	8310000	0									VAC8	0.0281689	0.347882	FALSE
ARB1	29200000	31400000	25300000	45900000	46100000	43100000	0									RPL24A	0.0287062	-3.04725	FALSE
ARC1	25700000	20600000	19700000	24100000	24100000	27400000	0									SGT2	0.029388	-1.9342	FALSE
ARC15	17900000	20300000	17700000	5300000	11800000	13900000	0									DUR1,2	0.0295088	1.58511	FALSE
ARC18	3380000	3840000	3580000	7660000	4370000	4120000	0									BRO1	0.0300257	-2.30674	FALSE
ARC19	1440000	5530000	3310000	4470000	5460000	5000000	0									NUP1	0.0300363	-1.59947	FALSE
ARC35	19900000	13600000	11400000	6590000	9300000	7210000	0									MIR1	0.0300633	-1.26306	FALSE
ARC40	8170000	6010000	5140000	2450000	5540000	5100000	0									HHF1	0.0301689	0.559206	FALSE
ARD1	3970000	3120000	5130000	4550000	3380000	4270000	0									YPT1	0.0302386	0.00858796	FALSE
ARE2		64315.8			31590.5	64163.3	0									CIT1	0.0305058	-1.40358	FALSE
ARF1	8260000	34800000	13900000	19700000	25000000	25000000	0									PEX25	0.030536	1.73492	FALSE
ARF1;ARF2	46700000	50200000	48400000	29300000	37700000	35300000	0									COX4	0.0307024	-5.03521	FALSE
ARF2	12100000	14700000	6910000	3520000	7990000	8650000	0									ARC15	0.0307832	0.648971	FALSE
ARF3		231388		187022	237192	180306	0									PHB2	0.0310329	0.787444	FALSE
ARG1	10200000	11400000	9540000	6100000	5350000	5840000	0									SEC21	0.0313743	0.308664	FALSE
ARG4	23100000	19000000	25900000	3620000	4110000	4270000	0									EGO2	0.0313768	1.78001	FALSE
ARG5,6	1790000	2820000	2450000	1280000	1980000	1030000	0									CIR2	0.0315217	-1.65194	FALSE
ARG7	14100000	10700000	12700000	7450000	5600000	8830000	0									ERO1	0.0319167	0.819993	FALSE
ARG8		1320000	1690000	1750000	1390000	2090000	0									SSA2	0.031922	-2.42293	FALSE
ARH1		316802		256215	834755	105819	0									LYS2	0.0320035	0.319963	FALSE
ARI1	732968	7560000	4660000	3510000	5470000	5170000	0									QCR2	0.0320574	-1.37997	FALSE
ARI1;YGL039W		846448	3680000		2290000	2640000	0									YGP1	0.0322171	-2.51692	FALSE
ARL1	1470000	1560000	1920000	1070000	1600000	2050000	0									MNN9	0.0326978	0.560626	FALSE
ARN2		288454			126105		0									DBP2	0.0327006	-1.5543	FALSE
ARO1	13800000	17600000	16400000	7470000	9900000	8600000	0									FMP52	0.0327795	0.442357	FALSE
ARO10	1000000	2800000	1850000	491046	2290000	3170000	0									SCS3	0.032878	0.0719261	FALSE
ARO2	8720000	35900000	30500000	39700000	27900000	34400000	0									DBP3	0.0336602	-0.198978	FALSE
ARO3	4950000	8860000	4320000	10500000	6320000	8290000	0									ATP4	0.0341725	-1.87992	FALSE
ARO4	17600000	25900000	13800000	17100000	27200000	19800000	0									SFT2	0.0344523	-2.69123	FALSE
ARO7	1290000	3180000	3230000	5590000	4960000	5170000	0									SCW4	0.0350162	0.122448	FALSE
ARO8	75300000	79000000	71600000	56400000	54600000	58400000	0									HSP150	0.0350544	-0.993992	FALSE
ARO9	17500000	22900000	18400000	12400000	15700000	12400000	0									RHO3	0.0350991	0.254342	FALSE
ARP2	5760000	6940000	6400000	7320000	9330000	9860000	0									NUM1	0.0351032	0.437802	FALSE
ARP3	5810000	8660000	9130000	10000000	9970000	8600000	0									PRE3	0.0351106	0.487661	FALSE
ARP4	406823	589953		1140000	853743	207929	0									KAP123	0.0352877	0.0269951	FALSE
ARP5	753130	1270000	1840000	1020000	909809	792967	0									TIM8	0.0353991	-1.42392	FALSE
ARP6		22906.9				23901.3	0									PRE4	0.0359627	0.761737	FALSE
ARP7	1140000	406899	647230	846014	427518	432254	0									SUC2	0.0360196	1.5388	FALSE
ARP8	443554	672979	944949	153106	459558	129407	0									HAT2	0.0362301	-2.02599	FALSE
ARP9	355338	788125	205478	633689	794298	682888	0									MLC1	0.0369845	0.187474	FALSE
ARX1	16600000	11300000	9470000	10200000	9580000	8410000	0									HBN1	0.0374857	-2.11155	FALSE
ASC1	81600000	72600000	60100000	99500000	87100000	147000000	0									SPC2	0.037676	0.572377	FALSE
ASF1					188687	121789	0									CAJ1	0.0377801	0.219623	FALSE
ASG1		24039.3		336158	281737	294777	0									ARG1	0.0377887	0.534791	FALSE
ASI3		69777.9		87462.1	220404	181498	0									CAR1	0.0379561	0.131426	FALSE
ASM4	136268	193466	252362	174316	154290	72987.8	0									TCB2	0.0381533	0.373147	FALSE
ASN1	13800000	20200000	13700000	22200000	22000000	26900000	0									MSH6	0.038474	0.263807	FALSE
ASN1;ASN2	15900000	15000000	8230000	22600000	17800000	22800000	0									LSM6	0.038532	0.528709	FALSE
ASN2	8660000	17700000	8050000	15600000	17800000	21000000	0									PHO85	0.0385396	-3.64978	FALSE
ASP1	10900000	13500000	13700000	11600000	14500000	12800000	0									SRV2	0.0386706	0.45394	FALSE
ATF2	7410000	7750000	4890000	1140000	876377	790148	0									YKT6	0.0386969	-0.236383	FALSE
ATG13	34870.7	4200000	4180000		2390000		0									YGR054W	0.0390853	-1.33472	FALSE
ATG18		220140		428836	536091	345925	0									IDH1	0.0401267	-1.16764	FALSE
ATG21				373802	355028	297470	0									RPL8B	0.0401472	-2.4704	FALSE
ATG27	6940000	7440000	9730000	1840000	5460000	5520000	0									FRS2	0.0404464	-0.952651	FALSE
ATG33		100661		3060000	1810000	3680000	0									SUB1	0.0406687	1.08288	FALSE
ATG40		180858	63469.4	343389	312076	265902	0									CPS1	0.0407469	0.796357	FALSE
ATG42		256240		674694			0									SQT1	0.0408557	0.485542	FALSE
ATM1						57339.4	0									COX12	0.0409402	-2.69823	FALSE
ATO3				934489	148873	152755	0									ATP3	0.0409874	-2.11378	FALSE
ATP1	52500000	74400000	72700000	106000000	113000000	108000000	0									ILV3	0.0416639	0.18048	FALSE
ATP11	880188	2460000	1680000	1590000	2800000	3520000	0									CPR1	0.041782	-1.93802	FALSE
ATP12					447354		0									RPF1	0.0423702	0.959816	FALSE
ATP14		269499			364637	837780	0									SEC18	0.0428617	-0.866879	FALSE
ATP15	2570000	4030000	1450000	3530000	5870000	7770000	0									SEC65	0.0429174	0.264729	FALSE
ATP16			67291.5			9695.39	0									VMA5	0.0430806	0.0204025	FALSE
ATP17	1950000	1300000		9390000	6070000	7850000	0									URA2	0.0436748	0.4179	FALSE
ATP18	308291	1400000		6100000	4690000	6760000	0									RFA3	0.0436838	-1.59421	FALSE
ATP19		434308		1250000	3760000	4080000	0									PTM1	0.0437069	0.560349	FALSE
ATP2	51700000	57200000	55300000	125000000	113000000	139000000	0									ERG4	0.0438069	-0.991303	FALSE
ATP20	280642			4010000	2230000	2580000	0									RFC2	0.0443275	-1.20086	FALSE
ATP23				39650.2	85783.5	142042	0									SEC28	0.0443963	1.04378	FALSE
ATP3	2090000	2750000	1590000	5590000	7060000	9790000	0									TWF1	0.0445145	-1.31081	FALSE
ATP4	1710000	2570000	3660000	5650000	7840000	9450000	0									GVP36	0.0447621	-0.848816	FALSE
ATP5	19100000	18700000	21300000	25900000	34000000	34200000	0									PRE10	0.0448581	0.0509926	FALSE
ATP7	6180000	5950000	6110000	7730000	9560000	8570000	0									URB1	0.0451489	0.348461	FALSE
ATX1		461835	1000000				0									MCY1	0.0460653	0.979646	FALSE
AVL9		1120000	410282	491078	792734	346210	0									AKL1	0.04609	-2.47091	FALSE
AVT3		162770	11546.6	285167	234380	298572	0									RRP3	0.0464426	-0.12854	FALSE
AYR1	2190000	5940000	2720000	3510000	5740000	4420000	0									ALD6	0.0467884	0.405294	FALSE
BAP2	715307	1270000	1630000	872625	1220000	744669	0									PRX1	0.0469138	-1.11604	FALSE
BAP3				40725.6	151287	340150	0									TRM8	0.0472959	-1.02834	FALSE
BAR1	1660000	2080000	804962	1170000	2910000	2160000	0									BRE5	0.0479661	0.688658	FALSE
BAT1	29900000	27000000	24700000	13400000	13000000	13200000	0									GCN20	0.0480189	-1.6499	FALSE
BAT1;BAT2	31900000	57600000	36500000	30800000	31500000	23600000	0									ERG1	0.0481522	0.632098	FALSE
BAT2	13900000	23800000	14300000	6500000	6790000	7450000	0									RPL33A	0.0481731	-1.8157	FALSE
BBC1	6650000	8640000	8890000	7820000	7920000	7590000	0									RPP0	0.0482162	-0.889685	FALSE
BCH1	233161	1370000	1430000	1810000	920213	1240000	0									SEC17	0.0485094	-1.74588	FALSE
BCP1	4640000	6290000	5390000	2900000	5060000	3190000	0									FUR1	0.0494654	-1.16198	FALSE
BCY1	7530000	4890000	7620000	9380000	7920000	6500000	0									HEM13	0.0497387	-2.41577	FALSE
BDF1				68171.6	39897.6	40538.8	0									URM1	0.0498222	1.61596	FALSE
BDF2							0									ARO8	0.0500798	0.102565	FALSE
BDH1	6970000	8710000	8000000	6790000	14500000	6860000	0									VMA22	0.0501037	0.844655	FALSE
BDP1				25784.9	102147	71936.9	0									LPD1	0.0502477	-1.35648	FALSE
BEM1							0									CCT6	0.0504065	-0.10339	FALSE
BEM2	863414	636725	280296	1210000	1010000	657051	0									GDH2	0.050966	1.07585	FALSE
BEM4	706790	193382	65015.3	28456.4	115927	89349.7	0									ATG27	0.0514459	0.747531	FALSE
BET2		59163.8		426792	518690	307399	0									TCD2	0.0515122	0.137587	FALSE
BET3	5210000	2990000	3240000	4150000	3110000	3340000	0									ARO1	0.0515232	0.570223	FALSE
BFR1	8650000	13600000	13000000	11300000	15500000	15300000	0									ILV6	0.0518705	1.12873	FALSE
BFR2	1610000	1960000	2140000	1050000	2190000	2160000	0									VPS21	0.0519069	0.238137	FALSE
BGL2	16500000	29400000	23000000	41800000	37300000	41100000	0									OXA1	0.0520335	-2.12876	FALSE
BLM10	407164	427670	585590	679226	606889	701725	0									SIN3	0.0524062	-2.6817	FALSE
BMH1	18700000	30200000	21300000	26300000	43100000	40800000	0									MPP10	0.0528173	-1.99572	FALSE
BMH1;BMH2	131000000	191000000	185000000	189000000	184000000	183000000	0									DBP8	0.0533126	0.548361	FALSE
BMH2	4720000	9010000	6570000	9220000	11600000	8540000	0									PFY1	0.0533709	1.82761	FALSE
BMS1	2390000	2880000	3490000	5260000	5140000	5790000	0									VPS4	0.0541548	0.270872	FALSE
BMT5				123694		146340	0									MCA1	0.0542838	0.460733	FALSE
BMT6	1250000	1120000		1350000	1230000	980342	0									AAC3	0.0545133	-2.61994	FALSE
BNA3	284135	2530000		1280000	1680000	2120000	0									RBL2	0.0551331	-0.0503146	FALSE
BNA5		1870000		4350000	2200000	5110000	0									TKL1	0.0552246	0.814848	FALSE
BNA6		4500000	3600000	511850	1520000	1680000	0									RPB8	0.0555205	0.354442	FALSE
BNA7		552632	193276	1780000	1200000	996638	0									LOC1	0.0555853	-3.41603	FALSE
BNI1				81176.8	94150.1	69627.7	0									GTT1	0.05561	-1.17099	FALSE
BNI5				132436	101523	307563	0									MET6	0.0563944	0.408995	FALSE
BOI1	127752	80904.9		166260	159350	157088	0									TCB1	0.0569354	0.456246	FALSE
BOI2		16094.9	89995.6		104544	34830.1	0									RPB7	0.0570052	-2.24608	FALSE
BOL3		129084		316635	477817	661905	0									MYO2	0.0571199	0.086144	FALSE
BOS1	221515	1990000	967004		5240000	618571	0									BMS1	0.0577709	-1.21183	FALSE
BPL1	1100000	1500000	1520000	1010000	1320000	1090000	0									HMT1	0.0581358	-1.00898	FALSE
BPT1				756257	473399	633720	0									AHP1	0.0581374	-1.39263	FALSE
BRE1	313726	176847	79435.2	291620	410614	578517	0									YLR460C	0.0583911	1.95709	FALSE
BRE5	1320000	1190000	1210000	1040000	386955	583736	0									RPT2	0.058591	0.275339	FALSE
BRO1	47571.8	145084	91500	394784	418598	241621	0									TUB2	0.0589016	-0.0934621	FALSE
BRR2		71639	122395	220488	319265	162704	0									CDC53	0.0595755	0.329325	FALSE
BRX1	3040000	9310000	4320000	7240000	6830000	5850000	0									YCP4	0.0598176	0.342703	FALSE
BUB3		145625		186013	358549	382111	0									PSE1	0.0600776	-1.06245	FALSE
BUD14		244833	128074	255722	117438	154146	0									YDR341C	0.0601941	-0.308742	FALSE
BUD17		3630000	5760000	525380	4410000	3000000	0									TES1	0.0604442	-1.26137	FALSE
BUD2		53523	32493.6	86694	138178	55409.8	0									LAP2	0.0604645	0.115101	FALSE
BUD20		2150000	1970000	961333	2360000	3040000	0									GGA2	0.0611565	-1.72548	FALSE
BUD21	174472	412372	579308	1040000	699326	1620000	0									TYW1	0.0614717	0.498701	FALSE
BUD23				21620.1		41866.4	0									RPA43	0.0617033	0.297648	FALSE
BUD27				516997	78197.2		0									HRI1	0.0619037	0.33261	FALSE
BUD3		36100.1		61086.8	23626.9	163425	0									ESF1	0.0623683	-1.28897	FALSE
BUD31						6560.26	0									OLE1	0.0636329	0.300539	FALSE
BUD6		765178	165633	217146	486161	180432	0									CAM1	0.0638828	-1.54272	FALSE
BUL1		434438		86038.9	158545	230695	0									OM45	0.0640801	-4.30658	FALSE
BUR6		497873	325974	226556		781141	0									MIC10	0.0644402	0.472109	FALSE
BZZ1		500465		447444	698026	465170	0									YPT7	0.0644414	0.471016	FALSE
CAB1		1120000	840839	573367	511370	436353	0									CSE1	0.0649357	0.175077	FALSE
CAB2	196536	816451	832319	569519	700922	528916	0									GRX2	0.0650766	-1.02763	FALSE
CAB3			35696.1		300896	161299	0									PBY1	0.0656712	0.301176	FALSE
CAB4	2390000	2540000	2810000	3510000	3830000	2900000	0									HCR1	0.0660571	0.20761	FALSE
CAB5						53124.4	0									TAN1	0.0661384	-1.09689	FALSE
CAC2		340139	724319	241143	425522	400928	0									HSP12	0.0661805	-2.68381	FALSE
CAF130					89621.2	54410.8	0									PRS1	0.0664745	-0.26692	FALSE
CAF16	1180000	416094	1300000	1230000	1060000	1570000	0									GBP2	0.0673292	-1.11554	FALSE
CAF20	46363	973414	359186	1580000	1650000	1430000	0									TRR1	0.0677288	0.0438319	FALSE
CAF4	345153	715487		494791		435727	0									FCY1	0.0678934	-1.3054	FALSE
CAF40	241145	836831	454604	341989	909192	1040000	0									TIF1	0.0679598	-0.0452778	FALSE
CAJ1	4560000	4540000	5350000	3210000	3900000	2930000	0									CCT5	0.0681556	-1.35879	FALSE
CAM1	10300000	22300000	15700000	29800000	41500000	37600000	0									ARC40	0.0682379	0.309027	FALSE
CAM1;TEF4		89417.7	193669	108274		39967	0									SNF7	0.0686364	-1.23531	FALSE
CAP1	4420000	5870000	3810000	4510000	4890000	4710000	0									DID4	0.068796	0.714352	FALSE
CAP2	4260000	7710000	4380000	8000000	6460000	4490000	0									HMF1	0.0689691	0.163618	FALSE
CAR1	32700000	28300000	31500000	27000000	16800000	25500000	0									ARB1	0.068982	-0.971076	FALSE
CAR2	9530000	11200000	14300000	14800000	11900000	11800000	0									RPO21	0.069092	-0.0392815	FALSE
CAT2				31757.4	262276	310991	0									RPS21B	0.0691458	0.296815	FALSE
CAT5		53992.6		280989		335697	0									FRA1	0.0694308	0.679631	FALSE
CBC2	4940000	1470000	473592	3620000	6750000	4930000	0									KAP95	0.069712	-0.125181	FALSE
CBF1		1160000	664244	1030000	1520000	1480000	0									ARX1	0.0698625	0.0577767	FALSE
CBF2	53032.4	405290	284938	310044	488310	183953	0									CCW14	0.0703214	-2.51376	FALSE
CBF5	18100000	14500000	6510000	8620000	23600000	17800000	0									NOP15	0.0703405	1.71797	FALSE
CBP2				251217	201687	79803.8	0									GDI1	0.0708023	-1.27368	FALSE
CBP3			1010000	380422	1330000	1620000	0									TRP2	0.0710558	0.145465	FALSE
CBP6		574378	770523		1100000	1100000	0									NOP58	0.0722747	-0.329548	FALSE
CBR1	3120000	6370000	6090000	8860000	10400000	9880000	0									EMI2	0.0733375	-1.63532	FALSE
CCA1	263671	300227	302703	302036	580431	549638	0									RPS21A	0.0743488	0.655418	FALSE
CCC1		1670000	3930000	1710000	2360000	2420000	0									MAP1	0.0743751	-1.08938	FALSE
CCP1	888767	2000000	801278	12500000	8180000	10100000	0									SLA2	0.0747129	-0.0921819	FALSE
CCR4	744747	1010000	809491	700492	1680000	1730000	0									RPS20	0.075057	-1.80971	FALSE
CCS1	1910000	6610000	2990000	2240000	6310000	5080000	0									TYR1	0.0753118	-1.80051	FALSE
CCT2	13700000	15700000	19500000	14900000	13700000	12400000	0									ATP5	0.0757323	-0.973858	FALSE
CCT3	14400000	17700000	16900000	17600000	21300000	20800000	0									TOM7	0.0758533	0.119485	FALSE
CCT4	9650000	22500000	15100000	23400000	24500000	22700000	0									DLD3	0.0767237	1.52334	FALSE
CCT5	4890000	8660000	6950000	12000000	15500000	13900000	0									FRE1	0.0771229	0.226872	FALSE
CCT6	14500000	11200000	11500000	9030000	11300000	11800000	0									MRPL3	0.078191	1.27774	FALSE
CCT7	15400000	15400000	15300000	18100000	16200000	15000000	0									YIF1	0.0788852	-2.06715	FALSE
CCT8	10400000	12300000	11300000	19600000	16100000	14200000	0									SRP1	0.0791949	1.07195	FALSE
CCW14	355738	3140000	1500000	4680000	6010000	5780000	0									IRC24	0.0794418	-1.21778	FALSE
CDC1		465195		351356	293627	594656	0									COR1	0.0795765	-1.09124	FALSE
CDC10	8270000	8860000	10300000	9250000	7590000	6520000	0									MMF1	0.0810756	-0.811256	FALSE
CDC11	1660000	3540000	3490000	2700000	3030000	2040000	0									TDH3	0.0811273	1.21302	FALSE
CDC12	2810000	3900000	5920000	8700000	7260000	7330000	0									PLB1	0.0813628	-0.864141	FALSE
CDC123	126689	81417.8	66186	50556	50678.1		0									SSO2	0.0815126	1.25732	FALSE
CDC14	520283	194960	1300000	185162	281116	94200	0									RPL28	0.0816757	-1.44109	FALSE
CDC19	845000000	1240000000	1160000000	1120000000	1340000000	1190000000	0									PDR5	0.0818845	0.670385	FALSE
CDC19;PYK2	976000000	1730000000	1770000000	1040000000	1410000000	1130000000	0									SSA1	0.0823214	-2.33335	FALSE
CDC21	1950000	1260000	570967	698956	1180000	1370000	0									YEF3	0.0828366	-1.05415	FALSE
CDC24	1240000			867313	780017	729311	0									DHR2	0.0834114	-0.223489	FALSE
CDC25	203362	666668	648111		564352	165268	0									GRE3	0.0842414	-1.78196	FALSE
CDC28	7010000	6200000	5150000	6270000	7320000	8220000	0									SEC14	0.0842468	-1.0468	FALSE
CDC28;PHO85	3950000	4080000	3010000	4870000	4700000	6770000	0									RRP12	0.0848785	0.118359	FALSE
CDC3	6280000	11600000	6030000	10100000	12500000	14300000	0									ADE4	0.0859112	-0.84178	FALSE
CDC31	246186	1190000	210999	1860000	2180000	984860	0									MRP1	0.0879149	-1.63963	FALSE
CDC33	3020000	14900000	6960000	12000000	11300000	9800000	0									SHE10	0.0881337	0.219538	FALSE
CDC36	1110000	1310000	471537	997644	999713	1400000	0									ARP8	0.0894549	1.33849	FALSE
CDC37	3600000	6170000	7000000	7090000	6140000	5950000	0									DBP10	0.0897937	-1.21353	FALSE
CDC39	681452	1830000	1270000	1400000	1860000	1930000	0									LSB5	0.0903903	1.2035	FALSE
CDC4			7407.85	104822	32071.7	148490	0									CPR5	0.090581	0.416148	FALSE
CDC42	7320000	7930000	9210000	974436	8020000	6190000	0									HXK2	0.0905944	-0.13783	FALSE
CDC48	41000000	38300000	32900000	42500000	38800000	43200000	0									TMA7	0.0920897	-2.8004	FALSE
CDC53	4500000	4010000	5610000	2940000	3370000	2690000	0									SUI1	0.0936973	-1.00205	FALSE
CDC55	97677.8	357928	184932	463138	306271	477901	0									AAP1	0.0937537	0.322257	FALSE
CDC60	24200000	21200000	16800000	30700000	29200000	29600000	0									ATP7	0.0937715	-0.811249	FALSE
CDC73		1050000		2580000	2800000	2250000	0									CKI1	0.0944098	-0.022876	FALSE
CDC8		87601.8	232358	861009	42607.9	213775	0									PCF11	0.0944502	1.25962	FALSE
CDC9	649777	910090	80705.8	1480000	1220000	1200000	0									PYC1	0.0944875	-2.49935	FALSE
CDD1				98043.2		590440	0									NAN1	0.0952465	0.202432	FALSE
CDS1	1530000	3730000	2400000	4230000	5440000	4790000	0									POR1	0.0961645	-1.07549	FALSE
CEG1		436620	136045	1270000	1100000	908644	0									BCP1	0.0972295	0.269157	FALSE
CEM1				216462	66409.6	135390	0									HIS5	0.0972839	-0.0138876	FALSE
CET1	804448	2110000	1600000	1300000	1480000	1960000	0									YMR315W	0.0976265	0.331078	FALSE
CEX1	1100000	1150000	794750	987009	1470000	1880000	0									ARO9	0.0983805	0.223677	FALSE
CFD1	252920	200264	265709	164497	205726	25441.2	0									IDI1	0.0997443	-1.22555	FALSE
CFT1				241596	335759	430609	0									SFT1	0.0997736	1.38423	FALSE
CFT2						8223.75	0									KTR1	0.0999148	0.170156	FALSE
CGI121	1860000	1520000	565417	2290000	1650000	908314	0									TMA46	0.100367	1.14868	FALSE
CHA1	3510000	4500000	1550000	13400000	22300000	20000000	0									CFD1	0.10056	1.00955	FALSE
CHC1	16200000	17200000	13800000	12300000	16100000	14600000	0									PAN5	0.101663	-1.14256	FALSE
CHD1	157401	1620000	602600	1600000	1810000	1130000	0									TYS1	0.101727	-0.0995919	FALSE
CHO1	2520000	3280000	2940000	2550000	3760000	2750000	0									NPC2	0.101971	-3.09568	FALSE
CHO2		593586	644665	234245	418836	813332	0									RPL24B	0.102408	-2.96814	FALSE
CHS1		540523	194360	251234	561517	669521	0									YRA2	0.102458	-1.83717	FALSE
CHS5	1860000	937886	479587	430779	252246	433384	0									SMD1	0.102495	1.88423	FALSE
CHS7	66521.2	129688		26190.7	177874		0									FPR1	0.103536	-0.0374485	FALSE
CIC1	3850000	4730000	4990000	2620000	7700000	7210000	0									TAL1	0.103725	-0.964314	FALSE
CIN2				13117.8	89375.7	12461.4	0									GIM5	0.103926	0.175094	FALSE
CIR1	7480000	2680000	2810000	1690000	2020000	1590000	0									RTN1	0.104882	-1.19517	FALSE
CIR2	685293	399173	241010	961783	1010000	1100000	0									YAR1	0.105313	0.137187	FALSE
CIS3	8090000	13000000	5290000	13400000	11300000	13900000	0									RPS2	0.106429	-0.883017	FALSE
CIS3;HSP150					24931.3		0									CAF20	0.106767	-2.92491	FALSE
CIS3;HSP150;PIR1	695000000	148000000	214000000	88900000	97800000	67700000	0									YLR257W	0.107322	0.173639	FALSE
CIT1	14600000	11000000	12900000	22800000	28400000	30800000	0									OAC1	0.10809	1.84569	FALSE
CKA1	8350000	2960000	1970000	2340000	3180000	2220000	0									HXT2	0.108208	0.825869	FALSE
CKA2	3490000	2910000	3410000	1630000	2510000	2290000	0									ARG5,6	0.108992	0.435257	FALSE
CKB1	965357	1080000	369630	2280000	1980000	2810000	0									CUE1	0.109233	-1.98195	FALSE
CKB2	287379	1450000	836250	1370000	1920000	1350000	0									FOL2	0.110249	0.1699	FALSE
CKI1	1080000	1190000	1040000	987798	1060000	698720	0									DED1	0.110305	-1.17764	FALSE
CKS1	1960000	2280000	2660000	903299	2100000	2210000	0									SLM1	0.110642	-2.00489	FALSE
CLA4				127791	163494	62389.9	0									POL5	0.110941	0.0523571	FALSE
CLC1	8640000	7780000	23500000	11500000	11200000	11600000	0									NCP1	0.11168	0.535405	FALSE
CLU1	9180000	15800000	13800000	14600000	20300000	17500000	0									MTD1	0.111778	0.0146207	FALSE
CMD1	5560000	14600000	12800000	5170000	13800000	19700000	0									SPF1	0.112672	-0.0150675	FALSE
CMK1				231213	2150000	288637	0									GSY2	0.113236	-1.7739	FALSE
CMK2	828474	2020000	1160000	2090000	1800000	1870000	0									BAT2	0.11363	0.969118	FALSE
CMP2	772534	142086	76282.8	292973	405264	387560	0									PMR1	0.113972	-1.7164	FALSE
CMS1	2480000	1260000	1420000	1800000	1780000	1560000	0									RPO26	0.114346	0.430567	FALSE
CNA1		912051	839866	2140000	2480000	2000000	0									BRE1	0.11437	-1.63738	FALSE
CNB1	187797		2780000				0									ABD1	0.117058	-1.58273	FALSE
CNM67		431750	206340	245529	426373	276335	0									CDC60	0.117388	-0.829195	FALSE
CNS1	1180000	1730000	439638	791062	1650000	760889	0									YOP1	0.117552	-1.08673	FALSE
COA1	1220000	1020000	567775	389984	761344	906457	0									PRM15	0.118168	-1.32859	FALSE
COF1	68300000	118000000	90400000	85200000	85500000	97600000	0									TIF5	0.118229	-1.21891	FALSE
COG3		76209			25957.9	58018.2	0									PCM1	0.118614	0.134986	FALSE
COG4				157080	306612	366088	0									KGD1	0.118647	-0.88532	FALSE
COG6		21089.6		37649	66872	94330.2	0									SYP1	0.118696	-0.0350954	FALSE
COG7		38998.6		247935	28989.6	132094	0									ADO1	0.118713	-1.21658	FALSE
COG8		978384	1700000		1280000	305730	0									RLP7	0.118936	0.259706	FALSE
COP1	10300000	15800000	13000000	10400000	12600000	10900000	0									TSA1	0.119134	0.171492	FALSE
COQ1		424733		607291		303158	0									MIC26	0.119494	0.385532	FALSE
COQ11		209513	204790	132486	184481	271958	0									VMA13	0.119496	0.0552985	FALSE
COQ2	2130000	2010000	2060000	1400000		1980000	0									ADK1	0.119697	-0.967048	FALSE
COQ5	4150000	5920000	3010000		4710000	6040000	0									BUD21	0.120277	-1.9202	FALSE
COQ6		49126.4		79092	130137	103250	0									TIM50	0.120522	-1.81005	FALSE
COQ8	831035	1120000	811063	279050	143431	78054.9	0									NRD1	0.120589	0.875944	FALSE
COQ9				534426		663979	0									RSC9	0.120813	-0.978743	FALSE
COR1	10400000	13800000	13000000	18000000	22000000	23800000	0									SRP68	0.121689	-2.13	FALSE
COS1;COS2;COS3;COS4;COS5;COS7		167106		77851.9	203354	321927	0									YMR226C	0.122225	-0.0384043	FALSE
COT1				710328			0									RPL9A	0.122265	-0.112759	FALSE
COX1	1250000		3610000	864054	1220000	1020000	0									RPL16A	0.122845	-0.807154	FALSE
COX12	153377	835644	470801	1350000	2380000	2680000	0									CTR1	0.12326	-1.62648	FALSE
COX15		930270	189459	521686	880937	1180000	0									CYC8	0.123327	-2.37284	FALSE
COX17		171314		2380000	1250000	3060000	0									RPN2	0.123392	0.0514203	FALSE
COX2	2550000		1220000	3520000	4020000	2780000	0									TPS2	0.123508	-1.45502	FALSE
COX26				48655.5	785832	332809	0									RPL31A	0.123671	-3.51622	FALSE
COX4	124889	2400000	115345	7870000	6480000	12500000	0									YFR006W	0.125076	1.30914	FALSE
COX5A				961390	634943	1040000	0									SVF1	0.126913	-0.182258	FALSE
COX5B					567481	321865	0									PPN1	0.127291	0.738803	FALSE
COX6	3560000	4910000	5390000	7750000	16900000	23400000	0									AFG2	0.127491	-1.5705	FALSE
COX8	909206	2830000	2720000	5430000	9020000	8970000	0									UTP18	0.128548	0.209004	FALSE
COY1				212541	99229.5	136820	0									MRH1	0.129642	-3.84414	FALSE
CPA1	6420000	3690000	743222	1430000	1860000	724814	0									CPR3	0.130028	-1.35036	FALSE
CPA2	33700000	38500000	36100000	10400000	10800000	10600000	0									HYP2	0.130378	-1.35335	FALSE
CPA2;URA2	46100000	72100000	68100000	31900000	44900000	39300000	0									RPS15	0.130441	-1.49497	FALSE
CPD1	66351.1	46595.5	29743.5		20337.8	60962	0									ERG5	0.132519	0.230271	FALSE
CPR1	16900000	45400000	30100000	81100000	91400000	91800000	0									DBP9	0.133086	0.126471	FALSE
CPR3	7420000	16200000	13900000	27300000	23400000	22600000	0									MLP1	0.133639	0.110467	FALSE
CPR5	1770000	2140000	1340000	750710	1310000	1130000	0									OST2	0.133818	1.61084	FALSE
CPR6	14800000	11100000	9930000	9430000	11100000	8450000	0									PHO88	0.133888	-1.36089	FALSE
CPR7			77472.6	32849.9	166550	481279	0									ROK1	0.13444	0.509611	FALSE
CPS1	25400000	31200000	32600000	11500000	15400000	14600000	0									URB2	0.135069	0.445738	FALSE
CPT1	6910000	3080000	4160000	3400000	5140000	5920000	0									CDC10	0.1361	-0.069847	FALSE
CRH1	2520000	3670000	1220000	2920000	8540000	10300000	0									MGM101	0.136125	0.360323	FALSE
CRM1	7750000	12300000	10900000	10700000	13900000	14400000	0									AAH1	0.136687	-0.943814	FALSE
CRN1	2460000	9470000	7600000	8090000	11000000	10800000	0									ARO7	0.137026	-1.45721	FALSE
CRP1	2070000	3020000	2350000	5770000	5000000	5760000	0									RPN11	0.137196	-0.0279366	FALSE
CSE1	2480000	2030000	1810000	1010000	1760000	1870000	0									SAM1	0.137325	-1.24	FALSE
CSE4				42626		19043.3	0									NOT3	0.137619	-1.54941	FALSE
CSF1						496013	0									DPM1	0.137751	-0.973205	FALSE
CSG2	373153	583005	230632	133739	535296	137778	0									GPP2	0.138102	-1.24988	FALSE
CSL4	3270000	3140000	2960000	2120000	2480000	2480000	0									SRP101	0.138501	0.427351	FALSE
CSR1		872461	1080000	997311	1670000	2300000	0									DNM1	0.138827	-0.980368	FALSE
CST26	255416	392674		161773		264928	0									RPL30	0.138922	-0.0141478	FALSE
CTF18				3320000	1360000	218472	0									AKR1	0.139057	0.5951	FALSE
CTF4	772886	1130000	787938	619864	1060000	639977	0									COX6	0.140728	-1.98505	FALSE
CTR86		471319		336555	518187	516806	0									APL4	0.141121	-1.36812	FALSE
CTR9		1020000	151760	1520000	1650000	1250000	0									TUP1	0.141329	-1.47157	FALSE
CTS1		102720	102728	197594	301362	215663	0									PMT4	0.141381	1.10386	FALSE
CTT1	484906	408603	1560000	293958	2220000	1580000	0									ACH1	0.141672	-3.38079	FALSE
CUB1	3150000	4780000	3160000	1830000	2480000	3370000	0									EMC2	0.142073	0.459069	FALSE
CUE1	571869	1330000	1310000	4070000	1770000	4450000	0									YPT6	0.143629	-0.0561474	FALSE
CUE5	463135	1530000	1800000	1690000	1710000	3190000	0									MDH3	0.144571	-0.0103212	FALSE
CWC15					369308	380515	0									GLR1	0.144809	0.546804	FALSE
CWC2							0									YPL245W	0.145131	-1.04151	FALSE
CWC22				7456.76		23920.4	0									PNC1	0.145635	-1.00418	FALSE
CWH41	1300000	3030000	1280000	3160000	3340000	2210000	0									CHS5	0.145769	1.07045	FALSE
CWH43			589400	652407	169040	84143.9	0									AIP1	0.145817	-0.313015	FALSE
CWP1	2890000	6880000	3860000	4250000	12500000	9800000	0									PCS60	0.145922	-1.72485	FALSE
CYC1				3020000	1700000	6440000	0									NOP4	0.146641	-0.0625411	FALSE
CYC8	354810	2150000	536079	2540000	2590000	4520000	0									GGC1	0.146777	0.0549592	FALSE
CYK3				102731	37047.8	57213.7	0									PHB1	0.147642	-0.261784	FALSE
CYM1	4350000	3090000	1890000	2690000	2810000	2590000	0									HNT1	0.1488	-1.73823	FALSE
CYR1				22465.8		22753.9	0									AIF1	0.148973	0.604226	FALSE
CYS3	39000000	67400000	52700000	88200000	58700000	63400000	0									CBR1	0.149359	-1.28377	FALSE
CYS4	45200000	54600000	52600000	60800000	66700000	67000000	0									GND1	0.14952	-0.0969635	FALSE
CYT1	125034	1370000	717111	4570000	4920000	5620000	0									ACO1	0.149944	-0.898858	FALSE
DAD2	171309	360302	556760	142744	218186	308953	0									VPS74	0.150437	0.631028	FALSE
DAK1	19700000	18200000	14300000	26200000	25000000	21200000	0									CDC12	0.150542	-1.25742	FALSE
DAM1	291320	198539	649196				0									ATP1	0.150698	-1.03822	FALSE
DAP1	2490000	2750000	2930000	1210000	3650000	3920000	0									RSR1	0.150907	-1.81024	FALSE
DAS2	630043	503554	508230	480816	772964	274007	0									CDC31	0.150998	-2.3144	FALSE
DBF20		770846	1460000		536640		0									MVD1	0.151094	0.170077	FALSE
DBP1				54801.3		21789.6	0									RFC1	0.151371	-1.43456	FALSE
DBP10	2480000	3790000	3640000	5720000	6480000	6000000	0									TDH2	0.151671	0.670689	FALSE
DBP1;DBP2;DED1	12000000	1980000	1070000	53700000	8750000	36300000	0									RPN6	0.152087	0.212622	FALSE
DBP1;DED1	18900000	22200000	32000000	46500000	33100000	42500000	0									TRP5	0.152617	-0.154692	FALSE
DBP2	17300000	13800000	7550000	28800000	27800000	29600000	0									GDA1	0.153092	-1.17222	FALSE
DBP3	32700000	22000000	23200000	22800000	22400000	25700000	0									HEK2	0.153136	1.66404	FALSE
DBP5	7600000	9290000	11900000	13400000	10100000	11500000	0									RSC3	0.153362	0.223668	FALSE
DBP6	8310000	6400000	2770000	3840000	6760000	5880000	0									CIR1	0.154449	0.811215	FALSE
DBP7	581918	636043	387144	410089	902110	1430000	0									NSR1	0.154462	-1.50906	FALSE
DBP8	6480000	7070000	4620000	2320000	4870000	3130000	0									CHC1	0.154565	-0.178121	FALSE
DBP9	3730000	4210000	4180000	1840000	4010000	3560000	0									KAR2	0.154637	-0.801447	FALSE
DCP1	168229	328497	1070000	652267	970066	880513	0									CDC42	0.154677	0.843241	FALSE
DCP2	611938	3010000	2550000	1930000	3740000	3540000	0									YPQ1	0.155065	-2.43001	FALSE
DCS1	5320000	4010000	4160000	9580000	5990000	14800000	0									RGR1	0.155923	-1.63793	FALSE
DCS2				725089	198053	198568	0									RPL9B	0.155978	-2.88091	FALSE
DCW1	1080000		1410000				0									EMP47	0.156248	-1.02708	FALSE
DDI1	1240000	1550000	382325	2130000	1640000	2170000	0									UBC13	0.156853	-1.69317	FALSE
DDP1		452149	183617	1090000	1270000	900603	0									CDC9	0.157544	-2.14876	FALSE
DED1	15600000	23800000	22500000	36500000	37900000	36600000	0									APE1	0.157784	-0.00251832	FALSE
DED81	28200000	35800000	27100000	46000000	39800000	40600000	0									RAS2	0.158529	-0.0821615	FALSE
DEF1		3540000		1130000	1500000	2360000	0									SXM1	0.158699	-0.035946	FALSE
DEG1				14745.1	16175.2		0									VMA10	0.161079	-0.990109	FALSE
DET1	589520	1370000	154637	1080000	1610000		0									TRM732	0.161167	0.632871	FALSE
DFG5				194539		342626	0									POL30	0.161462	-0.825213	FALSE
DFM1		127290	890478	209738	252518	145246	0									ARF2	0.161722	0.462793	FALSE
DFR1				336023	467931	1100000	0									DAK1	0.162027	-0.790287	FALSE
DGK1				625482		865873	0									YKE2	0.163428	0.370585	FALSE
DHH1	17300000	24200000	18500000	20300000	24200000	21500000	0									CKS1	0.163611	0.188115	FALSE
DHR2	2720000	2180000	2350000	2500000	2380000	1950000	0									ADH6	0.164775	-0.000591535	FALSE
DID2	740901	681790	767016	993581	641564	2620000	0									AIM46	0.164884	0.277106	FALSE
DID4	1330000	1090000	1160000	1020000	639752	306838	0									SEH1	0.165548	-0.0918476	FALSE
DIG1		218096	26303.1	298841	222670	188006	0									ALD5	0.16569	0.109654	FALSE
DIM1		3810000	2690000	6640000	2620000	5040000	0									MXR1	0.167553	-1.09838	FALSE
DIP2	1210000	1130000	985695	1000000	2150000	1540000	0									HSP31	0.167664	1.88616	FALSE
DIS3	265352	1340000	1720000	1420000	2000000	1650000	0									ENO1	0.16777	0.445549	FALSE
DJP1	1360000	3400000		1340000	647726	1270000	0									QDR2	0.168351	0.202509	FALSE
DLD1				186333	219963	157624	0									GLK1	0.168499	-0.907932	FALSE
DLD2	3340000	3830000	3050000	3370000	4370000	3670000	0									BGL2	0.169195	-1.15395	FALSE
DLD3	11700000	13600000	22200000	1960000	7130000	5540000	0									EMC5	0.169697	-1.24226	FALSE
DMA1		4643.17	205817	225141	43168.7	162934	0									CUB1	0.171142	0.233369	FALSE
DMA2		154785	78762.1	162713	105292	180031	0									YRO2	0.171841	-2.49225	FALSE
DNF1	1060000	1510000		787998	651705	327947	0									NOG1	0.172801	-0.27723	FALSE
DNF1;DNF2	824653	587387	539171	476429	843749	462757	0									VAN1	0.174627	-1.64621	FALSE
DNF2				59544	29378	34270.8	0									ECM29	0.174856	-0.889215	FALSE
DNM1	2540000	3300000	2660000	4540000	4690000	4210000	0									FRS1	0.176969	-0.255886	FALSE
DOA1	302864	1210000	714761	672192	1490000	1200000	0									GLO2	0.17704	-1.18397	FALSE
DOG1	555192	1110000	1200000	1290000	1220000	1250000	0									YDL144C	0.17805	-2.07666	FALSE
DOM34	327058	1590000	1010000	580135	1240000	1420000	0									CBC2	0.178497	-2.02386	FALSE
DOP1	395860	1210000	633151	968182	1220000	938779	0									RRP42	0.17863	0.412614	FALSE
DOS2						7744.1	0									YNK1	0.179157	-0.996084	FALSE
DOT5	484361	1150000	1380000	746509	914162	1750000	0									PET10	0.179195	-1.51163	FALSE
DOT6				21682.2			0									NYV1	0.179298	-1.65751	FALSE
DOT6;TOD6		1520000	97991.8		1530000		0									CRH1	0.179631	-1.81452	FALSE
DPB2		75089.7		58842.8	56240.3	101277	0									LSM7	0.179899	-0.222351	FALSE
DPB4						220883	0									GAR1	0.17998	-1.37089	FALSE
DPH1	1360000	1860000	1790000	1680000	1380000	2060000	0									YLR179C	0.180221	-1.28597	FALSE
DPH2		96105.6	78450.3	72191.8	162356	129049	0									TRX1	0.180334	-1.18902	FALSE
DPH5	12600000	14400000	10500000	16400000	14700000	16600000	0									SDS23	0.180339	0.6705	FALSE
DPL1	2080000	3180000	3010000	3420000	3260000	2510000	0									ILV5	0.181172	0.0162507	FALSE
DPM1	29500000	25600000	24900000	43700000	33500000	50800000	0									FRD1	0.181612	-0.925747	FALSE
DPP1		709513	380455	696304	524960	673665	0									UBC1	0.181871	-0.788844	FALSE
DPS1	85700000	83900000	76500000	56400000	72600000	58600000	0									LRP1	0.182113	2.01086	FALSE
DRE2		1450000	697562	1180000	1340000	1250000	0									ADE57	0.182496	-0.890483	FALSE
DRS1	8070000	6550000	7710000	9310000	8060000	7010000	0									SCO2	0.184003	-1.28917	FALSE
DRS2		96441.7	47287	36044.8	169759	108875	0									PYK2	0.184331	0.785858	FALSE
DSD1		3950000		544799	2850000	1210000	0									ERV1	0.18434	-1.83647	FALSE
DSE4		100343	137642	52274.7		90361.4	0									ILV1	0.184417	-0.207337	FALSE
DSK2	588313	704035		3280000	893789	2140000	0									HSP60	0.184744	-0.763109	FALSE
DSL1	278408	92443.6	134528	261762	211184	232303	0									SNF4	0.18533	0.792283	FALSE
DST1	37261.2	851504	1810000	2040000	1990000	1690000	0									LEU1	0.186113	-0.173073	FALSE
DTD1	1130000	219598	469481	519581	259295	35195.3	0									PRS3	0.186324	-0.0910606	FALSE
DUF1				153362		131836	0									GLO3	0.18672	-1.15888	FALSE
DUG1	82800000	71000000	100000000	132000000	81800000	115000000	0									PNP1	0.186852	0.267257	FALSE
DUG2		1310000	156500	501669	808640	607763	0									TPI1	0.186902	1.99212e-05	FALSE
DUR1,2	3620000	2970000	1830000	695433	1060000	517636	0									ATP15	0.18778	-1.45347	FALSE
DUS3	1190000	1080000	729058	866350	1200000	611910	0									KGD2	0.187923	-0.969796	FALSE
DUT1	4790000	985927	5020000	2930000	3270000	3700000	0									TRM9	0.189232	1.17637	FALSE
DYS1	16100000	17700000	14500000	19700000	19900000	24600000	0									YIP3	0.189251	-1.02289	FALSE
EAF3		573964		458686	501332	637948	0									ISW1	0.189459	-1.09205	FALSE
EAP1	159381	696310	393981	634730	613178	482899	0									ASM4	0.189891	0.274396	FALSE
EAR1				94675.3	54940.4	21054.2	0									MIX23	0.19023	-1.45247	FALSE
EBP2		854089	769214	457830	240395	296413	0									IMD4	0.191277	-1.08949	FALSE
ECM1	1730000	4030000	3630000	2870000	2160000	2850000	0									FOL1	0.191496	0.663209	FALSE
ECM14	5720000	417919	637225	896957	761668	772418	0									RPC40	0.191765	-0.123892	FALSE
ECM16	1530000	3310000	1900000	1940000	2150000	2290000	0									DCS1	0.192555	-1.39804	FALSE
ECM19	112672	834120	362215	690453	808242	935672	0									SPT4	0.192733	-2.45507	FALSE
ECM25	235430	452737	237161	479123	565342	247987	0									REP2	0.192906	0.463913	FALSE
ECM29	692216	839008	690129	1270000	990667	1050000	0									NCL1	0.193767	-0.31422	FALSE
ECM32	392983	568320	647052	1060000	782884	656150	0									SAM2	0.193913	0.0903209	FALSE
ECM33	47900000	60000000	66000000	72800000	81700000	76700000	0									YMR31	0.194008	-3.36355	FALSE
EDC3	559929	961914	604957	1250000	1200000	939860	0									CCT2	0.19401	-0.0685563	FALSE
EDE1	2860000	6460000	5640000	8280000	5950000	6350000	0									COA1	0.194887	0.152971	FALSE
EFB1	224000000	257000000	199000000	248000000	264000000	331000000	0									NOP12	0.195538	0.838923	FALSE
EFG1		791330	437320	1660000	2130000	1230000	0									TPA1	0.195739	-2.14537	FALSE
EFM1	1090000	1020000	481522	1000000	1500000	642778	0									PDC5	0.197077	0.651447	FALSE
EFM4	809056	733964	240354	1420000	492898	686192	0									NDI1	0.197223	-1.23972	FALSE
EFM5	2410000	7800000	4080000	8110000	9190000	8890000	0									CDS1	0.197931	-1.31448	FALSE
EFR3		645437	205816	502517	458416	521212	0									ENP2	0.198792	0.130576	FALSE
EFT1	527000000	605000000	512000000	665000000	778000000	801000000	0									PET123	0.199151	0.226794	FALSE
EGD1	6170000	27300000	22200000	12500000	9630000	14100000	0									RPL26A	0.199381	0.10226	FALSE
EGD2	149000000	154000000	69800000	147000000	151000000	178000000	0									HSP82	0.199769	-1.86542	FALSE
EGO2	3160000	2260000	3820000	563367	708149	879645	0									SHB17	0.201482	-1.25616	FALSE
EHT1	6660000	5320000	6330000	7510000	7180000	7420000	0									BPL1	0.201825	-0.0511669	FALSE
EIS1	18800000	24400000	22800000	26600000	25400000	32400000	0									MGE1	0.202578	0.185393	FALSE
ELF1	5590000	2470000	3840000	309403	1360000	543115	0									EMW1	0.202618	-0.111408	FALSE
ELO1				1230000	1760000	1270000	0									CCT8	0.203059	-0.862565	FALSE
ELO2		458721	306952	1010000	368015	480480	0									PPM1	0.203904	-1.20798	FALSE
ELO3		119059	55475.3	404020	751211	265447	0									FMP41	0.204924	-1.30574	FALSE
ELP2	4950000	5530000	4860000	5370000	4770000	5040000	0									YBR053C	0.20574	-2.03086	FALSE
ELP3	5040000	4090000	3480000	4210000	5020000	4330000	0									TSR4	0.206046	-1.39906	FALSE
EMC1	1410000	6210000	1730000	4120000	6200000	5950000	0									JIP5	0.206686	-1.69315	FALSE
EMC10				770963		842426	0									GCV2	0.207161	-0.934651	FALSE
EMC2	1650000	2580000	3200000	1090000	1960000	1280000	0									RDL1	0.207701	-1.76076	FALSE
EMC4	446728	503686	511053	530180	1000000	852164	0									HEM15	0.207717	-1.56431	FALSE
EMC5	1120000	2030000	2050000	2210000	3740000	3910000	0									LSG1	0.207764	-0.268659	FALSE
EMG1	1320000	3590000	3410000	2940000	4980000	3870000	0									GCD7	0.208309	0.0664728	FALSE
EMI2	1900000	2100000	2530000	3720000	6140000	6900000	0									ZEO1	0.208612	-1.71056	FALSE
EMP24	3520000	13300000	4560000	9940000	11700000	7880000	0									TIM44	0.209238	-0.342359	FALSE
EMP47	4310000	2190000	4370000	5380000	6360000	5330000	0									FET5	0.209679	-0.919045	FALSE
EMP70	1010000	1470000	2670000	1610000	3240000	2950000	0									GCN1	0.210009	-0.167047	FALSE
EMW1	4540000	3950000	3770000	2630000	4690000	3600000	0									MAS1	0.210077	0.451192	FALSE
ENA1	807548	3390000	4570000	2030000	2280000	1730000	0									RBG1	0.21115	0.018898	FALSE
ENA2;ENA5		27824		277591	123062	479053	0									YVH1	0.211277	0.183138	FALSE
END3	334194	1290000	1470000	3240000	1680000	1820000	0									MSC7	0.214717	0.161935	FALSE
ENO1	175000000	349000000	349000000	177000000	164000000	152000000	0									PRP43	0.215224	-0.0369998	FALSE
ENO1;ENO2	1720000000	2050000000	1950000000	1130000000	1090000000	1180000000	0									POL1	0.218591	-1.06144	FALSE
ENO2	1370000000	1070000000	982000000	738000000	496000000	663000000	0									PDB1	0.218728	-0.084937	FALSE
ENP1	3170000	4770000	3070000	4580000	4680000	4690000	0									SFM1	0.219086	-0.191003	FALSE
ENP2	965846	1460000	1020000	566336	1070000	939002	0									YCL042W	0.221614	-0.111565	FALSE
ENT1	714542	1420000	912526	678878	1090000	917535	0									END3	0.223058	-1.63134	FALSE
ENT2	423930	1610000	1030000	853945	1500000	1200000	0									BET3	0.223137	-0.236644	FALSE
ENT3	1580000	2590000	776580	2670000	2310000	2180000	0									YDJ1	0.225593	-1.37583	FALSE
ENV10				1250000	222063	335623	0									SEC7	0.22664	-0.247631	FALSE
ENV9		633458	242291	315752	1040000	316883	0									HOM3	0.226967	0.115824	FALSE
EOS1		216414	261001		270903	51392.6	0									DDI1	0.22707	-1.4334	FALSE
EPS1		204095		207884	423932	420853	0									RVS167	0.227288	-1.02935	FALSE
ERB1	3340000	8020000	7730000	4330000	4780000	5950000	0									YCF1	0.229902	-0.304226	FALSE
ERG1	10100000	6690000	5140000	5700000	2080000	4130000	0									PEP1	0.230005	-1.14712	FALSE
ERG10	124000000	145000000	159000000	44300000	37600000	38900000	0									RPL15A	0.230337	-0.136874	FALSE
ERG11	22800000	17000000	18200000	15300000	11700000	14200000	0									APT1	0.23053	0.0464036	FALSE
ERG12	748613	1230000	733992	600759	881566	606210	0									LSO2	0.230907	-1.38339	FALSE
ERG13	16400000	30100000	31400000	19500000	22400000	22900000	0									URE2	0.231918	-1.02171	FALSE
ERG2	19000000	41800000	16000000	8720000	11000000	14500000	0									ERV46	0.232244	0.47135	FALSE
ERG20	36900000	36900000	36300000	23300000	29000000	27300000	0									GDH1	0.232977	-0.360902	FALSE
ERG24		1710000	2800000	433384		754221	0									ERG2	0.233265	0.748613	FALSE
ERG25	6020000	3460000	7230000		1120000		0									RPL26B	0.233699	0.00482654	FALSE
ERG26	1700000	3140000	2870000	3850000	1920000	2060000	0									YGR210C	0.235367	1.63546	FALSE
ERG27	3260000	5710000	6430000	3440000	4830000	3780000	0									PMI40	0.23574	-0.377612	FALSE
ERG28	674990	328116		665076		708324	0									MCM3	0.237431	-0.0379151	FALSE
ERG3	33400000	40900000	31500000	2190000	5150000	5080000	0									ZUO1	0.237916	-1.14209	FALSE
ERG4	3990000	4180000	3570000	6010000	6280000	6480000	0									PDA1	0.238426	-0.758448	FALSE
ERG5	1820000	2250000	2550000	1160000	2320000	1260000	0									CPA1	0.239121	0.751401	FALSE
ERG6	41200000	40900000	42400000	19900000	18100000	20300000	0									ALD2	0.239503	-1.50424	FALSE
ERG7		68529.6		123636	598251	378341	0									KRS1	0.239808	-0.983639	FALSE
ERG8	7290000	7360000	14800000	798747	5250000	11300000	0									TMA19	0.240469	-1.44739	FALSE
ERG9	12800000	26500000	15900000	10600000	17100000	16600000	0									NOP6	0.240736	0.166033	FALSE
ERO1	5270000	3510000	2620000	1950000	2200000	1070000	0									RRP36	0.241578	-0.0706806	FALSE
ERP1	1530000	4600000	3070000	3530000	4210000	3260000	0									GCD14	0.242582	-1.53445	FALSE
ERP2	253228	560794		56980.2	526537	180636	0									GUT2	0.242848	-1.3726	FALSE
ERP4	540435	770208	117560	836324	1430000	2400000	0									SBP1	0.242907	-0.958216	FALSE
ERR1;ERR2;ERR3	19700000	5030000	24000000	1010000	1670000	2150000	0									MRM1	0.243385	0.356888	FALSE
ERV1	397841	332377	135544	1150000	314181	1180000	0									AHA1	0.243823	-0.810168	FALSE
ERV14	28800000	19800000	22600000	12600000	18200000	15000000	0									SBA1	0.244673	0.055852	FALSE
ERV2		116074		480735	837395	263450	0									SIS1	0.245129	-1.06269	FALSE
ERV25	336247	619397	1370000	267691	777567	1080000	0									IQG1	0.245284	-1.55052	FALSE
ERV29		1200000	2680000	3920000	3280000	2230000	0									PYP1	0.245842	-1.83181	FALSE
ERV41		146986		126845	299166	645699	0									PFK1	0.245843	-0.236883	FALSE
ERV46	2370000	907162	686992	837473	680874	506498	0									TIF3	0.246646	-1.37074	FALSE
ESF1	1520000	1930000	2500000	4100000	3490000	3900000	0									EMC4	0.24706	-0.972564	FALSE
ESF2		689100		421250	546123	551676	0									SEC16	0.247777	-0.110176	FALSE
ESP1		6290000	10900000	2220000		1850000	0									PZF1	0.249375	0.822239	FALSE
ESS1	2170000	4970000	4790000	3540000	3290000	3120000	0									NVJ2	0.250892	2.37762	FALSE
ETR1		2090000	3070000	1010000	2590000	1590000	0									SOD2	0.250968	1.17833	FALSE
ETT1	3880000	2910000	3720000	2320000	2480000	2610000	0									SPE4	0.251691	-1.98766	FALSE
EUG1	876442	2920000	2040000	1010000	1790000	1680000	0									PDR16	0.253082	0.375683	FALSE
EXG1	588245	1610000	230552	5730000	3020000	4440000	0									PRO1	0.254034	0.611077	FALSE
EXO84		20940.2		11827.8	42340.2	5588.6	0									CCA1	0.254101	-0.981796	FALSE
EXP1						75862.8	0									ASC1	0.25432	-0.926104	FALSE
FAA1	13400000	14700000	11500000	13500000	14700000	14800000	0									SRP40	0.254473	-1.56978	FALSE
FAA3	668500	227193	58335	55656.1	84663.2	159180	0									PHO3	0.25478	-1.6654	FALSE
FAA3;FAA4	1780000	2290000	1520000	2360000	3360000	2660000	0									UFD2	0.255499	0.18126	FALSE
FAA4	3020000	6390000	4810000	7470000	7090000	5070000	0									VMA7	0.258689	0.33473	FALSE
FAD1		309979	520351	779466	136735		0									YTA12	0.258927	1.19198	FALSE
FAL1		87472.1		590348	1060000	781112	0									UBP6	0.259929	-0.735892	FALSE
FAP1		81900.8		528480		549713	0									RAS1	0.261034	0.12635	FALSE
FAP7	942977	383810	693194		1220000	1560000	0									SAP185	0.261277	0.436995	FALSE
FAS1	53800000	52000000	46100000	56900000	61700000	56100000	0									SUP35	0.261287	0.419196	FALSE
FAS2	40500000	42500000	37600000	52800000	49200000	48900000	0									DTD1	0.261773	1.227	FALSE
FAT1		99926.8		1180000	464439	865988	0									SBH2	0.263666	-1.0741	FALSE
FAU1	198840	885812	774995	609398	1400000	786476	0									LYS4	0.263851	-0.976248	FALSE
FBA1	616000000	561000000	595000000	327000000	322000000	372000000	0									ERG8	0.26511	1.04364	FALSE
FCF1	62580.9	502027	173037		746016	595617	0									SSH1	0.265336	-0.0848453	FALSE
FCF2			262059		79494.5	327114	0									RPC19	0.265788	-1.2436	FALSE
FCP1		340460		164386	324381	258659	0									GON7	0.265841	-0.0216996	FALSE
FCY1	6810000	8400000	4570000	14200000	12100000	12000000	0									MDY2	0.266275	-1.28757	FALSE
FDC1	1450000	1780000	686745	1480000	1100000	786044	0									PMA1	0.26629	-0.200729	FALSE
FES1	2600000	4160000	5630000	3700000	5010000	3870000	0									ADE13	0.266383	-0.830467	FALSE
FET3							0									SPB4	0.267177	-1.24729	FALSE
FET4		586774				64197.1	0									NPY1	0.269513	-1.87537	FALSE
FET5	2040000	1430000	962526	1990000	2220000	2230000	0									SPT6	0.270807	-0.137276	FALSE
FIP1					15723.8	99960.9	0									TAO3	0.271767	0.95238	FALSE
FIS1	46034.3	433347		602898	902657	840090	0									SAC6	0.272988	-0.285416	FALSE
FKH1	218547	2800000	1910000	790887	2830000	2320000	0									YHR138C	0.273134	0.991823	FALSE
FKS1	10400000	27600000	21500000	27100000	25500000	24000000	0									ELP2	0.273689	-0.29964	FALSE
FKS1;GSC2	12200000	17100000	18200000	12800000	14200000	12800000	0									SSD1	0.275356	0.0366712	FALSE
FLC1						37676.8	0									ERG12	0.276843	0.0463488	FALSE
FMN1		96017		545825	428598	545642	0									ERG27	0.277842	-0.00393877	FALSE
FMP10		230325		248367	98841.3	399358	0									CDC14	0.278247	1.27035	FALSE
FMP16				489964	979826	945263	0									ARP5	0.27898	0.107129	FALSE
FMP25		506692	750537	198753	574063	592425	0									PUP2	0.279142	-0.0875477	FALSE
FMP27		236184	104526	148233	181703	291445	0									DAD2	0.279489	0.299576	FALSE
FMP41	2060000	1080000	923301	3510000	1400000	3310000	0									NTH1	0.280557	-1.00879	FALSE
FMP42				563682	291433	981821	0									COP1	0.280636	-0.119578	FALSE
FMP46	535446	336994	51187.6	415489	448944	579105	0									RPT3	0.281341	-0.266347	FALSE
FMP52	5100000	3190000	2940000	1930000	3110000	1660000	0									RPT6	0.281891	-0.902403	FALSE
FMT1				18923.2	41082.7	25415.3	0									UBA1	0.283188	-0.304454	FALSE
FOL1	1070000	314131	1200000	263201	404279	497579	0									SNL1	0.283236	0.0448822	FALSE
FOL2	12100000	8430000	5780000	4940000	6300000	6960000	0									SHE2	0.283675	-2.11593	FALSE
FPR1	99800000	109000000	120000000	76200000	94200000	102000000	0									CDC55	0.284896	-1.44265	FALSE
FPR2	8700000	6130000	3410000	7720000	6490000	8720000	0									FSH1	0.285232	-1.6996	FALSE
FPR3	11000000	10800000	12400000	15300000	11900000	17900000	0									SWP1	0.286188	-0.0486069	FALSE
FPR3;FPR4	4540000	6630000	12400000	6210000	4840000	4320000	0									YHM2	0.286908	-0.0937076	FALSE
FPR4	4800000	5770000	8560000	11000000	6260000	9700000	0									IAH1	0.287711	-0.104608	FALSE
FRA1	1940000	2850000	2330000	925643	1560000	1140000	0									YJR142W	0.288105	1.00755	FALSE
FRD1	7490000	8360000	5530000	11300000	10400000	10600000	0									UTP14	0.288146	-1.56493	FALSE
FRE1	7100000	6810000	6960000	3150000	5190000	6710000	0									OM14	0.288597	0.667124	FALSE
FRE7	412822	1000000	217193	425951	386332	107113	0									BEM2	0.289491	-1.10358	FALSE
FRS1	29500000	31400000	29700000	26200000	31200000	30000000	0									BEM4	0.289796	1.32542	FALSE
FRS2	22400000	23400000	20900000	35000000	31300000	37800000	0									PUP1	0.290201	-0.140098	FALSE
FSF1	4410000	2620000	1460000	9490000	7110000	7360000	0									YBR096W	0.290386	0.475934	FALSE
FSH1	481697	2940000	1620000	3380000	3390000	3570000	0									EFT1	0.291161	-0.760622	FALSE
FSH2		49763.6		169370	230597	73265.2	0									RQC2	0.292068	-0.120371	FALSE
FSH3	593607	1650000	1420000	1650000	2640000	958671	0									RPC34	0.292756	0.253438	FALSE
FTR1		515340					0									EDC3	0.293133	-1.01879	FALSE
FUM1	6890000	12600000	7190000	28500000	22500000	28400000	0									AIM2	0.293745	-1.77401	FALSE
FUN12	20800000	20100000	17000000	31500000	28000000	31100000	0									MNP1	0.293969	0.295321	FALSE
FUN14			355411	329866	336483	159933	0									KRI1	0.294064	-0.580342	FALSE
FUN30		212156	247648	176857	261383	274480	0									YME2	0.294107	0.12858	FALSE
FUR1	16200000	18800000	19700000	27100000	37900000	34200000	0									GET3	0.294379	-0.18387	FALSE
FYV6		262043	300919	97767.1	65140.8	154291	0									RPS29B	0.294668	-1.9419	FALSE
FZF1				422281		996181	0									RPN3	0.29511	-1.39601	FALSE
GAA1	54067.9			599017	179014	416132	0									FAA3	0.295688	0.874815	FALSE
GAB1		1430000	643816		1210000	895383	0									PDR12	0.296917	1.049	FALSE
GAD1		483754		1090000	851933	535203	0									PTI1	0.297741	-1.60889	FALSE
GAR1	6790000	6650000	2030000	8070000	9280000	11000000	0									YDR476C	0.298657	0.0624004	FALSE
GAS1	14300000	18000000	24000000	11400000	21400000	21300000	0									TIF4631	0.298678	-1.23625	FALSE
GAS3	4190000	7690000	8250000	6740000	8230000	7710000	0									MCR1	0.298884	-1.98833	FALSE
GAS5	7910000	14600000	13600000	12900000	13700000	11500000	0									HRP1	0.299599	0.166273	FALSE
GBP2	3220000	1800000	1670000	3640000	3590000	3940000	0									SEY1	0.300064	-0.166701	FALSE
GCD1		555194		485737	621190	610331	0									HBS1	0.300346	0.667802	FALSE
GCD10	4440000	3550000	2550000	4810000	4210000	4420000	0									USO1	0.30037	-0.0187394	FALSE
GCD11	32400000	28600000	28300000	43400000	43500000	42100000	0									TPS3	0.300811	-1.14032	FALSE
GCD14	308012	1330000	1190000	1510000	1720000	2390000	0									TRM1	0.301163	-0.341206	FALSE
GCD2	1750000	4000000	4140000	1810000	4500000	3630000	0									RPS1A	0.301242	-0.863512	FALSE
GCD6	2000000	3950000	4420000	2960000	3830000	3210000	0									GLN4	0.301337	-0.76562	FALSE
GCD7	6390000	3790000	2740000	3850000	3760000	2080000	0									HCH1	0.301603	-1.50183	FALSE
GCG1	3880000	3460000	3950000	3070000	2480000	2460000	0									APL5	0.303344	-1.14577	FALSE
GCN1	15800000	19400000	18200000	13700000	18300000	16600000	0									HIS7	0.303614	0.146745	FALSE
GCN20	4710000	2220000	2010000	5220000	7290000	8870000	0									NUT1	0.30384	-0.13361	FALSE
GCN3	1800000	349551		881100	650497	806350	0									RPB5	0.303863	-0.0413036	FALSE
GCR2		297089		138311	188246	204252	0									SHM2	0.304295	-0.860961	FALSE
GCS1	2930000	3600000	4150000	4010000	3410000	4930000	0									DUS3	0.304383	-0.123927	FALSE
GCV1	6330000	3470000	2610000	5610000	3470000	3050000	0									RRP14	0.304687	-0.357226	FALSE
GCV2	1660000	2200000	1650000	2960000	3190000	2320000	0									NAB3	0.307591	-0.128938	FALSE
GCV3	175844	2590000	2010000	2160000	2210000	2600000	0									YIL108W	0.308204	-1.40757	FALSE
GCY1	8420000	7850000	5520000	8480000	7910000	8300000	0									NUP85	0.308232	-1.12882	FALSE
GCY1;YPR1	510879			1820000	678778	1740000	0									OSH2	0.309509	0.104258	FALSE
GDA1	12300000	6670000	4920000	9730000	15900000	15600000	0									RPC10	0.309543	-1.2902	FALSE
GDB1		156005	220861	468294	732635	664904	0									AAT2	0.309634	-0.301272	FALSE
GDE1				199846	218480	89943.1	0									SSM4	0.309726	-1.9034	FALSE
GDH1	37900000	29800000	29700000	37600000	29500000	33400000	0									MSH2	0.312078	0.165583	FALSE
GDH1;GDH3	55900000	70600000	60700000	61000000	59100000	50000000	0									SCO1	0.31241	0.4335	FALSE
GDH2	1220000	1790000	1350000	259147	778859	813590	0									SWH1	0.312636	0.131729	FALSE
GDH3				90228.4	372255	498222	0									SNX41	0.312844	-1.52095	FALSE
GDI1	9520000	12700000	7980000	23700000	18000000	16600000	0									YCR016W	0.313629	-2.31669	FALSE
GEA1	844475	422012	366722	140035	863729	513180	0									ECM32	0.31485	-0.951301	FALSE
GEA1;GEA2					1220000	393543	0									CYM1	0.315295	-0.189542	FALSE
GEA2	990871	1520000	339335	1160000	1370000	1240000	0									RNR2	0.316692	-0.861706	FALSE
GEM1		74641.6		154819	219110	172674	0									ODC2	0.316838	0.577025	FALSE
GET1	13100000	2270000	3440000	2740000	2650000	3200000	0									YCR090C	0.316941	0.513388	FALSE
GET2	5080000	6360000	4480000	4970000	4920000	7280000	0									MTC1	0.316952	-0.218412	FALSE
GET3	22800000	26000000	16800000	22000000	21600000	16100000	0									CTF4	0.317547	-0.0763556	FALSE
GET4	1660000	3860000	5830000	3540000	3970000	5620000	0									SAM4	0.317733	-1.34231	FALSE
GFA1	10800000	12100000	13300000	12900000	15300000	13700000	0									TUM1	0.317951	-0.159969	FALSE
GGA1		737284	1040000	323188	311355	255981	0									GPX2	0.318385	-0.979352	FALSE
GGA2	612198	1620000	1170000	3350000	2100000	3120000	0									EFM5	0.318802	-1.34904	FALSE
GGC1	5150000	5740000	3670000	3050000	3940000	4210000	0									ASN1	0.319307	-0.903351	FALSE
GIM3	6360000	3300000	2720000	5860000	3840000	3850000	0									MCD4	0.319527	-2.50312	FALSE
GIM5	6190000	4560000	4900000	2360000	4770000	4470000	0									BAP2	0.319566	-0.0136261	FALSE
GIN4			101228	133427	170560	287336	0									RAT1	0.320116	0.713398	FALSE
GIR2		412097	368237	966166	1270000	1780000	0									YET1	0.321291	0.0208719	FALSE
GIS1	492004	912853	671427				0									NCR1	0.321609	-0.958239	FALSE
GIS2		4240000	296169	1420000	6130000	4120000	0									BMH1	0.322176	-0.960267	FALSE
GLC3		557406		484848	2710000	1090000	0									GPM1	0.322301	-0.0897665	FALSE
GLC7	22700000	19600000	14400000	18100000	29900000	24200000	0									YNR021W	0.322377	-1.27843	FALSE
GLC8		614039	915264	323752	1230000	891085	0									LYS21	0.322545	-1.06023	FALSE
GLD1		47075.2	27668.2	42338.3	6208.77	22041.3	0									ERG13	0.324245	-0.101448	FALSE
GLE2	1520000	413345	485981	260728	838996	534376	0									IST2	0.324473	-0.927948	FALSE
GLK1	11100000	7300000	9300000	10800000	14700000	16400000	0									RMT2	0.325383	0.232042	FALSE
GLN1	23000000	37700000	29300000	28300000	28700000	29600000	0									ARP2	0.325391	-0.778196	FALSE
GLN4	14500000	15700000	11600000	20200000	18900000	17900000	0									APL6	0.325514	0.131447	FALSE
GLO1	3730000	1620000	1810000	1760000	3190000	3600000	0									UBP1	0.325722	-1.61727	FALSE
GLO2	2060000	3930000	3860000	6520000	5890000	4980000	0									PRB1	0.325914	-1.04941	FALSE
GLO3	2470000	4610000	4100000	6190000	6500000	6730000	0									IPI1	0.326507	-1.42486	FALSE
GLR1	30300000	58600000	50200000	25900000	23900000	24200000	0									HMO1	0.326834	-0.154769	FALSE
GLT1	12100000	25300000	31100000	33700000	41900000	35200000	0									DST1	0.327366	-2.61568	FALSE
GLY1	30400000	18500000	26200000	16400000	14100000	19000000	0									YOL098C	0.327674	-0.0623401	FALSE
GNA1	3920000	2970000	7690000	4970000	7900000	5510000	0									ERP4	0.327728	-1.7877	FALSE
GND1	82300000	64700000	48800000	42400000	61900000	60900000	0									CWP1	0.329077	-1.23315	FALSE
GND1;GND2	83800000	50500000	40600000	55700000	61000000	66300000	0									ABF2	0.329248	1.7727	FALSE
GND2		667962	28588.2	1690000	1400000	1750000	0									YCR051W	0.329799	-1.26744	FALSE
GNP1				652999	539011	763247	0									CKA1	0.332092	0.210743	FALSE
GNT1		1340000		643116	458497	583472	0									LHS1	0.332743	-1.02291	FALSE
GON7	894725	1470000	1620000	1090000	1210000	884650	0									PGI1	0.333383	-0.210552	FALSE
GOR1	3680000	3410000	4490000	8850000	12100000	11200000	0									YNL208W	0.335457	-0.107497	FALSE
GOS1	1270000	387359	865276	523409	900489	942950	0									LEM3	0.33598	-0.342201	FALSE
GPA1		1400000	537365	593842	594674	709072	0									HIS1	0.3369	-0.23108	FALSE
GPB1		216358		168714	244491	43909.3	0									YPR097W	0.337427	0.764456	FALSE
GPD1	25800000	33400000	30300000	20300000	46100000	46600000	0									YBP2	0.337736	-1.6549	FALSE
GPD1;GPD2	5440000	6870000	5110000	7150000	9430000	7100000	0									ADP1	0.33834	0.063684	FALSE
GPD2	5140000	8070000	8120000	8950000	9060000	8490000	0									ARP7	0.338712	-0.000208555	FALSE
GPH1	5460000	6070000	6850000	5330000	7940000	7030000	0									SEC13	0.338974	-0.169469	FALSE
GPI12		415628		86558.5	434154	395555	0									EGD1	0.341645	0.0638287	FALSE
GPI13	513530		904721		1110000		0									PNO1	0.342064	-0.165139	FALSE
GPI16	1790000	7300000	6870000	5430000	6960000	4130000	0									SER3	0.342996	0.00624372	FALSE
GPI17	1150000	1460000	591758	2970000	1430000	1030000	0									LYS1	0.343881	0.378716	FALSE
GPM1	343000000	614000000	464000000	471000000	348000000	375000000	0									NUP192	0.34576	-1.31998	FALSE
GPN2	2580000	9920000	11300000		3940000		0									APL2	0.346564	-1.61455	FALSE
GPP1	16200000	60200000	30100000	20200000	40000000	50900000	0									SSE1	0.346722	-0.821305	FALSE
GPP1;GPP2	70100000	69100000	47800000	72800000	69400000	87900000	0									NOC3	0.347008	-0.0999702	FALSE
GPP2	3840000	4300000	3320000	5300000	7320000	9930000	0									NPL3	0.347649	-0.274416	FALSE
GPT2	2070000	1450000	1480000	1650000	2180000	2350000	0									ERB1	0.347665	-0.0633218	FALSE
GPX2	5530000	9900000	9140000	11000000	14200000	12700000	0									BBC1	0.349511	-0.272712	FALSE
GPX2;HYR1		3470000	2950000	1600000	3430000	3010000	0									PRE2	0.350405	-1.4307	FALSE
GRC3		721630			243530		0									WRS1	0.350488	-0.958283	FALSE
GRE2	1550000	4160000	4820000	3920000	6260000	6320000	0									GET1	0.35085	0.398668	FALSE
GRE3	2060000	5740000	7120000	9800000	16200000	11300000	0									BLM10	0.351142	-0.813996	FALSE
GRH1						990596	0									RPP2A	0.351537	0.0239516	FALSE
GRS1	37100000	40800000	42500000	46000000	54000000	53900000	0									KAE1	0.351551	-0.769309	FALSE
GRX1	4780000	4470000	2350000	2410000	4220000	8370000	0									GLT1	0.352083	-1.1074	FALSE
GRX2	8950000	6950000	5130000	10600000	10200000	13100000	0									TOP2	0.352158	-0.129108	FALSE
GRX3	3020000	8150000	2810000	2750000	7460000	8010000	0									YPT31	0.352831	0.448433	FALSE
GRX3;GRX4	689705	2310000	1250000	1390000	4440000	4040000	0									UTP13	0.352986	-0.302096	FALSE
GRX4	233273		58980.7	279163	101765	427944	0									DED81	0.353596	-0.792561	FALSE
GRX5	3570000	6110000	7160000	6210000	8470000	11400000	0									APE3	0.354654	-1.28579	FALSE
GRX6		375821		155252	242586	387409	0									YBR056W	0.354765	-0.897462	FALSE
GRX7	408497	2000000	957011	755199	2510000	1500000	0									PIM1	0.355086	-1.18705	FALSE
GRX8	1750000	1110000	477455	1300000	1660000	771164	0									PDC1	0.355086	-0.355553	FALSE
GSC2					9760000		0									ISW2	0.35607	0.886967	FALSE
GSF2	8370000	13100000	9670000	9790000	11000000	11600000	0									PPZ1	0.357519	-1.48946	FALSE
GSH1	337111	1150000	1500000	1590000	2030000	686816	0									ZNG1	0.357532	0.125526	FALSE
GSH2	3210000	3400000	3460000	3080000	4920000	4000000	0									STO1	0.357815	-1.07193	FALSE
GSP1;GSP2	80000000	188000000	109000000	84000000	237000000	176000000	0									PEX19	0.357982	0.389874	FALSE
GSY2	484571	1730000	1150000	2560000	2960000	2980000	0									SPE2	0.358313	-1.15733	FALSE
GTB1		23174.3				57947.7	0									AIM6	0.358834	-0.223096	FALSE
GTR2				95164.4			0									RPL14A	0.359102	0.159245	FALSE
GTS1				34497.7	68139.6	42108.9	0									MRN1	0.359842	0.556802	FALSE
GTT1	5430000	6470000	7790000	10500000	11900000	13000000	0									HXT3	0.360201	-1.0898	FALSE
GTT3		112780	35965.4				0									PET9	0.360418	-0.899739	FALSE
GUA1	34300000	37700000	39600000	51100000	47900000	48200000	0									SMT3	0.36215	-0.286165	FALSE
GUK1	9140000	15200000	12100000	12400000	19300000	21300000	0									IMP4	0.362776	-0.273438	FALSE
GUS1	38800000	70400000	68400000	66000000	68000000	61700000	0									VPH1	0.363914	-0.349308	FALSE
GUT2	1950000	3130000	1050000	2300000	5320000	4720000	0									GUA1	0.363915	-0.713998	FALSE
GVP36	35700000	32000000	29000000	50200000	41800000	48100000	0									YMR074C	0.364024	-1.24403	FALSE
GYP5				166824	104290	175904	0									PAC10	0.36421	-1.00518	FALSE
GYP7		26056.8		97602.7	138783	87436.6	0									TFS1	0.366531	-2.17408	FALSE
HAA1				14960.1	31319.5	92213.7	0									TAF5	0.366597	-0.177626	FALSE
HAM1	442489	4450000	2870000	3920000	4670000	5270000	0									PCC1	0.366636	-0.14606	FALSE
HAS1	12600000	14500000	15400000	19700000	19400000	16900000	0									ERG9	0.366889	-0.0299499	FALSE
HAT1	173229	769304	810079	719418	741479	1060000	0									IMP3	0.367446	-0.187305	FALSE
HAT2	79434.4	246093	175752	534027	442839	512341	0									CSG2	0.367746	0.469669	FALSE
HBN1	198338	499522	372642	1370000	807163	1410000	0									RTT106	0.371121	-0.100985	FALSE
HBS1	995223	205386	1510000	146978	641666	426915	0									LAC1	0.371365	-1.20377	FALSE
HCA4	3430000	5600000	2380000	4690000	3180000	3330000	0									SVL3	0.372075	0.132085	FALSE
HCH1	691002	2330000	2450000	2550000	2960000	6220000	0									LEU9	0.372772	-0.342663	FALSE
HCR1	11600000	8130000	11900000	5600000	10200000	6590000	0									SHS1	0.373148	-0.127866	FALSE
HDA1		137883	104727	336457	712453	759989	0									SEC61	0.375347	0.0286812	FALSE
HEH2				124207	72077.1	216887	0									YBT1	0.378855	-0.261383	FALSE
HEK2	10600000	7590000	22300000	3160000	4110000	2280000	0									SLA1	0.37966	-0.184289	FALSE
HEL2		426615		331432	435342	600967	0									ESS1	0.380046	-0.143358	FALSE
HEM1				905397	913683	1210000	0									DYS1	0.380545	-0.716919	FALSE
HEM12		2720000		1820000	3110000	3930000	0									MCM2	0.380725	-0.0759831	FALSE
HEM13	97590.2	695803	647770	1360000	1510000	1700000	0									YKL069W	0.381263	-1.98027	FALSE
HEM14		1420000	801782	1000000	1770000	1810000	0									SRP54	0.383292	-0.166707	FALSE
HEM15	1140000	3890000	1860000	4100000	5620000	4840000	0									HUB1	0.38392	-1.06952	FALSE
HEM2	2560000	5800000	5250000	6030000	6490000	7280000	0									APA1	0.384086	-1.37099	FALSE
HEM3	1500000	818764	417617	732841	1100000	1370000	0									IKI3	0.384236	-0.186061	FALSE
HEM4				276734	563439	417530	0									RCN2	0.38501	-0.0150748	FALSE
HES1							0									RKM1	0.38525	0.454833	FALSE
HFD1	1720000	1750000	872371	3830000	4630000	4200000	0									HLJ1	0.385354	-0.876029	FALSE
HGH1	1840000	2620000	1600000	1700000	2970000	3180000	0									NIF3	0.385694	-0.225779	FALSE
HHF1	208000000	218000000	259000000	102000000	151000000	125000000	0									RPB2	0.38725	-0.143974	FALSE
HHO1	1830000	4160000	1720000	1320000	1970000	2820000	0									YHB1	0.387877	-0.876725	FALSE
HHT1	324000000	90900000	176000000	171000000	168000000	145000000	0									PRC1	0.388267	-1.73056	FALSE
HIP1		944796	1150000		744470	582826	0									ECM1	0.388566	-0.141455	FALSE
HIS1	15500000	21900000	17900000	17000000	18000000	16800000	0									YLR413W	0.388955	-0.84426	FALSE
HIS2		949936	1050000	1220000	321265	716359	0									FRE7	0.391536	0.470452	FALSE
HIS4	25400000	39200000	35100000	30700000	30400000	33800000	0									RPL6A	0.391838	-1.19814	FALSE
HIS5	16100000	17000000	16300000	10100000	16900000	14000000	0									LHP1	0.393823	-0.283172	FALSE
HIS6		139223	86622.8	105395	124715	158922	0									PTC3	0.393855	-0.17356	FALSE
HIS7	2210000	5640000	4060000	1810000	3680000	2930000	0									RPN10	0.393873	-1.05135	FALSE
HIT1				54957.4	5199.56	51977.9	0									NMT1	0.394287	0.102158	FALSE
HLJ1	348732	374657	311831	758318	374215	463353	0									PRT1	0.394389	-0.964996	FALSE
HMF1	20400000	12900000	20600000	11600000	12100000	14300000	0									MYO4	0.394436	0.172949	FALSE
HMG1		421758	531233	387442	639261	572630	0									YCK1	0.395243	-0.260747	FALSE
HMG1;HMG2		314676		1480000	826350	980144	0									ARL1	0.396427	-0.204189	FALSE
HMG2	620917	7750000	5590000	3400000	5480000	2590000	0									ISC1	0.398011	0.0715389	FALSE
HMO1	19700000	30400000	33800000	26600000	25100000	21800000	0									STI1	0.398193	-0.942552	FALSE
HMT1	1740000	1580000	1160000	2410000	2080000	2720000	0									HIS4	0.400193	-0.263666	FALSE
HNT1	3210000	11000000	4820000	14100000	13500000	17400000	0									ACO2	0.401236	-1.15336	FALSE
HOC1	1570000	2540000	4930000	2180000	2540000	4170000	0									LSM5	0.401239	-0.125958	FALSE
HOF1			4340000	7210000	6090000	5470000	0									HSP78	0.40193	-0.715904	FALSE
HOG1		369027	101030	1620000	1650000	2240000	0									CCR4	0.402407	-0.895254	FALSE
HOG1;SLT2	4450000	2700000	2180000	2310000	4410000	2980000	0									TUB3	0.402702	-1.46588	FALSE
HOM2	19500000	41300000	48700000	24500000	35800000	36700000	0									CAB4	0.403209	-0.710832	FALSE
HOM3	5630000	10200000	8830000	4280000	6660000	7330000	0									CKB2	0.404085	-1.42627	FALSE
HOM6	8570000	24200000	18100000	26900000	24700000	23800000	0									EUG1	0.404106	-0.0505108	FALSE
HOS3				387638	296324	409147	0									NUC1	0.404545	-1.17278	FALSE
HPA3	1740000	3690000	3010000	5150000	2950000	1480000	0									YML079W	0.40485	-1.63321	FALSE
HPM1	3760000	9160000	3280000	5590000	5140000	3460000	0									LSB3	0.405336	-0.158267	FALSE
HPT1	3070000	10200000	10100000	7410000	12500000	13500000	0									YPR1	0.405473	-0.265815	FALSE
HRB1	448124	336034	240643	229859	557146	548126	0									PGA3	0.405504	-0.198491	FALSE
HRI1	42300000	34000000	32500000	21200000	33700000	17100000	0									OXP1	0.405788	-0.220288	FALSE
HRK1		195106		293187	731303	1200000	0									MRPL13	0.406054	-0.128754	FALSE
HRP1	3380000	7660000	5630000	3020000	2890000	6180000	0									RRF1	0.406534	0.405346	FALSE
HRQ1					71800000		0									RDI1	0.407007	0.119455	FALSE
HRR25		476139	148772	505987	357940		0									CCT7	0.40971	-0.406806	FALSE
HRT1		590933	109366	732785	823251	536402	0									TOM71	0.411382	-0.220778	FALSE
HSC82	16700000	26000000	31800000	65500000	73000000	78700000	0									MIA40	0.413363	-0.889034	FALSE
HSC82;HSP82	260000000	368000000	312000000	433000000	388000000	372000000	0									RPL25	0.414874	-1.18778	FALSE
HSF1							0									TPD3	0.415407	-0.262413	FALSE
HSH155		241034	59455.8	354770	375611	270806	0									SPT5	0.41541	-1.16686	FALSE
HSM3	18739	353327	78152.9	190884	346169	266540	0									GRX5	0.416551	-0.957629	FALSE
HSP10	62400000	67400000	73900000	65800000	62400000	92100000	0									RIO1	0.416854	-0.0149727	FALSE
HSP104	44600000	42900000	47800000	47600000	55900000	60900000	0									THI80	0.417564	-0.896083	FALSE
HSP104;HSP78	2580000	32000000	23000000	10000000	49000000	38700000	0									NAB6	0.418422	0.117298	FALSE
HSP12	7470000	10300000	19800000	37900000	87500000	63100000	0									NIC96	0.41895	-1.95883	FALSE
HSP150	69500000	23800000	54000000	27700000	38600000	37300000	0									PGK1	0.41962	-0.206916	FALSE
HSP150;PIR1	107229	650271	516114	540969	739602	781839	0									MON2	0.420384	-1.84988	FALSE
HSP26	11700000	39800000	26300000	126000000	162000000	182000000	0									CUE5	0.420586	-1.26461	FALSE
HSP31	4730000	887577	5750000	352209	689190	1030000	0									GLE2	0.420807	0.147852	FALSE
HSP42		613477	77225.3	2760000	2790000	2970000	0									DSL1	0.420817	-0.942923	FALSE
HSP60	82300000	83500000	87100000	129000000	107000000	110000000	0									ARC18	0.421735	-0.836734	FALSE
HSP78	9840000	7710000	8810000	8710000	13000000	13700000	0									MTR4	0.421786	-0.337974	FALSE
HSP82	7350000	26300000	7220000	34100000	32700000	31600000	0									THR4	0.422333	-0.317219	FALSE
HST2		255184	177885	677397	506306	306534	0									PTC2	0.422335	-0.0571056	FALSE
HTA1;HTA2	459000000	280000000	369000000	296000000	312000000	257000000	0									YER134C	0.422433	-1.89779	FALSE
HTB1;HTB2	252000000	163000000	174000000	150000000	129000000	142000000	0									BFR2	0.422805	-0.168018	FALSE
HTL1	444574	84402.2	142845		11451.7	59981.5	0									SDA1	0.423396	-0.284916	FALSE
HTS1	3640000	2800000	3280000	13800000	15000000	14700000	0									RPL5	0.424654	-1.21821	FALSE
HTZ1	11600000	1060000	8030000	4800000	9080000	8150000	0									ABP140	0.424773	-0.008537	FALSE
HUB1	3400000	5490000	3110000	2520000	9160000	12200000	0									RXT2	0.425083	-0.00204303	FALSE
HXK1	13300000	15700000	22900000	14800000	22500000	23700000	0									SPC1	0.425727	-0.942536	FALSE
HXK1;HXK2	235000000	120000000	36200000	129000000	118000000	95200000	0									SPA2	0.426272	-0.268157	FALSE
HXK2	191000000	146000000	156000000	139000000	126000000	173000000	0									PHO13	0.42818	-0.195844	FALSE
HXT1				250921	456387	336454	0									CDC3	0.429067	-0.987526	FALSE
HXT1;HXT5				204628	597872	586394	0									TOM1	0.430602	-0.126061	FALSE
HXT2	618247	1120000	1050000	180868	629796	597428	0									HAS1	0.431	-0.71398	FALSE
HXT3	17600000	14400000	4830000	14500000	20200000	18900000	0									MRI1	0.432076	-0.339586	FALSE
HXT6;HXT7	417761	1750000	538899	1080000	3080000	4780000	0									DBP7	0.432377	-0.94108	FALSE
HYP2	41600000	37300000	37400000	92800000	55000000	79300000	0									SSB1	0.432497	-0.299223	FALSE
HYR1	9410000	23500000	17800000	15000000	23900000	24000000	0									RRP43	0.432642	-1.17558	FALSE
IAH1	736795	674926	340716	431689	513534	495944	0									YML131W	0.434272	-0.177976	FALSE
ICE2	516415	220028	116465	63276.5	439666	218406	0									CDC11	0.434825	-0.211655	FALSE
ICL1		150952		274916	399725	1060000	0									ENT1	0.435587	-0.164704	FALSE
IDH1	9330000	10100000	7760000	13900000	16400000	19100000	0									LIP5	0.435687	-0.218383	FALSE
IDH2	9210000	7730000	9540000	9140000	10600000	11100000	0									YNL247W	0.43571	-0.201684	FALSE
IDI1	13100000	9760000	9300000	18800000	16400000	25800000	0									TIF35	0.436608	-0.78811	FALSE
IDP1	15600000	17600000	15500000	17700000	18400000	21400000	0									TIM9	0.439017	-0.094886	FALSE
IDP1;IDP2	8920000	21700000	21100000	15000000	21000000	18000000	0									CEX1	0.439875	-0.79199	FALSE
IDP2	4380000	1730000		958873	1320000	1490000	0									TMA17	0.440147	-2.20762	FALSE
IES3		364217	99038.2	95302.7	281782	301102	0									ECM19	0.440526	-1.62562	FALSE
IES4				134754	58104.3	76170.5	0									ASN2	0.440838	-1.05647	FALSE
IFA38	2150000	2350000	946004	5570000	6560000	8440000	0									HHT1	0.442631	-0.206723	FALSE
IGO1						15494.7	0									GCD10	0.443034	-0.698798	FALSE
IKI3	5140000	7420000	4820000	5620000	6250000	4020000	0									FMP46	0.444708	-1.4952	FALSE
ILS1	51700000	68000000	69100000	63800000	67100000	64000000	0									RPS7A	0.444891	-0.594231	FALSE
ILV1	8620000	9740000	8570000	9150000	7940000	7960000	0									SUP45	0.445477	-0.282292	FALSE
ILV2	17800000	13900000	10300000	13600000	18700000	17600000	0									YJL055W	0.445988	-0.215725	FALSE
ILV3	50500000	52600000	49700000	36000000	36800000	35800000	0									PRS5	0.446458	-0.77392	FALSE
ILV5	86400000	123000000	117000000	74200000	93500000	90600000	0									PIH1	0.447325	-1.33161	FALSE
ILV6	86900000	66700000	114000000	27500000	37800000	31700000	0									SST2	0.447396	0.99197	FALSE
IMD2	6870000	4150000	4640000	1070000	2230000	2760000	0									ASP1	0.447425	-0.347373	FALSE
IMD2;IMD3	2980000	7740000	8540000	7530000	2800000	7120000	0									EHT1	0.447649	-0.590133	FALSE
IMD2;IMD3;IMD4	45200000	68500000	85000000	120000000	93500000	83400000	0									DID2	0.449425	-1.01507	FALSE
IMD3	17000000	13900000	14300000	20000000	16900000	15400000	0									RPT1	0.44996	-0.628087	FALSE
IMD3;IMD4	24900000	25300000	23200000	11300000	24500000	24800000	0									NOP9	0.451417	-1.86239	FALSE
IMD4	9880000	8320000	15600000	22200000	15600000	18700000	0									HOM2	0.451655	-0.218216	FALSE
IMG1		620196		208092	1400000	1800000	0									MES1	0.451709	-0.683123	FALSE
IMH1		100649	309664	111484	75635.2	181093	0									MET22	0.451987	-0.0572307	FALSE
IML1		3790000	2730000	6110000	9250000	4560000	0									GLN1	0.452635	-0.28709	FALSE
IML2	203738	143760	120921	451748	384863	501171	0									LSC1	0.454204	-0.819218	FALSE
IMP3	4280000	6010000	4380000	3590000	5780000	4180000	0									FDC1	0.45591	-0.157398	FALSE
IMP4	3990000	5060000	3830000	4720000	3960000	3810000	0									YSA1	0.456501	-0.732843	FALSE
INH1	256039	544612		12100000	12400000	12600000	0									SSZ1	0.457016	-0.327813	FALSE
INM1		222162		113107			0									UTP10	0.458205	-0.260291	FALSE
INO80		172978	175184	418233	314710	339815	0									YGL082W	0.45861	-0.149922	FALSE
INP52					6183.65		0									HHO1	0.458689	-0.0341705	FALSE
INP52;INP53		222711	83454.8	121465	620798	513297	0									HAM1	0.459575	-1.67537	FALSE
INP53	158570	2720000	2010000	2660000	2990000	1890000	0									ADE2	0.459631	-0.738875	FALSE
INP54		162149	29377.5	183305	285393	263279	0									CHD1	0.459717	-1.78527	FALSE
IOC2	862184	224474		567422	403550	383834	0									ECM14	0.459866	0.197381	FALSE
IOC4				198662		36742.1	0									NEW1	0.460176	-0.824723	FALSE
IPI1	126944	493363	249731	513614	421405	730132	0									RIB5	0.461851	-0.0671989	FALSE
IPI3	4820000	5910000	2670000	2860000	6260000	4650000	0									TAF12	0.462477	-0.49905	FALSE
IPP1	58500000	114000000	89400000	139000000	107000000	97200000	0									YCK2	0.462715	-1.22553	FALSE
IQG1	2270000	2260000	2040000	9750000	5430000	2600000	0									MNN11	0.462789	-0.692297	FALSE
IRA1		917984	113442	1350000	898153	761976	0									REI1	0.463388	-0.0850739	FALSE
IRC24	1230000	1550000	974062	2650000	1820000	2530000	0									RPG1	0.463569	-0.763068	FALSE
IRC5				27588	5642.49	31777.4	0									PDS5	0.463977	-0.451673	FALSE
IRR1	174217	267677	60344.2	206238	278976	137904	0									TPS1	0.464846	-0.914801	FALSE
ISC1	351701	368048	835384	412482	539207	218728	0									GPI17	0.465092	-1.02721	FALSE
ISD11		351039			103402	798950	0									AIM17	0.465514	-0.778402	FALSE
ISN1		1150000	576626		1050000	1370000	0									YDL124W	0.466487	-0.271565	FALSE
IST1			729260				0									RFC3	0.466966	-0.266629	FALSE
IST2	1210000	1750000	1260000	1540000	2290000	2730000	0									GUK1	0.468692	-0.847625	FALSE
ISU1				336429	43429.3	328126	0									RFC4	0.469054	-0.0652091	FALSE
ISW1	1560000	1530000	950310	1540000	2620000	2840000	0									ELP3	0.47003	-0.43024	FALSE
ISW1;ISW2		629105	200999	109414	184352	364062	0									NIP1	0.470425	-0.899168	FALSE
ISW2	9870000	1560000	1290000	878036	2020000	928346	0									MRS6	0.4708	0.00798469	FALSE
IVY1		186763	52143.8	193326	250912	447404	0									RPC82	0.471002	-0.107247	FALSE
JIP5	192017	883995	1060000	1510000	1790000	1170000	0									RPP1B	0.472233	-0.317596	FALSE
JSN1		89278.4		115607	418227	661863	0									SUI3	0.473286	-0.353694	FALSE
KAE1	7440000	4780000	4400000	9150000	5900000	7480000	0									RAP1	0.473323	-1.66254	FALSE
KAP104	2050000	7190000	5030000	3430000	5650000	4690000	0									SOD1	0.47423	-0.960202	FALSE
KAP114		176519	23106		116313	14568.4	0									URA8	0.474811	-0.810373	FALSE
KAP120		518207	304900	151791	406633	366273	0									PRO2	0.47522	-0.238182	FALSE
KAP122	465021	1550000	777450	676600	1770000	1380000	0									LSC2	0.47575	-0.421767	FALSE
KAP123	31300000	31200000	32900000	21800000	26500000	27400000	0									MOT2	0.476625	-1.45294	FALSE
KAP95	6540000	5610000	4620000	4840000	4730000	5020000	0									SEC62	0.476734	-0.983036	FALSE
KAR2	17600000	17000000	15800000	20200000	24000000	26900000	0									RVB2	0.477571	-0.811546	FALSE
KAR2;SSA1;SSA2;SSA3;SSA4		399696		1100000	1670000	2670000	0									PDX3	0.478438	-2.14918	FALSE
KAR2;SSA1;SSA2;SSA4	179000000	275000000	268000000	472000000	413000000	373000000	0									SPN1	0.478453	-0.267138	FALSE
KCS1		31821.5	38872.2	113489	310572	415063	0									ZRC1	0.478455	-0.216713	FALSE
KEL1		1090000	1360000	960873	738971	953847	0									FPR3	0.478748	-0.690553	FALSE
KEL3		1630000	2260000	2130000	2340000	1620000	0									ARD1	0.479199	-0.32877	FALSE
KES1	6280000	7450000	3560000	4610000	7580000	4220000	0									MMS2	0.480239	-0.0136579	FALSE
KEX1		209293	97774	598487	362772	293966	0									NMD5	0.480365	-0.803782	FALSE
KGD1	6340000	4650000	4700000	6410000	8700000	8180000	0									GRE2	0.480464	-1.08637	FALSE
KGD2	10300000	4690000	5540000	9470000	9490000	11700000	0									YER156C	0.481423	-0.982348	FALSE
KIN1		65448.9		51274.8	184875	128453	0									TRM112	0.482571	-1.24993	FALSE
KIN2				531580	537774	515993	0									IDP1	0.485099	-0.67933	FALSE
KIN28				858694	949806	467647	0									CDC21	0.485677	-0.20977	FALSE
KIN4				45625.2	9184.9	48204	0									RET2	0.485688	-0.950624	FALSE
KIP3				22197.8			0									OST1	0.485776	-0.152193	FALSE
KRE2	16000000	13400000	5450000	9980000	11100000	12000000	0									COF1	0.485908	-0.301602	FALSE
KRE33	7590000	7940000	6410000	7980000	7270000	8530000	0									VTC3	0.485919	-0.655295	FALSE
KRE5		818480	235075	415183	1150000	678344	0									PWP2	0.486781	0.00132518	FALSE
KRE6	14984.7	393319	160889	847202	769486	1060000	0									DAS2	0.487238	-0.0915928	FALSE
KRE9					893703	1110000	0									NMA111	0.487324	-0.659226	FALSE
KRI1	7660000	5540000	5830000	7400000	7780000	7500000	0									TRX2	0.487367	-0.786203	FALSE
KRR1	8150000	8190000	6680000	12500000	11500000	13300000	0									YHR122W	0.488006	-0.165518	FALSE
KRS1	38200000	53200000	32800000	60200000	62700000	71300000	0									SPT15	0.488868	-0.784446	FALSE
KSP1				18899.2	194936	127362	0									PIL1	0.490167	-0.712798	FALSE
KTD1		7140000	6980000				0									ECM33	0.490453	-0.735356	FALSE
KTI12		1260000	184158	1270000	1070000	664750	0									SCP160	0.491246	-0.80905	FALSE
KTR1	6410000	7660000	5960000	3220000	6120000	5450000	0									GAS1	0.492198	-0.231342	FALSE
KTR3	2380000	3570000	1680000	2760000	3720000	3570000	0									PMT1	0.49237	0.146212	FALSE
KTR4		462859	249742	547927	38268.4	473435	0									DIP2	0.492848	-0.746028	FALSE
KTR6	230803	135804	221097	106599	595020	285703	0									NOP8	0.49291	-0.0808077	FALSE
KXD1	496231		234041	424455	61818.6	66831.9	0									MEF1	0.49464	-0.0252015	FALSE
LAA1	79729.8	122552	342202	585721	152656	97374.4	0									CMS1	0.495222	-0.370931	FALSE
LAC1	912596	401298	1190000	2540000	854334	1280000	0									RPL7B	0.495657	-0.735335	FALSE
LAG1		283188		1320000	523457	758407	0									ILS1	0.49651	-0.37061	FALSE
LAP2	9210000	6990000	7270000	5180000	7520000	4940000	0									CCT4	0.496617	-0.975456	FALSE
LAP3	2440000	6640000	4890000	7870000	6520000	5710000	0									BMH2	0.498991	-0.881366	FALSE
LAS17		667074		401348	797595	408150	0									MRD1	0.499123	-0.811576	FALSE
LAT1	29000000	21100000	23900000	25900000	22900000	22700000	0									SDC1	0.499912	-1.18723	FALSE
LCB1	1360000	1710000	1500000	2830000	2670000	3120000	0									TBF1	0.500089	0.100068	FALSE
LCB2	1120000	895641	1970000	1260000	1280000	1600000	0									CAP1	0.500322	-0.337549	FALSE
LCB3	553173		1390000		336571		0									RPB9	0.500448	-1.07125	FALSE
LCB4				611990	395997	496291	0									YJL068C	0.500908	-0.0223776	FALSE
LCP5		404562	434504		701615	267006	0									TRA1	0.501513	-0.936714	FALSE
LEM3	3580000	3490000	4210000	4080000	3880000	3550000	0									TRM5	0.502357	-1.30003	FALSE
LEO1	519642	1100000	1210000	304808	1770000	2100000	0									ALD4	0.502358	-0.861297	FALSE
LEU1	22700000	17600000	26000000	21200000	18700000	19700000	0									RPS31	0.502627	-0.837697	FALSE
LEU4	22700000	21900000	27300000	8630000	10100000	8570000	0									FAS2	0.503792	-0.637129	FALSE
LEU4;LEU9	10900000	10900000	13300000	7970000	9530000	10300000	0									RHO1	0.504288	-1.00999	FALSE
LEU9	4310000	3740000	2790000	3270000	4230000	3470000	0									VPS1	0.505412	-0.71535	FALSE
LGE1		84279.6		22548.3		44196.6	0									GRS1	0.505901	-0.665487	FALSE
LHP1	11200000	14600000	16500000	12400000	14900000	13700000	0									YNL134C	0.506394	-0.841873	FALSE
LHS1	1400000	2610000	2450000	4610000	2820000	3020000	0									SOL3	0.506885	-0.329366	FALSE
LIA1	15300000	21500000	17900000	16400000	27300000	22500000	0									ADE17	0.507649	-0.408949	FALSE
LIP5	289661	1390000	1310000	599082	886592	814065	0									RPS29A	0.508874	-0.32306	FALSE
LOA1	380412	1350000		1800000	1820000	3010000	0									MIS1	0.510058	-0.419641	FALSE
LOC1	72153.7	515710	386506	3130000	2050000	1430000	0									PAP1	0.510783	-0.0514766	FALSE
LOS1		588510	205518	781175	955503	1250000	0									PAB1	0.512512	-0.711066	FALSE
LPD1	13400000	19900000	15300000	34200000	26600000	39400000	0									RPS3	0.513461	-0.59785	FALSE
LRG1				13690			0									DPH1	0.514941	-0.337145	FALSE
LRO1	93124.4	541458	262376	251536	363480	195982	0									VTC4	0.51575	-0.373838	FALSE
LRP1	3600000	578772	1330000	203802	427544	254166	0									MAE1	0.516671	-0.267272	FALSE
LSB1	1830000	3550000	2050000	2800000	2510000	2330000	0									RPT4	0.516995	-0.235889	FALSE
LSB3	977754	1650000	2360000	1190000	1520000	1530000	0									NOP14	0.517887	-0.105056	FALSE
LSB3;YSC84		1850000		2530000	2580000	2770000	0									LSM12	0.518141	-0.263174	FALSE
LSB5	1570000	602978	1550000	333432	390212	481649	0									OCA1	0.518969	-0.99759	FALSE
LSC1	7190000	10500000	11500000	13500000	13400000	13700000	0									ALO1	0.519799	-0.349017	FALSE
LSC2	4640000	4130000	3200000	4170000	4400000	4180000	0									ATP11	0.519978	-1.01648	FALSE
LSG1	3830000	4040000	3420000	3400000	3510000	4060000	0									YPK1	0.520423	-0.387368	FALSE
LSM1	3380000			509122		241704	0									PTC1	0.520754	-0.0315529	FALSE
LSM12	917750	4240000	3160000	1440000	3140000	2460000	0									NNT1	0.521047	-1.00437	FALSE
LSM2	3470000	9120000	4400000	3010000	6480000	5350000	0									YPR148C	0.521857	-0.802847	FALSE
LSM4				2230000	871586	1370000	0									TMA108	0.521926	-0.729582	FALSE
LSM5	3200000	2030000	966170	1980000	1120000	1930000	0									CWH41	0.52198	-1.05153	FALSE
LSM6	7340000	7780000	8900000	4830000	4420000	4150000	0									NAR1	0.522112	0.767315	FALSE
LSM7	7150000	5780000	5750000	6310000	6750000	4630000	0									SMD2	0.523113	-0.570829	FALSE
LSO2	3600000	11200000	10800000	18600000	13000000	16700000	0									PPX1	0.524396	-0.814409	FALSE
LSP1	43900000	40500000	41100000	62500000	71700000	71700000	0									MAM33	0.524741	-1.74539	FALSE
LSP1;PIL1	16900000	17900000	40600000	18500000	15100000	14100000	0									PKC1	0.525096	-0.232256	FALSE
LST8				253537	231890	129814	0									RSM19	0.525317	-0.726846	FALSE
LTV1				501013			0									RPS5	0.525913	-0.417977	FALSE
LYS1	1060000	3300000	1280000	1560000	902883	757459	0									RPN7	0.52597	-1.08266	FALSE
LYS12	18800000	17300000	15600000	13400000	12200000	14600000	0									YRA1	0.52747	-0.732659	FALSE
LYS14				116745	235539	194556	0									HEM2	0.527475	-0.935503	FALSE
LYS2	5530000	5870000	6060000	3660000	3470000	4150000	0									CIS3	0.527667	-0.950298	FALSE
LYS20		2670000	5550000	8670000	4610000	6880000	0									WHI3	0.527778	-0.797102	FALSE
LYS20;LYS21	20400000	28700000	23600000	31100000	27600000	24200000	0									GCD6	0.529627	-0.330825	FALSE
LYS21	9360000	8640000	3360000	12500000	8570000	12000000	0									EMC1	0.530007	-1.42255	FALSE
LYS4	688784	715494	990944	1690000	977759	1170000	0									UTR4	0.531626	-1.13644	FALSE
LYS9	6660000	12000000	9370000	10000000	11000000	10700000	0									RPS13	0.532621	-0.781268	FALSE
MAD1		503949		54220.2	226542	238212	0									SLC1	0.53288	-0.701888	FALSE
MAE1	1990000	3870000	2050000	2390000	2390000	2520000	0									RRP40	0.534623	-0.0451223	FALSE
MAK11	148869	1790000	971156	1090000	2030000	1770000	0									RNR1	0.534837	-0.290266	FALSE
MAK16	110600	1730000	1610000	1040000	1320000	1130000	0									PDI1	0.536102	-0.814218	FALSE
MAK21	2150000	2140000	1200000	1730000	3150000	2350000	0									RIB3	0.536386	-0.661472	FALSE
MAK5		1020000	1010000	2300000	2840000	2540000	0									SES1	0.536516	-0.823545	FALSE
MAM3		143086		103396	154731	33601.9	0									ALG12	0.536925	-1.63745	FALSE
MAM33	318330	3770000	1270000	1720000	4100000	4230000	0									TMA22	0.53744	-0.33281	FALSE
MAP1	13400000	12300000	7670000	17400000	17800000	20600000	0									VPS35	0.537683	-0.30271	FALSE
MAP2	6490000	7150000	5200000	8600000	4600000	5920000	0									LSM2	0.537822	-0.173558	FALSE
MAS1	5980000	1500000	3340000	1470000	1560000	2660000	0									YME1	0.538108	-0.15657	FALSE
MAS2				348641	164298	585795	0									TIM10	0.539138	0.131846	FALSE
MBF1	14800000	14800000	7340000	11500000	15700000	21200000	0									WBP1	0.539709	-0.971435	FALSE
MCA1	5540000	6990000	7100000	2660000	3920000	5290000	0									YDL086W	0.539772	-0.927318	FALSE
MCD4	104038	2570000	753151	2390000	2520000	3180000	0									CHO1	0.539939	-0.350445	FALSE
MCK1	12200000	12400000	7330000	12600000	11800000	10100000	0									EMP70	0.539946	-0.963886	FALSE
MCM1		1140000	1160000	1330000	2880000	1260000	0									FPR4	0.541393	-0.808329	FALSE
MCM2	509348	3010000	2770000	1050000	1860000	1320000	0									KES1	0.541612	-0.254767	FALSE
MCM2;MCM5	1140000	1800000	850152	1080000	1800000	1740000	0									KTR6	0.542351	-0.774846	FALSE
MCM3	3720000	4450000	4380000	2880000	2810000	5060000	0									RPL32	0.543591	-0.393023	FALSE
MCM4	801491	777397	472189	763643	953947	931875	0									OSH3	0.543604	-0.411141	FALSE
MCM5	1180000	2010000	2530000	2240000	1880000	2030000	0									RER1	0.543755	-0.896437	FALSE
MCM6	3090000	453669	752412	1330000	1170000	1160000	0									MEU1	0.543794	-1.27132	FALSE
MCM7	339722	372528	202597	767055	638503	676453	0									RPP1	0.544079	-0.777713	FALSE
MCP2				174934	21688.5	268433	0									RPT5	0.544272	-0.256843	FALSE
MCR1	498698	4970000	2590000	2410000	7620000	11400000	0									YLR225C	0.545391	-0.916771	FALSE
MCT1		175993	538047			70420.9	0									URA6	0.546516	-0.412846	FALSE
MCX1	1410000	3600000		1710000	3250000	1490000	0									PGM1	0.548402	-0.857881	FALSE
MCY1	531993	770789	705472	294129	445291	150362	0									MCM4	0.550678	-0.714666	FALSE
MDG1			129505	326127	170951	379958	0									HMG2	0.553852	-0.593677	FALSE
MDH1	3860000	6630000	6610000	21500000	23800000	29400000	0									YPL225W	0.554877	-0.410565	FALSE
MDH2	1560000	2310000	1980000	2650000	2000000	1990000	0									ECM16	0.556451	-0.311312	FALSE
MDH3	5990000	7250000	5830000	4110000	6540000	5030000	0									ADE6	0.556806	-0.39058	FALSE
MDJ1		1490000	476228	306612	1920000	1420000	0									MAP2	0.557061	-0.297005	FALSE
MDL1				77326.1	67885.3	61722	0									GPT2	0.557225	-0.624033	FALSE
MDL2			440048	145047	599879	391588	0									SCS7	0.557611	-0.648232	FALSE
MDM20	481332	2060000	705705	558114	1530000	552443	0									RPL14B	0.55909	-1.05113	FALSE
MDM38	547791	3630000	700589	505915	2860000	3780000	0									SEC66	0.559196	0.0864192	FALSE
MDN1	9460000	9930000	7620000	7380000	10900000	10600000	0									VMA6	0.559586	-0.209955	FALSE
MDS3				135068	208324		0									HOM6	0.560522	-1.0023	FALSE
MDY2	1130000	3190000	2200000	4400000	3600000	3810000	0									YLR419W	0.560724	-0.814906	FALSE
MED1				23992.3	23519.7	15335.7	0									RRB1	0.560784	-1.22647	FALSE
MED11	71654.8	421394	540444	709820	557979	186807	0									REX2	0.561228	-0.44917	FALSE
MEF1	848156	2760000	522564	1110000	941631	643988	0									RPC53	0.561796	0.0739696	FALSE
MEP1;MEP3					317824		0									RRP4	0.562148	-0.261768	FALSE
MES1	17100000	18900000	15500000	21000000	24700000	20800000	0									KRE33	0.563503	-0.432243	FALSE
MET10		227177		635428	324914	109894	0									ARP9	0.56389	-1.17209	FALSE
MET12		1050000	207596	1250000	910021	1300000	0									CRN1	0.564298	-1.12532	FALSE
MET14		106246		239742	674994	120392	0									DRS1	0.566852	-0.435495	FALSE
MET18	678486	321266	608179		297390	335652	0									KRE2	0.567599	-0.371154	FALSE
MET22	197510	911552	1710000	324132	1050000	534143	0									SEC12	0.567709	-0.984545	FALSE
MET5;RPN2	3990000	6940000	8000000	4460000	6070000	3290000	0									RPF2	0.56869	-0.321093	FALSE
MET6	33400000	39800000	37900000	22900000	21600000	22700000	0									SFB2	0.569546	-1.2985	FALSE
MET7		655316	222972	1660000	562545	2210000	0									THO1	0.569719	-0.435234	FALSE
MEU1	1820000	8240000	9500000	12300000	10200000	8310000	0									RET1	0.571106	-0.33964	FALSE
MEX67	2860000	2530000	1380000	2230000	2990000	1620000	0									YGL159W	0.571276	0.136506	FALSE
MFT1				185676	23339.6	58404.2	0									ACC1	0.571788	-0.419295	FALSE
MGE1	6820000	10800000	13400000	7010000	8530000	5850000	0									STV1	0.573954	-1.31384	FALSE
MGM1	600240			249657	116293	218571	0									HPM1	0.573977	-0.251761	FALSE
MGM101	8190000	4830000	3310000	2020000	3440000	4650000	0									CLC1	0.573978	-0.288168	FALSE
MGS1	5770000	10800000	13000000	2750000	14300000	10700000	0									MRPL15	0.575731	-0.831858	FALSE
MHP1		275487		261553	219983	314466	0									CYS4	0.576479	-0.666973	FALSE
MHR1		255643		1050000	1270000	830484	0									YMR310C	0.576529	-0.117936	FALSE
MHT1		98697.8		179625		69453.8	0									TDA3	0.577794	-1.10353	FALSE
MIA40	966751	841740	451052	953336	853444	1500000	0									NOP1	0.578909	-0.418769	FALSE
MIC10	3820000	2650000	2930000	1080000	2720000	1980000	0									SCP1	0.580691	-2.00212	FALSE
MIC12				787329		481963	0									VMA1	0.580977	-0.425698	FALSE
MIC26	1040000	1540000	1560000	546483	1290000	828437	0									DBP6	0.581026	-0.329953	FALSE
MIC60	2020000	2550000	2110000	2260000	3150000	3140000	0									DPH5	0.582262	-0.669373	FALSE
MID2		590369	490013	330328	637695	373046	0									MAK11	0.584155	-1.61892	FALSE
MIG1				534923		226137	0									RVB1	0.584232	-0.419975	FALSE
MIR1	17300000	21600000	15900000	30800000	38300000	36200000	0									UBP14	0.584362	-0.792148	FALSE
MIS1	9990000	10500000	11500000	11700000	11900000	10800000	0									PSA1	0.585538	-0.349924	FALSE
MIX14	944051		688423		965744	1250000	0									SRO9	0.587706	-0.845997	FALSE
MIX17				213318	151995	175234	0									YOR283W	0.58837	-0.931826	FALSE
MIX23	69584	196637	106717	298011	283872	184703	0									RNA1	0.588542	-0.417887	FALSE
MKT1	1370000	2130000	1110000	1400000	2320000	1770000	0									MDM20	0.588585	-0.121098	FALSE
MLC1	24300000	25500000	27700000	14500000	20500000	20400000	0									FAA1	0.590261	-0.433989	FALSE
MLC2	23855.3	1380000	380629	941262	904075	955897	0									PUS1	0.590676	-0.404852	FALSE
MLH1		27865.4		42231		34552.3	0									NAP1	0.591148	-0.800451	FALSE
MLP1	1110000	1380000	1580000	955171	1100000	955015	0									CDC48	0.592599	-0.465911	FALSE
MLP2							0									RPN1	0.592941	-0.390452	FALSE
MLS1				3210000	5770000	11400000	0									DUG1	0.593257	-0.671616	FALSE
MMF1	65300000	64300000	61400000	90900000	87800000	91100000	0									SEC23	0.595997	-0.726573	FALSE
MMM1						73730.5	0									SOL1	0.597046	-1.11658	FALSE
MMS2	1530000	2890000	2510000	2950000	843709	2400000	0									SFB3	0.599017	-0.64208	FALSE
MNN1	1990000	548948	759628	1210000	1650000	1100000	0									UFD4	0.599637	-0.316184	FALSE
MNN10	2150000	2210000	1720000	2320000	2560000	2300000	0									ENT3	0.600642	-1.00939	FALSE
MNN11	4100000	2330000	3160000	4850000	3300000	4150000	0									PRO3	0.600873	-0.192251	FALSE
MNN2	1510000	3020000	1570000	2320000	2360000	2130000	0									ACS2	0.601697	-0.827941	FALSE
MNN5	574391	4510000	3830000	4540000	4990000	4010000	0									RTC3	0.602135	-0.260304	FALSE
MNN9	6680000	3630000	5400000	2730000	2510000	3110000	0									MGS1	0.603995	0.00429462	FALSE
MNP1	4600000	3650000	9910000	3020000	3700000	4210000	0									UTP8	0.604015	-0.29081	FALSE
MNT3		733803		107856	899935	802181	0									PRE9	0.604294	-0.390705	FALSE
MOB2				210949	29853.4	100559	0									ALA1	0.605965	-0.453095	FALSE
MOG1		319090		199035	293618	397621	0									PBI2	0.607035	-0.731899	FALSE
MON2	115178	1280000	521473	1120000	1650000	1020000	0									GSF2	0.607181	-0.394338	FALSE
MOT1		69006.2		228497	28460.5	120871	0									RSM27	0.607202	-0.903461	FALSE
MOT2	278430	1470000	560320	1000000	1500000	1630000	0									GLC7	0.607207	-0.658316	FALSE
MPD1		240542					0									SPE3	0.607781	-0.395984	FALSE
MPD2	1480000	1340000	922805	1490000	1680000	1100000	0									GOS1	0.608657	-0.334185	FALSE
MPM1				1080000	865947	1530000	0									RLI1	0.609189	-0.68625	FALSE
MPP10	615818	1630000	2430000	5220000	3180000	4860000	0									MDN1	0.610066	-0.394543	FALSE
MRD1	2570000	4050000	2930000	5350000	3560000	4520000	0									RAM1	0.610353	-0.29796	FALSE
MRH1	868064	460102	219111	5380000	2530000	9950000	0									THR1	0.610771	-0.695632	FALSE
MRH1;YRO2	62400000	73500000	70500000	46000000	61400000	59500000	0									TMA20	0.611739	-0.830722	FALSE
MRH4	266392			130785	84756.8	80050.4	0									PUP3	0.612098	-0.671913	FALSE
MRI1	7560000	6090000	4590000	4860000	7030000	6540000	0									TRM82	0.612472	-0.293029	FALSE
MRM1	994173	1830000	2880000	1290000	1110000	909555	0									XRN1	0.61279	-0.920732	FALSE
MRN1	2260000	757243	6140000	896291	1530000	1260000	0									PAN1	0.612916	-0.393497	FALSE
MRP1	472286	1240000	1080000	2230000	2210000	2030000	0									CMK2	0.61522	-0.931584	FALSE
MRP17	60107.3			489500			0									DCP1	0.616369	-1.3919	FALSE
MRP4		97699.1		134590	140561	34422.9	0									YER010C	0.616669	-0.523217	FALSE
MRP7					441015	470789	0									CLU1	0.616724	-0.770609	FALSE
MRP8	903395	9290000	7790000	6760000	8220000	8410000	0									LAP3	0.616935	-0.94189	FALSE
MRPL1						222656	0									UTP21	0.619129	-0.929915	FALSE
MRPL11				137908	131639	227654	0									DIS3	0.619299	-1.29184	FALSE
MRPL13	2750000	3400000	3160000	1610000	3630000	3460000	0									RIA1	0.619695	-0.68712	FALSE
MRPL15	222638	461134	402241	662773	739781	247967	0									CAF16	0.619752	-0.871325	FALSE
MRPL17				140734			0									SKI3	0.619984	-1.27072	FALSE
MRPL19				974091		277241	0									CTT1	0.62004	-0.890219	FALSE
MRPL22		270626	628990	158907	254773	272249	0									FES1	0.620179	-0.390273	FALSE
MRPL23					780774		0									EFM4	0.624575	-0.894729	FALSE
MRPL24				68416.1		44771.1	0									HSM3	0.624713	-2.00893	FALSE
MRPL25	1520000		1160000		781710	127119	0									KAP104	0.625636	-0.409405	FALSE
MRPL28		129710	98791.9	407224	487893	196922	0									RRP45	0.625973	-0.238899	FALSE
MRPL3	1070000	1580000	2050000	800448	907444	175515	0									YJL171C	0.627124	-0.387693	FALSE
MRPL35	1010000	1180000	669722	879732	1290000	962898	0									RSC2	0.627191	-0.416376	FALSE
MRPL38		241731		94637.2	427570	341850	0									YHR127W	0.628848	-0.852132	FALSE
MRPL40	157293	1120000	646726	2970000	2370000	2630000	0									POM152	0.628851	-0.357716	FALSE
MRPL6		555767		749565	1120000	1140000	0									RPO31	0.628965	-1.63494	FALSE
MRPL8		9599.37		280869	81981	194945	0									MAK21	0.629062	-0.716774	FALSE
MRPS12		66419.4		529445	479916	636819	0									NUP170	0.630275	-0.358246	FALSE
MRPS17			86993.6	357488	303214	322913	0									NMD3	0.630577	-0.744882	FALSE
MRPS5		175811		213420	593019	265972	0									PAM18	0.631465	-0.207069	FALSE
MRPS9	83271.2	295962		376952	873219	517996	0									VTI1	0.631751	-0.232234	FALSE
MRS6	691619	1170000	400053	282720	769827	765484	0									LRO1	0.635697	-0.458468	FALSE
MRT4	16000000	10600000	12400000	10400000	10400000	8770000	0									TCB3	0.636372	-0.550211	FALSE
MRX12	115702				142089	271197	0									PRE5	0.637642	-0.424885	FALSE
MSB1			20851.9	204576	57237.4	143850	0									HCA4	0.637986	-0.355364	FALSE
MSC1		634999	595419	793810	1550000	1410000	0									NOP2	0.639389	-0.825769	FALSE
MSC3				77820.4	143309	81562.5	0									MEX67	0.64036	-0.351942	FALSE
MSC6	1100000	1900000	522551	799598	2090000	1100000	0									CAB2	0.6406	-0.532833	FALSE
MSC7	2360000	4260000	3200000	1800000	2310000	2880000	0									GCV1	0.640681	-0.328716	FALSE
MSH2	1700000	1730000	2350000	1560000	2410000	679545	0									SER2	0.642595	-0.394331	FALSE
MSH3		133603	700250	110345			0									SHP1	0.642599	-0.795111	FALSE
MSH6	1560000	1140000	1120000	676692	1150000	774836	0									SSB2	0.642698	-0.408634	FALSE
MSN5	1170000	1990000	1120000	1180000	1750000	2040000	0									VAS1	0.643898	-0.690106	FALSE
MSS116		788562	762147	1520000	924811	1290000	0									STE24	0.644275	-0.0677151	FALSE
MSS51	2710000	874293	3240000	3250000	2870000	2930000	0									TGL4	0.646374	-0.392978	FALSE
MST1				164997		117957	0									FAA4	0.646565	-0.823226	FALSE
MSY1		95048.2		35152	139143	249452	0									EIS1	0.648184	-0.666639	FALSE
MTC1	6970000	8030000	8880000	7550000	5810000	9310000	0									ERG26	0.649972	-0.311922	FALSE
MTD1	5960000	5580000	4130000	5450000	3220000	3960000	0									ERV25	0.651568	-0.195408	FALSE
MTQ2		18089.7					0									MNN5	0.652287	-1.37679	FALSE
MTR10	179177	822295	975009	4180000	3020000	3410000	0									DOA1	0.653128	-1.04527	FALSE
MTR2				424721	111539	534815	0									MIC60	0.653189	-0.657568	FALSE
MTR4	3330000	4210000	3980000	3540000	4020000	4140000	0									HSP10	0.653245	-0.406456	FALSE
MUD2	129508	364148	436360	93465.3	385535		0									DUT1	0.65566	-0.506182	FALSE
MVD1	16600000	24600000	23900000	11000000	16700000	19500000	0									TIF34	0.656247	-0.359919	FALSE
MVP1	120864	415595	318203	233767	459649	210493	0									RQC1	0.656727	-0.685393	FALSE
MXR1	2000000	1550000	1960000	2170000	3900000	3660000	0									MSS51	0.656814	-0.922205	FALSE
MYO1		427729	92375.5	299894	467814	281880	0									GAS5	0.656956	-0.43401	FALSE
MYO2	5170000	5230000	4620000	3380000	5000000	3220000	0									GCD2	0.657325	-0.322216	FALSE
MYO2;MYO4	1700000	4010000	2260000	654608	2220000	2590000	0									SEC72	0.658238	-0.284963	FALSE
MYO3		1360000	1150000	897927	796086	885283	0									EMG1	0.659239	-0.918196	FALSE
MYO3;MYO5		43660.5		412180	492067	908019	0									ARO3	0.659585	-0.823819	FALSE
MYO4	453765	2540000	2760000	376120	1910000	1620000	0									ICE2	0.660889	0.0617315	FALSE
MYO5	683796	3080000	2420000	1310000	2640000	2750000	0									DCP2	0.661959	-1.12764	FALSE
NAB2		532490	182471	405562	1570000	1610000	0									MBF1	0.663445	-0.730282	FALSE
NAB3	1830000	2810000	2040000	1700000	2190000	1940000	0									LSB1	0.664804	-0.410624	FALSE
NAB6	118638	861612	539438	115678	415749	468998	0									SEC4	0.66504	-0.793577	FALSE
NAM7		162621		1310000	274697	200614	0									NUP120	0.665221	-0.609079	FALSE
NAM8						10285.8	0									SPT16	0.665631	-0.90679	FALSE
NAM9		81275.4		12469.5	334110	132168	0									FPR2	0.666594	-0.734298	FALSE
NAN1	3370000	4320000	4340000	2380000	3780000	2410000	0									EDE1	0.667033	-0.840272	FALSE
NAP1	11900000	13300000	6150000	13500000	14700000	13500000	0									FAU1	0.670466	-1.07696	FALSE
NAR1	856602	1280000	492500	1540000	206111	179275	0									NPT1	0.672906	-0.385161	FALSE
NAS6	2340000	2940000	1240000	1650000	3180000	2810000	0									RTS1	0.673663	-0.77251	FALSE
NAT1	3390000	5400000	4810000	4660000	6440000	5930000	0									ADH3	0.674173	-0.615571	FALSE
NAT2	54374.4	205902	33646.6	56239.6	118595	142526	0									RSN1	0.67776	-0.161587	FALSE
NAT3		460940		104599	495821	277289	0									SUR7	0.678299	-0.421611	FALSE
NAT5		20819.8		195163	192103	427109	0									INP53	0.678427	-1.6862	FALSE
NBA1						218700	0									TUB1	0.678473	-0.463412	FALSE
NBP2			3740000	2520000	2100000	2580000	0									YMR027W	0.678945	-0.427397	FALSE
NCE102	2770000		1340000		170123	288762	0									SEN1	0.679124	-0.045368	FALSE
NCE103		1390000		150938	438736	117345	0									ARC19	0.679464	-1.04864	FALSE
NCL1	8830000	6550000	5710000	6290000	7680000	6850000	0									YKL033W-A	0.679621	-0.452023	FALSE
NCP1	16900000	27300000	22400000	12100000	11500000	12700000	0									HRB1	0.679703	-0.630557	FALSE
NCR1	1440000	1050000	628080	1150000	2110000	1510000	0									RPN13	0.679934	-0.831778	FALSE
NDC1	81052.4	464976	1000000	270348	980292	476079	0									NOP56	0.680471	-0.629617	FALSE
NDE1	8300000	2240000	3050000	17300000	22400000	22400000	0									UBR1	0.680606	-0.320359	FALSE
NDE1;NDE2				14600000	16000000	13400000	0									HPT1	0.680883	-0.976722	FALSE
NDE2				1940000	4020000	2700000	0									BAR1	0.682419	-0.781183	FALSE
NDI1	816938	1480000	1290000	1400000	2700000	2840000	0									URA4	0.682759	-0.845996	FALSE
NEO1		671102		1220000	1680000	504909	0									HOC1	0.683583	-0.390111	FALSE
NET1	2030000	4950000	2710000	4390000	3020000	4140000	0									TIM13	0.684131	-0.405695	FALSE
NEW1	8840000	14100000	13000000	15600000	18600000	16200000	0									ECM25	0.686095	-0.782568	FALSE
NFS1	4670000	9770000	7060000	6010000	11100000	9240000	0									CAF40	0.686768	-0.918263	FALSE
NFU1	990082	803168	602658	2400000	1740000	2400000	0									PUF4	0.687968	-0.914979	FALSE
NHP2				1880000	570134	1090000	0									CPT1	0.688588	-0.386623	FALSE
NHP6A	2990000	3840000	3790000	12600000	8740000	12700000	0									YPR010C-A	0.689277	-0.47302	FALSE
NHP6B	1630000	2890000	3560000	11400000	7700000	9840000	0									GEA1	0.69053	0.0454789	FALSE
NIC96	4720000	462223	531229	4740000	2430000	3080000	0									UBA2	0.690683	-0.331952	FALSE
NIF3	3310000	4840000	4070000	3200000	4810000	3530000	0									NUG1	0.693249	-0.411322	FALSE
NIP1	12000000	23200000	17800000	23300000	27700000	26100000	0									OLA1	0.693789	-0.484585	FALSE
NIP7	7330000	6420000	7180000	3060000		1550000	0									AIM9	0.693869	-0.464944	FALSE
NIS1		156730		411988	314490	304115	0									CNS1	0.693924	-0.360349	FALSE
NIT3	5130000	7250000	6560000	7930000	6790000	8090000	0									RTG2	0.694657	-1.23528	FALSE
NKP1					32164.3	35160.1	0									YMR209C	0.694794	-0.426674	FALSE
NMA1		308800	150977	307377	654437	268944	0									PEX14	0.695357	-0.41664	FALSE
NMA111	2880000	2620000	2120000	2630000	3580000	3490000	0									TOM20	0.696035	-0.741517	FALSE
NMD2	204710	215849	233180		411989	496534	0									YGR130C	0.696831	-0.610087	FALSE
NMD3	4240000	6620000	6720000	7870000	7250000	8110000	0									RKR1	0.697055	-0.281688	FALSE
NMD5	955190	792743	1190000	490420	2640000	1930000	0									RIX7	0.69875	-0.775414	FALSE
NMT1	6610000	1400000	2120000	1590000	2490000	2100000	0									SKP1	0.699675	-0.507663	FALSE
NNR1		507629		144223	567371	549601	0									EGD2	0.699963	-0.747053	FALSE
NNR2				2700000	2570000	2030000	0									APE2	0.700786	-0.892855	FALSE
NNT1	210883	628986	355421	243428	1010000	811875	0									RSA4	0.700834	-0.722609	FALSE
NOB1				339630	177686	460572	0									TEF4	0.701181	-0.475288	FALSE
NOC2	11800000	10300000	10700000	7130000	8810000	7910000	0									TAF4	0.701207	0.116572	FALSE
NOC3	1370000	2380000	2410000	1220000	2240000	1840000	0									HAT1	0.70122	-1.10926	FALSE
NOC4	2700000	738551	410564	479675	1630000	1600000	0									CYS3	0.701464	-0.72726	FALSE
NOG1	14900000	15400000	14100000	13600000	14100000	15800000	0									SCS2	0.704082	-0.632289	FALSE
NOG2	6070000	6870000	4670000	4830000	7470000	8030000	0									GET2	0.705636	-0.412204	FALSE
NOP1	22900000	23600000	18700000	20800000	22500000	27000000	0									FSH3	0.705929	-0.842289	FALSE
NOP10	8890000	24400000	26000000	24700000	17100000	20700000	0									PDX1	0.706751	-0.571681	FALSE
NOP12	17900000	5650000	5670000	4960000	3300000	3210000	0									STT3	0.708543	-0.42992	FALSE
NOP13	969172	2570000	1670000	1750000	2230000	3230000	0									RSC8	0.709184	-0.452719	FALSE
NOP14	1650000	3500000	1910000	1200000	3150000	1890000	0									CET1	0.710009	-0.465667	FALSE
NOP15	1800000	642901	1650000	434237	119727	537712	0									SER33	0.711099	-0.481959	FALSE
NOP19		166226		162204	287908	132731	0									RRP5	0.712239	-0.487162	FALSE
NOP2	6240000	12500000	12000000	14300000	14000000	13600000	0									NOP53	0.71249	-0.822978	FALSE
NOP4	2620000	3180000	3180000	2210000	2880000	2470000	0									YHR020W	0.712707	-0.468966	FALSE
NOP53	78955.8	905522	688474	330967	571261	752456	0									SGF73	0.712941	-0.327099	FALSE
NOP56	19700000	23100000	18800000	23300000	26600000	26500000	0									KTR3	0.713187	-0.767853	FALSE
NOP58	28000000	24900000	23700000	24100000	26000000	27400000	0									LEO1	0.713242	-0.547227	FALSE
NOP6	3140000	4360000	2100000	1830000	2960000	1970000	0									NPA3	0.713361	-0.454306	FALSE
NOP7	3370000	5450000	4350000	1910000	5820000	6400000	0									HSP104	0.716383	-0.587779	FALSE
NOP8	753173	901358	937551	699838	1260000	444189	0									IPI3	0.718675	-0.357765	FALSE
NOP9	410508	280260	2470000	877871	3780000	2160000	0									LCB2	0.718985	-0.438697	FALSE
NOT3	554139	1380000	927297	1530000	2980000	2030000	0									VPS29	0.719814	-0.636497	FALSE
NOT5		63896.1		164633	308763	603697	0									EFB1	0.721481	-0.621059	FALSE
NPA3	6080000	6430000	3580000	6270000	5230000	5730000	0									GPI16	0.721774	-0.57779	FALSE
NPC2	2030000	2700000	1690000	11500000	10600000	24800000	0									POB3	0.724851	-0.824241	FALSE
NPL3	24800000	30900000	29800000	23800000	32700000	27100000	0									MAK16	0.724887	-1.08685	FALSE
NPL4		228293	182752	283673	216343	239433	0									NOP10	0.725063	-0.523871	FALSE
NPL6	923973	1810000	1910000	1370000	2110000	1770000	0									CDC39	0.725158	-0.865422	FALSE
NPR1		210653	245326	90693.9	272474	29398.9	0									DOP1	0.726163	-0.939465	FALSE
NPT1	8630000	8800000	8340000	6500000	10100000	11200000	0									NUP60	0.726481	-0.648461	FALSE
NPY1	87286.4	578250	278614	375740	1250000	774047	0									MCK1	0.727098	-0.458584	FALSE
NQM1				573287	359139	626358	0									SSS1	0.727343	-0.476547	FALSE
NRD1	805701	1310000	1520000	203068	1060000	632326	0									GSH1	0.728694	-0.955543	FALSE
NRP1		1090000	459136	2280000	1020000	1620000	0									NOP13	0.729191	-0.844982	FALSE
NSA1	3320000	2200000	2100000	1770000	1600000	1160000	0									MCM5	0.729786	-0.483928	FALSE
NSA2		374494			302908		0									SMI1	0.729945	-1.47437	FALSE
NSG1	2530000	1810000	1000000	1770000	3050000	1810000	0									GPH1	0.732004	-0.442296	FALSE
NSG2				63811.9	3990000	1070000	0									MCM6	0.733175	-0.571537	FALSE
NSP1	2280000	3950000	2230000	3410000	3070000	3710000	0									DHH1	0.735039	-0.463556	FALSE
NSR1	8110000	17000000	6570000	18000000	26700000	22700000	0									SKI2	0.736616	-0.897074	FALSE
NTC20			31931.5	450628		330314	0									UBA4	0.737647	-0.352563	FALSE
NTE1			54158	937323	430455	474841	0									RPB3	0.739052	-0.757191	FALSE
NTF2	109000000	87600000	82900000	75300000	67400000	71500000	0									CAR2	0.739315	-0.4627	FALSE
NTH1	4230000	3170000	1960000	6790000	4510000	3650000	0									RFA1	0.740195	-0.770582	FALSE
NUC1	334521	691400	1210000	329511	2590000	1960000	0									ANP1	0.740384	-0.20554	FALSE
NUF2		153965		96980	342850	263257	0									PSG1	0.740439	-1.23692	FALSE
NUG1	7000000	16100000	14300000	8550000	15100000	15300000	0									SRM1	0.745108	-0.936305	FALSE
NUM1	1920000	2130000	1610000	806863	1290000	1330000	0									HGH1	0.748031	-0.665177	FALSE
NUP1	342162	553196	581396	1250000	1110000	1150000	0									RPN5	0.748565	-0.519926	FALSE
NUP100	85671.9	615809	82435.3	34003.3	694224	256381	0									GCV3	0.750109	-1.56796	FALSE
NUP116		641535	150529	140029	752624	715539	0									ZWF1	0.750341	-0.480001	FALSE
NUP120	265754	1400000	1260000	862856	1110000	908340	0									RPP1A	0.75133	-0.571799	FALSE
NUP133	2200000	1290000	667370	1420000	1760000	1080000	0									IPP1	0.755889	-0.737441	FALSE
NUP145	150905	1250000	586680	493519	1280000	1090000	0									RPL10	0.757941	-0.762107	FALSE
NUP157		708763	368072	1360000	1320000	1390000	0									SAC1	0.760097	-0.485151	FALSE
NUP159	564332	1280000	1070000	1370000	1270000	1150000	0									THS1	0.76034	-0.477482	FALSE
NUP170	361775	776283	428270	540148	606407	403770	0									LAA1	0.760957	-0.772812	FALSE
NUP188	3430000	4520000	2140000	3090000	4430000	4010000	0									DLD2	0.762038	-0.469617	FALSE
NUP192	136666	177023	424939	135837	843423	728986	0									GUS1	0.762438	-0.500886	FALSE
NUP2	399779	1780000	1240000	3080000	4440000	4540000	0									RPL33B	0.762546	-0.7651	FALSE
NUP49		1060000	485186	1440000	1360000	1450000	0									CBF5	0.762956	-0.675119	FALSE
NUP53		556930		90308.7	275855	55204.3	0									MLC2	0.764443	-2.31898	FALSE
NUP57	1430000	1720000	2910000	2970000	1720000	2160000	0									ENP1	0.765171	-0.684866	FALSE
NUP60	449434	530654	316385	339186	566363	789743	0									PRS2	0.765716	-0.710442	FALSE
NUP82			394970	259248	702878	580788	0									NSG1	0.766184	-0.676861	FALSE
NUP84	158701	712204	616446	431315	747517	713798	0									AIM7	0.76675	-0.361332	FALSE
NUP85	1240000	1810000	819337	1390000	3100000	2330000	0									STH1	0.767519	-0.45856	FALSE
NUS1		366804		295366	363544	433328	0									MVP1	0.769379	-0.479541	FALSE
NUT1	518875	445191	756061	409737	559690	524906	0									TRP3	0.771688	-0.530862	FALSE
NYV1	217420	513477	951031	1300000	1020000	1320000	0									GPP1	0.77309	-0.475035	FALSE
OAC1	1540000	3990000	3950000	1160000	513497	455748	0									YGR111W	0.774106	-0.613919	FALSE
OCA1	904731	1700000	1690000	5190000	1260000	1650000	0									YGL039W	0.776091	-0.866008	FALSE
OCA4				16321.7	50244.2	20720.1	0									DPL1	0.77615	-0.47685	FALSE
OCH1		573787		490334	561719	907266	0									YBL036C	0.778519	-0.481808	FALSE
ODC2	155003	1060000	2440000	255255	453675	545774	0									RLP24	0.778679	-0.543191	FALSE
OGG1				6072.72	4681.91	10400.3	0									PSP2	0.779035	-0.325351	FALSE
OLA1	48300000	45000000	44900000	49700000	56900000	49300000	0									SYO1	0.779609	-0.454228	FALSE
OLE1	2450000	2130000	2600000	1370000	1190000	2340000	0									NUP133	0.785705	-0.485606	FALSE
OM14	81356.6	934698	701429	213801	434615	74845.8	0									NOP7	0.785967	-0.255208	FALSE
OM45	298695	635670	145806	2910000	5200000	7390000	0									EAP1	0.788122	-1.01386	FALSE
OPI3		116193	23722.2	231114	645862	544868	0									UTP30	0.788508	-1.03422	FALSE
OPT1				822366	654609	1330000	0									TSR1	0.789172	-0.6621	FALSE
OPY1		117987		93482.4	111986	135884	0									ADE8	0.790136	-0.765707	FALSE
ORC2					73184.4		0									GEA2	0.790827	-0.960514	FALSE
ORM1	13400000	11600000	13000000	12700000	8340000	7630000	0									SPB1	0.790899	-0.350891	FALSE
OSH2	764420	206949	708819	269350	549543	318394	0									CIC1	0.791186	-0.540557	FALSE
OSH3	760402	389889	520778	622586	576175	528308	0									SRP14	0.791908	-0.628761	FALSE
OSH6	397318	699917	224108	218583	907684	668054	0									SSC1	0.79296	-0.646797	FALSE
OSH6;OSH7	2090000	2440000	1830000	3400000	3160000	2820000	0									MRPL35	0.793518	-0.463117	FALSE
OSH7		8860000	16900000	15800000	10600000	4530000	0									RBG2	0.793673	-0.562626	FALSE
OSM1	744870	1250000	316194	1190000	937481	700184	0									ARA1	0.793746	-0.606972	FALSE
OST1	943429	7740000	5230000	1330000	4690000	4380000	0									SAH1	0.794323	-0.497157	FALSE
OST2	3520000	9260000	11200000	705217	3930000	2420000	0									RSC6	0.795408	-0.520625	FALSE
OST3	1240000	6870000	2850000	4290000	7680000	3060000	0									DAP1	0.79566	-0.243111	FALSE
OST6		30631.3		265668	68593.2	246448	0									TRM3	0.795814	-0.30999	FALSE
OSW7	63770.7		171314				0									ADE16	0.798183	-0.680458	FALSE
OTU1		13544.1		60942	64523.9	7383.75	0									CDC19	0.798497	-0.496294	FALSE
OXA1	190627	873276	548591	1470000	1350000	2010000	0									ARO10	0.798677	-0.133442	FALSE
OXP1	1290000	2260000	1820000	1850000	1440000	1640000	0									ARO2	0.799063	-0.977509	FALSE
OXR1				224398		351102	0									TEF1	0.799406	-0.679347	FALSE
OYE2	113000000	114000000	74300000	85700000	96000000	106000000	0									OSH6	0.800318	-0.675474	FALSE
PAA1	8270000	16700000	12300000	12600000	17500000	15100000	0									GRX1	0.800848	-0.566586	FALSE
PAB1	60500000	77800000	68800000	80100000	101000000	91900000	0									UTP9	0.801504	-0.409472	FALSE
PAC10	1510000	2760000	2860000	3120000	3180000	5060000	0									MYO5	0.801638	-0.611799	FALSE
PAF1				22958.6		137697	0									NUP145	0.802194	-1.19363	FALSE
PAL1		375936		1180000	902992	1220000	0									NUP159	0.802344	-0.768357	FALSE
PAM16		48084.5	148681	183879	591460	703920	0									STE2	0.806047	-0.303841	FALSE
PAM17				963511	805220	1070000	0									VPS13	0.807094	-0.596755	FALSE
PAM18	155244	295618	380684	120622	298142	390094	0									CRM1	0.807952	-0.657611	FALSE
PAN1	2870000	1590000	3140000	2170000	2630000	2970000	0									MED11	0.808119	-1.03951	FALSE
PAN2		35652.4	119260	238655	178020	428095	0									KAP122	0.808324	-0.834593	FALSE
PAN3	2220000	1850000		8930000	7460000	5750000	0									GRX7	0.808571	-0.935093	FALSE
PAN5	2880000	3620000	2340000	5290000	5120000	5070000	0									SEC63	0.8108	-0.491025	FALSE
PAN6	805081	769783		382436	698769	291385	0									MNN1	0.813182	-0.779562	FALSE
PAP1	1400000	892948	6340000	1420000	2320000	1410000	0									CDC28	0.814015	-0.563062	FALSE
PAP2		28647.1		323292	92681.3	249671	0									GPD1	0.815498	-0.56129	FALSE
PAR32						77429.9	0									EMP24	0.815711	-1.0153	FALSE
PAT1		397388		3290000	1380000	566124	0									RPL22A	0.81587	-0.563026	FALSE
PBA1		439703		921063	975320	180550	0									TRS31	0.816025	-0.519224	FALSE
PBI2	2840000	3390000	4670000	2550000	7210000	5860000	0									NAT1	0.823494	-0.651035	FALSE
PBP1		1160000	1750000	989785	921926	1090000	0									YOR1	0.824082	-0.459212	FALSE
PBP4		145257		699451	419374	364096	0									GLO1	0.824408	-0.608984	FALSE
PBS2						26835.5	0									RAI1	0.824533	-1.60195	FALSE
PBY1	957342	1010000	815762	368242	742046	802615	0									RPL16B	0.826365	-0.675044	FALSE
PCC1	1730000	1720000	2020000	1910000	1020000	2180000	0									ILV2	0.826687	-0.581673	FALSE
PCF11	1660000	866283	1780000	158650	1300000	469855	0									RPL22B	0.827484	-1.28807	FALSE
PCK1		9400000		1920000	4050000	6640000	0									SEC31	0.828025	-0.709723	FALSE
PCM1	5610000	5220000	4980000	2440000	5230000	4490000	0									ARI1	0.828143	-0.961006	FALSE
PCS60	351896	1280000	636062	1590000	2040000	1670000	0									RAD23	0.828608	-0.453719	FALSE
PCT1						45180.5	0									PRE7	0.828864	-0.561014	FALSE
PDA1	30100000	27600000	21400000	31100000	36100000	40000000	0									CCT3	0.828961	-0.596989	FALSE
PDB1	24500000	32200000	35300000	29800000	23500000	24800000	0									GAS3	0.830766	-0.541208	FALSE
PDC1	2150000000	2340000000	2060000000	2040000000	2330000000	2380000000	0									YPL199C	0.83241	-0.779038	FALSE
PDC1;PDC5	440000000	610000000	403000000	761000000	749000000	979000000	0									TOM40	0.835172	-0.521209	FALSE
PDC1;PDC5;PDC6	60700000	117000000	77200000	63800000	48000000	44300000	0									THO2	0.835369	-0.462985	FALSE
PDC1;PDC6	7030000	4330000	81000000		8380000	1820000	0									LYS9	0.83585	-0.528965	FALSE
PDC5	3500000	3980000	8170000	2010000	3460000	2200000	0									PRE1	0.836989	-0.292428	FALSE
PDC6	41695.5	122058	1020000	101590		77401.3	0									MDM38	0.837621	-0.970683	FALSE
PDI1	51000000	88300000	75500000	86100000	113000000	99000000	0									UTP20	0.838008	-0.713294	FALSE
PDR1				55299.2	268383		0									SCJ1	0.839336	-0.906092	FALSE
PDR12	6240000	1080000	1200000	771660	836235	735881	0									DOM34	0.841897	-0.630129	FALSE
PDR12;SNQ2		9400000	9810000	7110000	6740000	7520000	0									RSP5	0.8424	-0.541215	FALSE
PDR16	3580000	2120000	2420000	3020000	2280000	639191	0									GPD2	0.84414	-0.656299	FALSE
PDR17		269500		155132	495939	191255	0									GNA1	0.84519	-0.737461	FALSE
PDR5	15000000	17300000	15900000	5290000	7800000	6140000	0									MDH2	0.845497	-0.50022	FALSE
PDS5	85757.8	795869	1420000	397596	661171	493318	0									MNN2	0.845587	-0.546952	FALSE
PDX1	123471	599132	427260	286199	388499	487201	0									RIM1	0.846451	-0.519107	FALSE
PDX3	336266	6260000	1690000	5830000	4530000	6150000	0									QNS1	0.846545	-0.63736	FALSE
PEA2			469076		135918	259817	0									RPS7B	0.847093	-0.652528	FALSE
PEP1	1970000	3770000	2340000	4930000	3980000	5000000	0									NPL6	0.847251	-0.537941	FALSE
PEP4	5390000	10400000	5310000	3730000	8430000	11100000	0									CGI121	0.848401	-0.680142	FALSE
PEP5	80487.9	37290.8		137102	194762	297134	0									RFC5	0.848674	-0.598405	FALSE
PEP8		1430000	3300000		347162	84387.3	0									SEC53	0.848722	-0.597443	FALSE
PET10	619819	607395	614623	990622	1250000	2270000	0									RCK2	0.848884	-0.859691	FALSE
PET123	715772	248896	640862	350724	282943	374787	0									BCY1	0.852225	-0.573221	FALSE
PET54				19095.4	39612.7	52309	0									FKS1	0.853344	-0.789848	FALSE
PET9	64500000	65500000	42300000	52800000	93100000	88700000	0									RIX1	0.853509	-0.538471	FALSE
PEX11	4070000			325295	930580	228048	0									AIM45	0.854676	-0.585749	FALSE
PEX13				10007.2		21759.8	0									PEP4	0.85473	-0.389432	FALSE
PEX14	221757	599355	198758	240338	326343	418176	0									UTP25	0.855577	-0.678103	FALSE
PEX19	199395	2600000	1120000	626360	719270	299456	0									PST1	0.858845	-0.514895	FALSE
PEX25	2020000	2540000	2590000	105088	1400000	1270000	0									OST3	0.861229	-0.996995	FALSE
PEX30				277837	104708	161152	0									ARO4	0.861511	-0.496751	FALSE
PFD1		688181	948998	1120000	1300000	592658	0									NOC4	0.861627	-0.517082	FALSE
PFF1	901199		2400000	1490000	1990000	2710000	0									POL31	0.86278	-0.838991	FALSE
PFK1	44900000	53400000	49900000	44800000	52300000	43600000	0									SUI2	0.862811	-0.511111	FALSE
PFK1;PFK2	63300000	17700000	15200000	60200000	31800000	50600000	0									NAT2	0.868049	-0.757731	FALSE
PFK2	41900000	54000000	51800000	52200000	59700000	59800000	0									YBR085C-A	0.869084	-0.304746	FALSE
PFY1	49400000	18500000	27600000	3200000	11200000	8200000	0									VMA4	0.871901	-0.598324	FALSE
PGA2		1110000	709539	857666	855221	1140000	0									ZPR1	0.873192	-0.631144	FALSE
PGA3	1810000	3760000	3560000	2510000	2620000	2910000	0									GCY1	0.873258	-0.515284	FALSE
PGC1		311654	350227	128416	101873		0									CDC37	0.873916	-0.558477	FALSE
PGD1					1110000		0									SEG1	0.874081	-0.857476	FALSE
PGI1	155000000	224000000	183000000	196000000	162000000	162000000	0									CDC33	0.87695	-1.00805	FALSE
PGK1	414000000	863000000	683000000	582000000	571000000	588000000	0									REX4	0.877456	-1.16964	FALSE
PGM1	4590000	6900000	3330000	5350000	8590000	7130000	0									ADE3	0.879264	-0.522946	FALSE
PGM1;PGM2	3030000	3180000	3680000	3810000	5080000	4390000	0									EFM1	0.879539	-0.596323	FALSE
PGM2	2220000	3200000	2800000	14500000	16200000	18900000	0									PWP1	0.880233	-0.938424	FALSE
PHA2				169568	115384	184530	0									SOL2	0.880472	-0.626234	FALSE
PHB1	8240000	5490000	5210000	6430000	6220000	5310000	0									DOT5	0.882201	-0.52456	FALSE
PHB2	5870000	5070000	6430000	1880000	4730000	2190000	0									UTP4	0.888345	-0.678687	FALSE
PHO13	2710000	6310000	4980000	3850000	4560000	3810000	0									NUP57	0.888405	-0.521415	FALSE
PHO3	1010000	2650000	601542	3930000	3690000	2380000	0									DBP5	0.888619	-0.609513	FALSE
PHO8		517582	282808	629790	691031	485262	0									RKI1	0.891995	-0.693617	FALSE
PHO81	165054	153537		496297	729513	657031	0									FAS1	0.892168	-0.516106	FALSE
PHO84				46708.2			0									RAM2	0.893266	-1.21355	FALSE
PHO85	48337.9	200840	185619	947660	1120000	1750000	0									NDC1	0.89329	-0.892933	FALSE
PHO86	4480000	3680000	3050000	2980000	2670000	2610000	0									UTP15	0.896241	-0.512729	FALSE
PHO88	26600000	25200000	13700000	45900000	29700000	59600000	0									BCH1	0.8973	-1.03867	FALSE
PHO90			506080	492972	344483	281080	0									RPA135	0.900784	-0.81302	FALSE
PIB2		699414		616226	496343	295512	0									HEM3	0.901164	-0.679196	FALSE
PIH1	394048	353578	60110.8	507708	842298	162997	0									HPA3	0.901242	-0.387297	FALSE
PIL1	81100000	69300000	45300000	81400000	88300000	81300000	0									SMD3	0.90174	-0.571649	FALSE
PIM1	2430000	2780000	786525	2440000	3910000	3430000	0									CBF2	0.905373	-1.04094	FALSE
PIN2				40275.7		30401.2	0									YOR131C	0.909235	-0.543714	FALSE
PIN3	694252	1200000	744798	4580000	3060000	3940000	0									RPS1B	0.909263	-0.520496	FALSE
PIN4				12552.4		59423.6	0									SEC26	0.911474	-0.538785	FALSE
PIR1	25600000			7860000			0									GFA1	0.911586	-0.523402	FALSE
PIS1				3100000	3720000	1880000	0									UGP1	0.911931	-0.551952	FALSE
PKC1	222484	79090.8	329482	197671	202888	122324	0									IRR1	0.912593	-0.811069	FALSE
PLB1	2800000	2780000	2280000	4000000	3610000	3870000	0									RRP46	0.912595	-0.969809	FALSE
PLB2		1360000				225947	0									MNN10	0.912685	-0.558456	FALSE
PLP2		520854	117472	376289	441182	385702	0									ENT2	0.914812	-0.692176	FALSE
PMA1	417000000	387000000	367000000	457000000	387000000	384000000	0									RPL6B	0.915274	-0.528741	FALSE
PMC1		840490	364534	1110000	2190000	2130000	0									SUA7	0.916329	-0.792402	FALSE
PMI40	30000000	21800000	24000000	28300000	27700000	23000000	0									SRO7	0.916416	-0.758357	FALSE
PMR1	391255	1140000	1430000	2850000	2660000	1560000	0									GET4	0.916967	-0.671436	FALSE
PMT1	36321	1480000	217565	37776.2	355387	335116	0									GSH2	0.91802	-0.539424	FALSE
PMT2	8770000	4690000	8620000	19700000	14100000	16500000	0									SEC24	0.918099	-0.532986	FALSE
PMT4	876004	1780000	2420000	314878	1130000	558906	0									SCL1	0.918651	-0.550653	FALSE
PMT6		2220000	883879	1520000	1650000	1670000	0									SDS22	0.919345	-0.612247	FALSE
PNC1	11500000	15400000	11300000	18300000	21800000	21100000	0									LIA1	0.920251	-0.571453	FALSE
PNO1	6460000	3160000	7110000	4490000	5210000	4580000	0									ARC1	0.920532	-0.517286	FALSE
PNP1	5390000	5960000	9830000	3860000	5910000	4140000	0									UTP22	0.921088	-0.765656	FALSE
POB3	1780000	1930000	662041	1840000	1610000	2230000	0									GIM3	0.922529	-0.513462	FALSE
POC4	299125	226081	397435	64517.7		43751.4	0									MRP8	0.924258	-1.25823	FALSE
POL1	28900000	29200000	13700000	37100000	33900000	43800000	0									GCS1	0.92435	-0.521435	FALSE
POL12				161974		217782	0									PUS7	0.924742	-0.698545	FALSE
POL2		624027	1130000	1040000	1470000	825710	0									NUP188	0.925379	-0.552918	FALSE
POL3		1010000	2050000	487294	581633	412105	0									AYR1	0.925959	-0.75706	FALSE
POL30	6890000	6420000	4710000	8860000	7650000	8940000	0									ARP3	0.927826	-0.613454	FALSE
POL31	150000000	50300000	15200000	64000000	72500000	74000000	0									NIT3	0.927965	-0.59092	FALSE
POL5	3900000	2610000	2020000	1910000	2150000	2340000	0									PFK2	0.928007	-0.534913	FALSE
POM152	560551	2440000	2190000	767148	2090000	2060000	0									MSC6	0.929271	-0.562059	FALSE
POM33		113239		138522	333404	367438	0									PRD1	0.931974	-0.58817	FALSE
POP1	366316	232965		103274	359641		0									NUP84	0.932363	-0.887182	FALSE
POP2		1500000	1430000	2150000	1290000	1290000	0									RPS12	0.933293	-0.567845	FALSE
POP4		209366		125752	242570	625325	0									CAP2	0.934259	-0.542504	FALSE
POP5			92981.2	126536	102044	226123	0									SFA1	0.936253	-0.707347	FALSE
POP6		161300		539850	953234	560269	0									YGR266W	0.93646	-0.540805	FALSE
POR1	125000000	171000000	159000000	218000000	267000000	286000000	0									RPN9	0.936557	-0.599791	FALSE
POR2							0									HYR1	0.939519	-0.688379	FALSE
POS5	625449	98926.8	261199	214458	477603	346716	0									YMR130W	0.940079	-0.666036	FALSE
PPA2				125902			0									MSN5	0.940233	-0.54238	FALSE
PPE1				49681.6		9818.23	0									MPD2	0.940571	-0.507486	FALSE
PPH21;PPH22		617305	1030000	1670000	1520000	2150000	0									OSM1	0.940822	-0.782174	FALSE
PPM1	516261	1110000	981487	1230000	1880000	1570000	0									UFD1	0.941557	-0.505187	FALSE
PPM2			2830000	4660000	6430000	12300000	0									SNU13	0.942349	-0.615284	FALSE
PPN1	1420000	1760000	2420000	1150000	1710000	346574	0									YMR196W	0.944054	-0.651834	FALSE
PPT1		13500000	9700000	8460000	12600000	13800000	0									VIP1	0.944188	-0.569179	FALSE
PPX1	2170000	3470000	2400000	3210000	4910000	3260000	0									SRP72	0.944619	-0.563693	FALSE
PPZ1	279355	1510000	1140000	1710000	1620000	1900000	0									PRP19	0.945708	-0.563556	FALSE
PRB1	11300000	23100000	22400000	26700000	31000000	32600000	0									OYE2	0.945858	-0.583764	FALSE
PRC1	149690	1540000	1150000	887825	2500000	2280000	0									CMD1	0.946432	-0.456364	FALSE
PRD1	2650000	4010000	4190000	3150000	4780000	5250000	0									HTZ1	0.947928	-0.925023	FALSE
PRE1	4340000	7530000	5000000	2440000	8260000	7790000	0									TFB1	0.9488	-0.391557	FALSE
PRE10	41200000	26200000	26100000	25200000	23700000	22100000	0									POS5	0.953217	-0.691181	FALSE
PRE2	594580	2350000	1090000	2120000	2780000	2640000	0									NFS1	0.953471	-0.622933	FALSE
PRE3	11500000	11600000	8040000	4540000	7910000	5610000	0									RIO2	0.954491	-1.99145	FALSE
PRE4	2750000	1460000	1630000	996380	887832	792068	0									ADE12	0.95467	-0.597453	FALSE
PRE5	8180000	6790000	3890000	5790000	6670000	7070000	0									NOG2	0.955527	-0.503168	FALSE
PRE6	29000000	19900000	25800000	11600000	15000000	12700000	0									CCS1	0.957965	-0.622164	FALSE
PRE7	8080000	9890000	3300000	8490000	7470000	6960000	0									CMP2	0.958291	-1.132	FALSE
PRE8	6900000	6080000	4020000	11600000	10500000	13400000	0									IDH2	0.958309	-0.535825	FALSE
PRE9	12400000	17600000	11000000	13700000	13900000	14900000	0									SRC1	0.958492	-0.652707	FALSE
PRI1	1840000	1900000	500292	1260000		1110000	0									FKH1	0.959236	-1.03075	FALSE
PRK1		5220000	5380000	5340000	11300000	14900000	0									TAH11	0.96086	-0.290426	FALSE
PRM15	602117	828870	831251	1060000	1620000	2000000	0									TIF6	0.963714	-0.57195	FALSE
PRM4	156617	655175	361504				0									NSP1	0.964199	-0.630646	FALSE
PRM5				98980.5	52451.3	52319.7	0									PAA1	0.964252	-0.638365	FALSE
PRM8;PRM9		508707	160693	459586	649735	180461	0									YUH1	0.965255	-0.659439	FALSE
PRO1	4100000	772199	1700000	1230000	683731	935993	0									ERP1	0.966386	-0.698876	FALSE
PRO2	6620000	16100000	19800000	14500000	9260000	13500000	0									SKI6	0.967192	-0.546973	FALSE
PRO3	19800000	24400000	32900000	12100000	31800000	32200000	0									BRX1	0.971522	-0.726755	FALSE
PRP11		945086		56903.8	749259	441737	0									STE23	0.972913	-0.652255	FALSE
PRP19	735938	1040000	1110000	1560000	1020000	892522	0									YKR070W	0.97378	-0.517178	FALSE
PRP2				136514	244576	199859	0									RPA49	0.974831	-0.771834	FALSE
PRP28		148875		76630.3		166572	0									UBC6	0.975075	-0.532262	FALSE
PRP39		187780		199310	267896	203660	0									AMD1	0.97518	-0.558181	FALSE
PRP42		4210000	6170000		5340000		0									GRX3	0.975736	-0.510267	FALSE
PRP43	8880000	13000000	12500000	8610000	10500000	8990000	0									RPN12	0.976548	-0.456821	FALSE
PRP6				53634		86435.5	0									CDC36	0.976558	-0.655816	FALSE
PRP8		437988	31884.2	347421	214424	298175	0									NET1	0.976637	-0.65034	FALSE
PRS1	12600000	11400000	12300000	12500000	11900000	10800000	0									BDH1	0.980942	-0.469331	FALSE
PRS2	3540000	7020000	5170000	6720000	4510000	9700000	0									SCW10	0.981133	-0.746154	FALSE
PRS2;PRS4	555796	654490	730361	133227	351690	237973	0									RRP6	0.982074	-0.701432	FALSE
PRS3	29900000	22600000	24900000	25600000	15400000	26800000	0									MKT1	0.982881	-0.588754	FALSE
PRS3;PRS4		1320000	79610		279269	1120000	0									YOL057W	0.983341	-0.861079	FALSE
PRS4		3220000		2170000	2950000	6270000	0									SSE2	0.983387	-0.56155	FALSE
PRS5	6710000	7530000	9930000	10200000	10600000	12100000	0									SAR1	0.983461	-0.560866	FALSE
PRT1	7680000	15200000	12300000	16600000	18200000	18400000	0									HXK1	0.984211	-0.553393	FALSE
PRX1	16900000	20400000	16000000	33100000	27500000	32400000	0									BFR1	0.985995	-0.581984	FALSE
PSA1	86400000	134000000	155000000	93600000	143000000	146000000	0									GRX8	0.989327	-0.595836	FALSE
PSD1		1240000		730143	929373	223319	0									RAD27	0.990697	-1.26	FALSE
PSE1	6440000	6040000	4210000	9010000	9010000	9610000	0									ALG9	0.990918	-0.698891	FALSE
PSG1	637130	4720000	3700000	3270000	3800000	6120000	0									YIR035C	0.991813	-0.584531	FALSE
PSK1		569779		593203	2320000	314330	0									IMD3	0.993389	-0.519867	FALSE
PSP1	862326	1050000	294329		1680000	1970000	0									NUP100	0.993516	-0.471495	FALSE
PSP2	645324	975411	567537	401669	1110000	826310	0									YLH47	0.993938	-0.549379	FALSE
PSR1		222892	243589	168936	227696	372138	0									RPP2B	0.994137	-0.38707	FALSE
PST1	1380000	2100000	1900000	1960000	1800000	2380000	0									NAS6	0.995626	-0.574256	FALSE
PST2	35300000	34000000	33300000	18500000	23200000	19800000	0									ARF1	0.996929	-0.854745	FALSE
PSY2		24239.8		55748.5	314784		0									TRL1	0.998544	-0.56337	FALSE
PSY4	162679			507614	446192	476255	0									ADH1	0.999817	-0.753793	FALSE
PTA1		541295		116137	104831		0									SNQ2	0.999896	-0.584577	FALSE
PTC1	115054	96091	340851	74468.3	208661	135188	0									ABZ1			FALSE
PTC2	618745	2090000	2760000	735708	1890000	1510000	0									ACF2			FALSE
PTC2;PTC3		3370000	4150000	3420000	4270000	2530000	0									ACK1			FALSE
PTC3	480343	992151	862678	575500	732632	730287	0									ACL4			FALSE
PTC5		336689		132766	152346	90310.6	0									ACP1			FALSE
PTC7		136274		45705.1	180013	352191	0									ADA2			FALSE
PTH2		329926	119033	1420000	1390000	1230000	0									ADD66			FALSE
PTI1	44961.3	205420	184769	138366	354012	516106	0									ADI1			FALSE
PTK2				1270000		1080000	0									ADR1			FALSE
PTM1	821587	767092	885687	262870	491354	703569	0									AFG1			FALSE
PTP1		139820		193345	203610	56277.8	0									AFG3			FALSE
PTR2		2090000	464662	556048	385160	476991	0									AGE2			FALSE
PUB1	27800000	23600000	23000000	23500000	23500000	22400000	0									AIM10			FALSE
PUF3		1120000	880864	144282	614521	502075	0									AIM21			FALSE
PUF4	1590000	2650000	4640000	4110000	4270000	3890000	0									AIM24			FALSE
PUF6	640378	1670000		3930000	4750000	5480000	0									AIM29			FALSE
PUN1	209088	58137.6		118351		217026	0									AIM41			FALSE
PUP1	4480000	5090000	3550000	4780000	4340000	2720000	0									AIR1			FALSE
PUP2	16400000	7280000	16100000	12100000	9610000	10400000	0									AIR2			FALSE
PUP3	3730000	4470000	3240000	5120000	4730000	4710000	0									ALE1			FALSE
PUS1	255963	2080000	224012	548980	778056	338149	0									ALG13			FALSE
PUS7	1710000	3810000	3560000	3710000	4310000	3230000	0									ALG2			FALSE
PUT2		1790000	3310000	3900000	5900000	3840000	0									ALG6			FALSE
PWP1	1990000	8410000	7050000	7630000	7820000	7270000	0									ALT1			FALSE
PWP2	1430000	2050000	1370000	719161	2370000	1230000	0									APD1			FALSE
PXP1		359497		1890000	1420000	2380000	0									APE4			FALSE
PXP2		419106	212004	197450	262201	24473	0									APL1			FALSE
PXR1	81635.9	287791	259825	1010000	825588	899879	0									APL3			FALSE
PYC1	270895	3010000	1500000	6820000	4390000	3860000	0									APM1			FALSE
PYC1;PYC2	15400000	15900000	14700000	16700000	16000000	17700000	0									APM2			FALSE
PYC2		1120000	452131	1410000	2620000	1560000	0									APM3			FALSE
PYK2	3860000	2430000	825683	710418	1640000	677290	0									APQ12			FALSE
PYP1	5560000	18400000	3890000	18000000	23800000	21900000	0									APS3			FALSE
PZF1	183168	604964	689759	129455	527199	105763	0									APT2			FALSE
QCR2	17000000	15700000	18500000	29500000	36500000	42100000	0									AQR1			FALSE
QCR7	123558	511919	586505	2230000	2280000	3010000	0									ARF3			FALSE
QCR8			70308.9		545060	826068	0									ARG8			FALSE
QDR2	1940000	2950000	2060000	1540000	2100000	1250000	0									ARH1			FALSE
QNS1	2350000	825541	1150000	1720000	1100000	2310000	0									ARN2			FALSE
QRI1	6650000	5600000	6890000	3750000	4010000	4150000	0									ARP4			FALSE
RAD2		149130	54845.8	18859.9	78966.4	120289	0									ASF1			FALSE
RAD23	6690000	7280000	4700000	2810000	9900000	11000000	0									ASG1			FALSE
RAD27	76369.8	1010000	1200000	533491	1380000	904508	0									ASI3			FALSE
RAD51		299691	233597	585447	455004	430943	0									ATG13			FALSE
RAF1		133443	250508	59423.1	104201	90752.1	0									ATG18			FALSE
RAI1	33817.5	731980	519697	348073	796208	677809	0									ATG33			FALSE
RAM1	1390000	1440000	1850000	1770000	2060000	986158	0									ATG40			FALSE
RAM2	1580000	1030000	114358	1380000	916215	966314	0									ATG42			FALSE
RAP1	192746	1150000	2110000	2610000	2130000	1400000	0									ATO3			FALSE
RAS1	584948	671464	372349	586225	218132	459101	0									ATP17			FALSE
RAS2	11300000	5670000	8780000	7210000	6650000	7240000	0									ATP18			FALSE
RAT1	355049	1370000	593970	142499	684391	351925	0									ATP19			FALSE
RAV1		1240000		462123	301945	276507	0									ATP20			FALSE
RAX2		144004		201587	463174	664467	0									ATP23			FALSE
RBA50		195657	35541.1		267832	275786	0									AVL9			FALSE
RBD2		149210			494343	995573	0									AVT3			FALSE
RBG1	8080000	12400000	9840000	7020000	9360000	7530000	0									BAP3			FALSE
RBG2	12300000	5650000	2760000	6640000	7210000	6730000	0									BDF1			FALSE
RBK1	1010000	1860000	1490000		1580000	568757	0									BDP1			FALSE
RBL2	10700000	8030000	10500000	6500000	8610000	9380000	0									BET2			FALSE
RCF1			76549.6	26354.1	140205	146746	0									BMT5			FALSE
RCF2		93555.8		198353	223343	54686.5	0									BMT6			FALSE
RCK2	502855	3950000	1620000	2840000	1580000	2250000	0									BNA3			FALSE
RCL1	1510000		566075	1420000	1080000	1380000	0									BNA5			FALSE
RCM1				503358	375255	414192	0									BNA6			FALSE
RCN2	1080000	10400000	6840000	3420000	5190000	2340000	0									BNA7			FALSE
RCR1			638640	237149	128422	129852	0									BNI1			FALSE
RCY1				272652	283500	258432	0									BNI5			FALSE
RDH54				950548		547949	0									BOI1			FALSE
RDI1	2430000	3030000	5850000	1330000	2960000	4480000	0									BOI2			FALSE
RDL1	763599	969020	839592	1270000	2310000	4300000	0									BOL3			FALSE
RDL2					241667	659277	0									BOS1			FALSE
REB1	342889	1340000	1290000	451792		476297	0									BPT1			FALSE
REE1	24400000	32000000	28400000	10200000	6140000	5040000	0									BRR2			FALSE
REG1					17417.9	61523.4	0									BUB3			FALSE
REH1		2160000	1670000	4700000	4860000	5090000	0									BUD14			FALSE
REI1	1210000	2850000	3000000	1340000	3200000	1500000	0									BUD17			FALSE
REP1		2110000	748764	729658	1200000	808738	0									BUD2			FALSE
REP2	679343	1210000	1690000	871448	650979	486647	0									BUD20			FALSE
RER1	1290000	2810000	2230000	3580000	3400000	2240000	0									BUD23			FALSE
RET1	431205	1080000	774924	597971	840682	756117	0									BUD27			FALSE
RET2	4100000	8150000	9300000	11000000	11200000	9550000	0									BUD3			FALSE
REX2	3820000	2120000	374759	1480000	1250000	2190000	0									BUD6			FALSE
REX4	512058	1800000	277538	1040000	1430000	1010000	0									BUL1			FALSE
RFA1	3830000	7910000	5820000	8560000	7150000	7460000	0									BUR6			FALSE
RFA2		422611	389838	1970000	2550000	2540000	0									BZZ1			FALSE
RFA3	1670000	2240000	3170000	5250000	4600000	7040000	0									CAB1			FALSE
RFC1	210233	510526	318049	726910	732158	661253	0									CAB3			FALSE
RFC2	430003	531779	406171	835235	888616	793563	0									CAC2			FALSE
RFC3	3940000	4340000	2230000	4090000	2820000	3000000	0									CAF4			FALSE
RFC4	922921	1140000	475250	517402	1140000	504728	0									CBF1			FALSE
RFC5	524333	1430000	702636	422529	2100000	1080000	0									CBP3			FALSE
RFT1		2190000	882588	447622	2180000	1790000	0									CBP6			FALSE
RGD1		441404	66051.5	557165	858011	236236	0									CCC1			FALSE
RGD2						6892.94	0									CDC1			FALSE
RGI1		552699	824041	1480000	1380000	1700000	0									CDC123			FALSE
RGR1	869611	258732	199719	868372	692977	1180000	0									CDC24			FALSE
RHB1					77570.2	39471.1	0									CDC25			FALSE
RHO1	6890000	17400000	10200000	12000000	22400000	19300000	0									CDC4			FALSE
RHO2	123565	325812	44416.5	820728		818425	0									CDC73			FALSE
RHO3	7160000	6460000	6050000	5470000	5070000	3100000	0									CDC8			FALSE
RHO5				340512	1360000	1390000	0									CEG1			FALSE
RIA1	1230000	576897	921629	1070000	1440000	922662	0									CEM1			FALSE
RIB1		52987.8	1260000	73266.1	213759	106317	0									CFT1			FALSE
RIB3	3320000	2660000	2220000	2870000	3260000	4320000	0									CHO2			FALSE
RIB4	45000000	30300000	33600000	28100000	22000000	19000000	0									CHS1			FALSE
RIB5	344760	1600000	698507	677475	473484	721035	0									CHS7			FALSE
RIM1	11500000	17400000	8560000	14400000	15400000	11800000	0									CIN2			FALSE
RIM2	100718			1310000	1740000	719152	0									CLA4			FALSE
RIM20			7620000	6130000		17700000	0									CMK1			FALSE
RIO1	713287	326702	123735	181139	232251	369120	0									CNA1			FALSE
RIO2	41014.5	2050000	2580000	1550000	2840000	1630000	0									CNB1			FALSE
RIP1	1800000		1280000	9560000	10300000	11400000	0									CNM67			FALSE
RIX1	1580000	1990000	841780	1420000	1720000	1730000	0									COG3			FALSE
RIX7	2420000	4330000	2250000	3490000	5940000	2970000	0									COG4			FALSE
RKI1	7170000	12900000	6550000	10900000	10400000	11900000	0									COG6			FALSE
RKM1	31514.9	503318	333412	33904.6	342696	92283.5	0									COG7			FALSE
RKM4		179684		259328	259465	207678	0									COG8			FALSE
RKR1	713002	1620000	876032	597469	1650000	961548	0									COQ1			FALSE
RLF2				395646		995480	0									COQ11			FALSE
RLI1	8790000	11600000	10900000	12600000	15400000	12400000	0									COQ2			FALSE
RLP24	3840000	450564	3890000	3790000	3020000	948530	0									COQ5			FALSE
RLP7	13600000	11400000	13900000	4950000	12800000	10300000	0									COX1			FALSE
RMD1			100206	206654		244053	0									COX15			FALSE
RMD9				208498	96447.8	151771	0									COX17			FALSE
RMT2	5080000	3450000	270889	469523	1720000	1890000	0									COX2			FALSE
RNA1	7550000	8690000	10300000	10100000	8850000	9360000	0									COX5A			FALSE
RNA14		497833	774361	316216	602840	560695	0									COY1			FALSE
RNH202		223179			192128	202795	0									CPD1			FALSE
RNQ1	3050000	419996		3920000	745174	3600000	0									CPR7			FALSE
RNR1	12400000	13200000	16900000	10100000	12700000	11000000	0									CSR1			FALSE
RNR2	21200000	30500000	26100000	34700000	39400000	38500000	0									CST26			FALSE
RNR4	43400000	35400000	38800000	34700000	36800000	34600000	0									CTR86			FALSE
RNT1				118447	17375.2	22228.8	0									CTR9			FALSE
ROK1	1260000	973839	1090000	298248	1100000	732215	0									CTS1			FALSE
ROT1		1020000	545434	845515	911285	604808	0									CWC15			FALSE
ROT2				917877	604792	572783	0									CWC22			FALSE
ROX1		78430.2	18501.1	61013	63341.6	54426.5	0									CYK3			FALSE
ROY1			20800.9	28294.5		98114.5	0									CYR1			FALSE
RPA12		1730000	518497	1400000	2010000	3850000	0									DAM1			FALSE
RPA135	2250000	6390000	6970000	7320000	6610000	5870000	0									DBF20			FALSE
RPA190	3700000	4000000	3640000	6740000	7170000	5710000	0									DDP1			FALSE
RPA190;RPO21		1240000	720274	8870000	6620000	9120000	0									DEF1			FALSE
RPA34				3640000		651374	0									DEG1			FALSE
RPA43	6720000	6480000	4280000	4090000	2850000	4490000	0									DET1			FALSE
RPA49	2220000	6740000	6620000	5820000	6960000	6360000	0									DFG5			FALSE
RPB11		748959	319071		1190000	1160000	0									DFM1			FALSE
RPB2	4690000	6860000	5280000	3270000	6570000	5570000	0									DFR1			FALSE
RPB3	2080000	567994	940513	1940000	819534	1760000	0									DGK1			FALSE
RPB4		3300000		1090000	981064	231468	0									DIG1			FALSE
RPB5	3250000	2750000	1310000	2610000	1450000	1750000	0									DIM1			FALSE
RPB7	418134	2020000	1950000	4340000	4620000	4580000	0									DJP1			FALSE
RPB8	7610000	6270000	7970000	2790000	5350000	6360000	0									DLD1			FALSE
RPB9	1310000	3820000	2750000	6780000	3850000	2560000	0									DMA1			FALSE
RPC10	1170000	3170000	1610000	3080000	2940000	5070000	0									DMA2			FALSE
RPC11				748514	320671	704771	0									DNF1			FALSE
RPC19	479844	1280000	1140000	1580000	2040000	1500000	0									DNF2			FALSE
RPC25		647081		391218		300217	0									DPB2			FALSE
RPC31							0									DPH2			FALSE
RPC34	2590000	3180000	918493	1740000	1590000	843122	0									DPP1			FALSE
RPC37		557643	1350000	2950000	1270000	1220000	0									DRE2			FALSE
RPC40	7700000	8800000	9500000	6000000	9260000	7830000	0									DRS2			FALSE
RPC53	514290	1950000	367705	635785	1160000	222845	0									DSD1			FALSE
RPC82	482260	286716	515301	274021	603234	281245	0									DSE4			FALSE
RPD3		3200000		1930000	2470000	1350000	0									DSK2			FALSE
RPF1	6750000	8010000	9220000	3080000	3780000	3040000	0									DUG2			FALSE
RPF2	10600000	9590000	5510000	6110000	10900000	8560000	0									EAF3			FALSE
RPG1	7790000	10800000	10000000	12800000	14000000	12000000	0									EBP2			FALSE
RPL10	247000000	127000000	76000000	153000000	207000000	191000000	0									EFG1			FALSE
RPL11A;RPL11B	102000000	129000000	114000000	306000000	308000000	308000000	0									EFR3			FALSE
RPL12A;RPL12B	234000000	269000000	250000000	255000000	371000000	283000000	0									ELO1			FALSE
RPL13B	190000000	230000000	261000000	257000000	330000000	279000000	0									ELO2			FALSE
RPL14A	11800000	10900000	17900000	4590000	17200000	11800000	0									ELO3			FALSE
RPL14A;RPL14B	226000000	237000000	283000000	206000000	247000000	211000000	0									ELP4			FALSE
RPL14B	252618	7110000	9810000	2730000	6510000	4610000	0									ENV10			FALSE
RPL15A	219000000	281000000	155000000	190000000	289000000	218000000	0									ENV9			FALSE
RPL16A	52000000	49100000	53800000	66700000	83100000	69400000	0									EOS1			FALSE
RPL16A;RPL16B	615000000	540000000	371000000	496000000	585000000	523000000	0									EPS1			FALSE
RPL16B	123000000	211000000	158000000	208000000	223000000	188000000	0									ERG24			FALSE
RPL17A		49400000	14400000	37000000	46200000	40600000	0									ERG25			FALSE
RPL17A;RPL17B	116000000	80500000	53100000	94400000	85600000	76600000	0									ERG28			FALSE
RPL17B			9940000	8260000	8130000	11900000	0									ERG7			FALSE
RPL18A;RPL18B	318000000	428000000	522000000	340000000	524000000	430000000	0									ERP2			FALSE
RPL19A;RPL19B	47600000	112000000	76600000	139000000	153000000	148000000	0									ERV2			FALSE
RPL1A;RPL1B	229000000	293000000	127000000	324000000	374000000	342000000	0									ERV29			FALSE
RPL20A;RPL20B	161000000	210000000	138000000	226000000	264000000	223000000	0									ERV41			FALSE
RPL21A;RPL21B	87300000	88400000	70700000	169000000	182000000	165000000	0									ESF2			FALSE
RPL22A	8090000	13300000	22200000	15000000	15500000	17300000	0									ESP1			FALSE
RPL22B	50778.2	1190000	610911	591336	558153	847807	0									ETR1			FALSE
RPL23A;RPL23B	139000000	70000000	73000000	226000000	127000000	201000000	0									EXO84			FALSE
RPL24A	5100000	12400000	3330000	44600000	27000000	51600000	0									FAD1			FALSE
RPL24A;RPL24B	35200000	52300000	35000000	38500000	69200000	45600000	0									FAL1			FALSE
RPL24B	3830000	3710000	1190000	9490000	16400000	27100000	0									FAP7			FALSE
RPL25	57400000	186000000	169000000	235000000	196000000	241000000	0									FAT1			FALSE
RPL26A	43100000	28100000	26400000	13600000	34400000	28800000	0									FCF1			FALSE
RPL26A;RPL26B	131000000	263000000	164000000	400000000	431000000	419000000	0									FCF2			FALSE
RPL26B	96600000	82100000	74300000	40300000	90500000	83400000	0									FCP1			FALSE
RPL27A;RPL27B	107000000	188000000	120000000	182000000	232000000	206000000	0									FET4			FALSE
RPL28	108000000	170000000	219000000	333000000	362000000	348000000	0									FIS1			FALSE
RPL2A;RPL2B	45000000	114000000	61600000	73700000	105000000	72600000	0									FMN1			FALSE
RPL3	51500000	61000000	53800000	102000000	117000000	117000000	0									FMP10			FALSE
RPL30	168000000	89900000	152000000	84000000	125000000	117000000	0									FMP25			FALSE
RPL31A	11400000	5050000	55954.4	14900000	10400000	16200000	0									FMP27			FALSE
RPL31A;RPL31B	51000000	112000000	36300000	89000000	189000000	123000000	0									FMP42			FALSE
RPL31B		998880	415383	1900000	1820000	1830000	0									FMT1			FALSE
RPL32	251000000	259000000	192000000	210000000	286000000	245000000	0									FSH2			FALSE
RPL33A	17900000	50200000	46100000	115000000	109000000	75500000	0									FUN14			FALSE
RPL33A;RPL33B	207000000	190000000	150000000	285000000	276000000	254000000	0									FUN30			FALSE
RPL33B	12200000	24800000	24700000	22400000	28600000	29700000	0									FYV6			FALSE
RPL34A;RPL34B	435000000	318000000	326000000	317000000	335000000	289000000	0									GAA1			FALSE
RPL35A;RPL35B	199000000	188000000	128000000	124000000	354000000	265000000	0									GAB1			FALSE
RPL36A				884049		731792	0									GAD1			FALSE
RPL36A;RPL36B	103000000	228000000	198000000	344000000	267000000	296000000	0									GCD1			FALSE
RPL36B	495697			4200000	704480	3210000	0									GCN3			FALSE
RPL37A	463715	16521.6	145615			36446.4	0									GCR2			FALSE
RPL37B	231970				22585.8	21573.2	0									GDB1			FALSE
RPL38	253000000	203000000	244000000	169000000	213000000	199000000	0									GDE1			FALSE
RPL42A;RPL42B	160000000	262000000	51500000	198000000	257000000	168000000	0									GEM1			FALSE
RPL43A;RPL43B	62900000	45800000	49700000	23600000	58700000	47900000	0									GGA1			FALSE
RPL4A	148000000	158000000	128000000	142000000	160000000	134000000	0									GIN4			FALSE
RPL5	37200000	130000000	86300000	133000000	147000000	140000000	0									GIP3			FALSE
RPL6A	36700000	113000000	69000000	104000000	145000000	120000000	0									GIR2			FALSE
RPL6A;RPL6B	154000000	123000000	122000000	107000000	150000000	130000000	0									GIS1			FALSE
RPL6B	70500000	112000000	91600000	96600000	131000000	89600000	0									GIS2			FALSE
RPL7A	6150000		1270000	98949.8	69859.8	88010.8	0									GLC8			FALSE
RPL7A;RPL7B	195000000	273000000	229000000	204000000	303000000	274000000	0									GLD1			FALSE
RPL7B	14900000	8810000	12200000	22000000	13300000	13200000	0									GND2			FALSE
RPL8A	23000000	6620000		32000000	14000000	34200000	0									GNP1			FALSE
RPL8A;RPL8B	291000000	255000000	240000000	254000000	357000000	300000000	0									GNT1			FALSE
RPL8B	41000000	11000000	12700000	106000000	54000000	88500000	0									GPA1			FALSE
RPL9A	43900000	36500000	47300000	28400000	41700000	42200000	0									GPB1			FALSE
RPL9A;RPL9B	78000000	86100000	32300000	76800000	103000000	76400000	0									GPI12			FALSE
RPL9B	6690000	3240000	508198	24400000	5320000	17700000	0									GPN2			FALSE
RPN1	10400000	14100000	12800000	10700000	14800000	14000000	0									GRC3			FALSE
RPN10	5220000	1610000	2170000	3250000	4200000	6180000	0									GRX4			FALSE
RPN11	15100000	8860000	14900000	11100000	9210000	10800000	0									GRX6			FALSE
RPN12	2590000	5520000	4040000	1870000	6330000	6570000	0									GTS1			FALSE
RPN13	6430000	3440000	9700000	9450000	7580000	8800000	0									GTT3			FALSE
RPN2	10900000	13400000	14200000	8340000	12400000	9370000	0									GYP5			FALSE
RPN3	2860000	9940000	5370000	7920000	14700000	12400000	0									GYP7			FALSE
RPN5	2540000	7890000	5410000	4260000	6240000	6270000	0									HAA1			FALSE
RPN6	5140000	6320000	5800000	2180000	5440000	5320000	0									HDA1			FALSE
RPN7	1830000	3250000	6040000	3950000	5070000	8890000	0									HEH2			FALSE
RPN8	11200000	11000000	12100000	4580000	6600000	5900000	0									HEL2			FALSE
RPN9	2270000	4560000	2700000	3670000	3900000	3550000	0									HEM12			FALSE
RPO21	6850000	7230000	6510000	6030000	5750000	5270000	0									HEM14			FALSE
RPO26	3610000	2050000	1750000	927420	2420000	1240000	0									HEM4			FALSE
RPO31	69342.2	896241	836581	1050000	981153	787199	0									HIP1			FALSE
RPP0	214000000	193000000	156000000	298000000	255000000	283000000	0									HIS2			FALSE
RPP1	1590000	792667	686529	1640000	1390000	998931	0									HIS6			FALSE
RPP1A	8790000	16900000	44200000	15700000	25300000	28400000	0									HIT1			FALSE
RPP1B	34200000	54800000	48900000	46100000	43600000	46100000	0									HMG1			FALSE
RPP2A	247000000	154000000	256000000	87100000	215000000	256000000	0									HOF1			FALSE
RPP2B	298000000	323000000	253000000	151000000	394000000	479000000	0									HOG1			FALSE
RPS0B	421000000	717000000	853000000	712000000	668000000	600000000	0									HOS3			FALSE
RPS10A;RPS10B	30700000	120000000	89700000	69300000	142000000	110000000	0									HRK1			FALSE
RPS11A;RPS11B	151000000	177000000	143000000	153000000	203000000	160000000	0									HRT1			FALSE
RPS12	167000000	198000000	209000000	207000000	226000000	252000000	0									HSH155			FALSE
RPS13	188000000	261000000	160000000	265000000	314000000	252000000	0									HSP42			FALSE
RPS14B	173000000	105000000	139000000	216000000	260000000	320000000	0									HST2			FALSE
RPS15	150000000	99500000	108000000	367000000	170000000	303000000	0									HTL1			FALSE
RPS16A;RPS16B	404000000	347000000	246000000	227000000	391000000	341000000	0									HXT1			FALSE
RPS17A;RPS17B	40300000	85100000	55800000	248000000	178000000	198000000	0									ICL1			FALSE
RPS18A;RPS18B	203000000	271000000	188000000	349000000	423000000	383000000	0									IDP2			FALSE
RPS19A;RPS19B	226000000	273000000	315000000	268000000	295000000	283000000	0									IES3			FALSE
RPS1A	66300000	91600000	88300000	139000000	115000000	105000000	0									IES4			FALSE
RPS1A;RPS1B	314000000	302000000	311000000	324000000	391000000	359000000	0									IMG1			FALSE
RPS1B	178000000	191000000	251000000	273000000	235000000	205000000	0									IMH1			FALSE
RPS2	113000000	123000000	102000000	158000000	168000000	176000000	0									IML1			FALSE
RPS20	60600000	181000000	150000000	329000000	340000000	331000000	0									INH1			FALSE
RPS21A	34800000	40900000	50300000	24500000	10800000	36100000	0									INO80			FALSE
RPS21A;RPS21B	97400000	89200000	51700000	166000000	161000000	205000000	0									INP54			FALSE
RPS21B	21400000	26700000	27100000	18200000	11900000	20200000	0									IOC2			FALSE
RPS22A;RPS22B	179000000	166000000	135000000	207000000	203000000	153000000	0									IOC4			FALSE
RPS23A;RPS23B	131000000	202000000	170000000	163000000	196000000	203000000	0									IRA1			FALSE
RPS24A;RPS24B	457000000	392000000	358000000	458000000	365000000	363000000	0									IRC5			FALSE
RPS25A;RPS25B	87700000	92400000	97300000	31000000	97000000	75800000	0									ISN1			FALSE
RPS26A;RPS26B	119000000	176000000	174000000	213000000	206000000	173000000	0									IVY1			FALSE
RPS27A;RPS27B	322000000	271000000	242000000	287000000	301000000	271000000	0									JSN1			FALSE
RPS28A;RPS28B	300000000	218000000	220000000	357000000	384000000	471000000	0									KAP114			FALSE
RPS29A	75800000	64000000	29000000	54500000	57300000	46100000	0									KAP120			FALSE
RPS29B	2880000	14400000	2970000	14000000	17100000	15200000	0									KCS1			FALSE
RPS3	211000000	183000000	190000000	209000000	252000000	253000000	0									KEL1			FALSE
RPS30A;RPS30B	22100000	51600000	45000000	49900000	75200000	85800000	0									KEL3			FALSE
RPS31	84900000	96700000	74000000	75800000	119000000	102000000	0									KEX1			FALSE
RPS4A;RPS4B	251000000	204000000	219000000	274000000	340000000	321000000	0									KIN1			FALSE
RPS5	255000000	206000000	234000000	243000000	292000000	215000000	0									KIN2			FALSE
RPS6A;RPS6B	82200000	331000000	256000000	418000000	501000000	441000000	0									KIN28			FALSE
RPS7A	182000000	131000000	129000000	185000000	181000000	165000000	0									KIN4			FALSE
RPS7A;RPS7B	72100000	96400000	113000000	77900000	114000000	113000000	0									KRE5			FALSE
RPS7B	21800000	36000000	32300000	44300000	33100000	35000000	0									KRE9			FALSE
RPS8A;RPS8B	224000000	259000000	266000000	201000000	248000000	196000000	0									KSP1			FALSE
RPS9B	314000000	438000000	324000000	330000000	520000000	449000000	0									KTI12			FALSE
RPT1	10500000	10200000	8840000	12700000	12300000	11700000	0									KTR4			FALSE
RPT2	12600000	9820000	14200000	8170000	8240000	7670000	0									KXD1			FALSE
RPT3	4660000	2380000	3420000	3550000	2890000	3350000	0									LAG1			FALSE
RPT3;RPT4	12700000	11100000	5250000	12000000	10800000	11900000	0									LAS17			FALSE
RPT4	3700000	2310000	2940000	1720000	3610000	3460000	0									LCB4			FALSE
RPT5	11700000	19200000	49400000	19400000	19800000	25700000	0									LCP5			FALSE
RPT6	7570000	5150000	5580000	6480000	9460000	12100000	0									LGE1			FALSE
RQC1	643630	803949	812503	666895	1560000	876359	0									LOA1			FALSE
RQC2	3680000	5530000	5500000	3800000	5340000	3700000	0									LOS1			FALSE
RRB1	2870000	5160000	994831	3490000	5150000	5490000	0									LSM1			FALSE
RRF1	371194	76211.3	205527	32577.7	239914	167169	0									LSM4			FALSE
RRP1		1130000		945302	1200000	392003	0									LST8			FALSE
RRP12	4450000	5450000	4890000	2870000	4240000	3980000	0									LYS14			FALSE
RRP14	4750000	3360000	3260000	4340000	4030000	3270000	0									LYS20			FALSE
RRP3	6300000	4640000	6070000	5360000	4850000	4660000	0									MAD1			FALSE
RRP36	1790000	2510000	2300000	2440000	1510000	1700000	0									MAK5			FALSE
RRP4	751152	2270000	1950000	1280000	1030000	2280000	0									MAM3			FALSE
RRP40	467299	1250000	655236	290158	999205	755931	0									MAS2			FALSE
RRP42	1090000	1870000	2430000	877260	1250000	1000000	0									MCM1			FALSE
RRP43	526192	1530000	910621	727259	3210000	1880000	0									MCX1			FALSE
RRP45	371427	1610000	1660000	382269	1630000	1360000	0									MDG1			FALSE
RRP46	207596	1710000	654909	826232	847199	1300000	0									MDJ1			FALSE
RRP5	5150000	11200000	11700000	11100000	9920000	8820000	0									MDL1			FALSE
RRP6	1250000	3560000	2530000	2620000	3150000	3060000	0									MDL2			FALSE
RRP8		60378.3		46704.1	93720.9	78025.4	0									MDS3			FALSE
RRP9		349125	262570	144811	782195	483120	0									MED1			FALSE
RRS1				547025		665350	0									MET10			FALSE
RSA3				244142	355578	645071	0									MET12			FALSE
RSA4	187226	2670000	1360000	583747	1350000	2020000	0									MET14			FALSE
RSC2	120371	661897	165283	239397	328721	207647	0									MET18			FALSE
RSC3	973807	586898	1150000	585408	866711	425644	0									MET7			FALSE
RSC4		1170000		594596	1030000	553175	0									MFT1			FALSE
RSC58	871049			357175	126457	220132	0									MGM1			FALSE
RSC6	432508	971701	688351	667507	869528	768202	0									MHP1			FALSE
RSC8	6350000	5860000	3960000	5940000	6620000	5010000	0									MHR1			FALSE
RSC9	1620000	2090000	1900000	2640000	3180000	3060000	0									MID2			FALSE
RSM18				502836		352160	0									MIX14			FALSE
RSM19	1930000	1660000	1560000	3400000	2490000	1390000	0									MIX17			FALSE
RSM23				221587		51476.7	0									MLH1			FALSE
RSM24				149484	311909	52703.5	0									MNT3			FALSE
RSM27	215798	442764	189825	619582	434300	230302	0									MOB2			FALSE
RSN1	305378	245689	661189	173114	329596	635140	0									MOG1			FALSE
RSP5	4990000	9640000	7380000	8480000	8380000	8030000	0									MOT1			FALSE
RSR1	1040000	2910000	824031	4600000	2670000	4550000	0									MRH4			FALSE
RTC3	600395	656691	3080000	949165	692376	1660000	0									MRP4			FALSE
RTC5		224270	398795		169217	55636.9	0									MRPL11			FALSE
RTF1			1100000			443396	0									MRPL22			FALSE
RTG2	774708	4320000	1480000	1990000	3880000	4360000	0									MRPL25			FALSE
RTN1	12900000	20800000	18100000	24900000	34900000	35100000	0									MRPL28			FALSE
RTN2				870234	881669	1130000	0									MRPL38			FALSE
RTR1		234663	143626	346430	124327	302742	0									MRPL51			FALSE
RTS1	919874	1700000	1190000	1480000	1820000	1810000	0									MRPL6			FALSE
RTT10		622175	680776	784243	1130000	969549	0									MRPL8			FALSE
RTT101				23327.6			0									MRPS12			FALSE
RTT102		75670.6		378131	268058	396837	0									MRPS17			FALSE
RTT103				2840000	2140000	1900000	0									MRPS5			FALSE
RTT106	1730000	2760000	1830000	2410000	1860000	1250000	0									MRPS9			FALSE
RTT107	160979	314781	152413	128684	478032		0									MRX12			FALSE
RUD3							0									MSB1			FALSE
RVB1	10200000	12100000	10500000	12300000	12800000	10400000	0									MSC1			FALSE
RVB2	6350000	10000000	9130000	11300000	12100000	11900000	0									MSC3			FALSE
RVS161	13700000	12300000	10900000	10300000	11700000	9650000	0									MSS116			FALSE
RVS167	13000000	5740000	10200000	16400000	10600000	19400000	0									MSY1			FALSE
RXT2	194253	1020000	558140	250370	446918	518228	0									MTR2			FALSE
SAC1	5970000	11800000	7590000	10100000	8920000	8510000	0									MUD2			FALSE
SAC6	49000000	51300000	48700000	39800000	51700000	56100000	0									MYO1			FALSE
SAH1	57400000	79700000	73200000	81300000	76400000	79100000	0									MYO3			FALSE
SAM1	5940000	10900000	9950000	12700000	17500000	20000000	0									NAB2			FALSE
SAM1;SAM2	116000000	102000000	100000000	48900000	77200000	64600000	0									NAM7			FALSE
SAM2	8230000	5680000	7760000	3320000	5840000	8080000	0									NAM9			FALSE
SAM3				159539	58397.1	197466	0									NAT3			FALSE
SAM35		2620000	2480000	808078	2010000	2300000	0									NAT5			FALSE
SAM37		1080000	2180000	67746.3	409452	167153	0									NBP2			FALSE
SAM4	3010000	11100000	8880000	11000000	14900000	14300000	0									NCE102			FALSE
SAM50		826068	77059.7	47418.2	901059	653167	0									NCE103			FALSE
SAN1							0									NEO1			FALSE
SAP1		103534	53049.9	47530			0									NHP2			FALSE
SAP155	24259.1	119576	122811		37987.5	99637.7	0									NIP7			FALSE
SAP185	535527	401249	974379	578641	458163	166171	0									NIS1			FALSE
SAP190		195267		222640	246285	205385	0									NKP1			FALSE
SAR1	25700000	39900000	29300000	27500000	45200000	40600000	0									NMA1			FALSE
SAS10		318103		635921	356246	336211	0									NMD2			FALSE
SBA1	14500000	18700000	9630000	10900000	11000000	10200000	0									NNR1			FALSE
SBH1					1450000	1300000	0									NOB1			FALSE
SBH2	830091	1390000	1680000	2070000	2260000	2020000	0									NOP19			FALSE
SBP1	13900000	13100000	11100000	15600000	18400000	27100000	0									NOT5			FALSE
SCC4				32077		33211.9	0									NPL4			FALSE
SCD6		372516		1270000	2480000	2540000	0									NPR1			FALSE
SCH9				926852	833698	992121	0									NRP1			FALSE
SCJ1	135342	1220000	520593	520106	864182	657538	0									NSA2			FALSE
SCL1	3870000	6460000	5600000	6510000	6830000	5160000	0									NTC20			FALSE
SCM4							0									NTE1			FALSE
SCO1	209702	675605	730370	110501	581958	341034	0									NUF2			FALSE
SCO2	305732	540542	295307	485518	809591	946046	0									NUP116			FALSE
SCP1	72638.6	2020000	1980000	1270000	2370000	3250000	0									NUP157			FALSE
SCP160	40100000	61900000	43500000	67500000	69300000	64900000	0									NUP49			FALSE
SCS2	5780000	6740000	6810000	6230000	7860000	10500000	0									NUP53			FALSE
SCS3	3540000	3370000	3610000	2090000	3020000	3070000	0									NUP82			FALSE
SCS7	3740000	2590000	2400000	4420000	3640000	2910000	0									NUS1			FALSE
SCT1				138608	107399	176663	0									OCA4			FALSE
SCW10	294886	413639	923399	744966	567575	656231	0									OCH1			FALSE
SCW11				1180000	1650000	536612	0									OGG1			FALSE
SCW4	7280000	7100000	7870000	5920000	5150000	5400000	0									OPI3			FALSE
SDA1	1530000	2280000	2150000	1660000	2090000	2040000	0									OPT1			FALSE
SDC1	1420000	477712	2340000	2430000	2420000	1660000	0									OPY1			FALSE
SDH1	131705	2280000	1560000	6820000	5090000	3080000	0									ORM1			FALSE
SDH2		861182	886183	2620000	3450000	3570000	0									OSH7			FALSE
SDH3		922673	1010000	2850000	4690000	3490000	0									OTU1			FALSE
SDH5	92958.8	20839.7		161412	50886.4	35605.4	0									PAF1			FALSE
SDH8		68076.4	48312.7	1390000	910616	2460000	0									PAL1			FALSE
SDO1		1690000	3090000	5240000	1720000	2700000	0									PAM16			FALSE
[truncated: 794 more rows]

## Sheet: supplementary figure 9
				Time	T° 600	BY4741 YPD	BY4741 YPD	BY4741 YPD		BY4741 YPD mean	std.dev		BY4741 YPG	BY4741 YPG	BY4741 YPG		BY4741 YPG mean	std.dev		Strain 15 YPD	Strain 15 YPD	Strain 15 YPD		Strain 15 YPD mean	std.dev		Strain 15 YPG	Strain 15 YPG	Strain 15 YPG		Strain 15 YPG mean	std.dev		Strain 20 YPD	Strain 20 YPD	Strain 20 YPD		Strain 20 YPD mean	std.dev		Strain 20 YPG	Strain 20 YPG	Strain 20 YPG		Strain 20 YPG mean	std.dev		Strain 33 clone 1 YPD	Strain 33 clone 1 YPD
				00:09:10	30	0.0130015	0.0210015	0.0150015		0.0163349	0.00416333		0.0105681	0.00856813	0.0135681		0.0109015	0.00251661		0.0150015	0.0140015	0.0120015		0.0136682	0.00152753		0.0115681	0.0205681	0.0145681		0.0155681	0.00458258		0.0250015	0.0120015	0.0280015		0.0216682	0.0085049		0.0165681	0.00956813	0.0115681		0.0125681	0.00360555		0.0110015	0.00500154
				00:19:10	30	0.0140015	0.0220015	0.0150015		0.0170015	0.0043589		0.0105681	0.00856813	0.0135681		0.0109015	0.00251661		0.0150015	0.0140015	0.0120015		0.0136682	0.00152753		0.0115681	0.0205681	0.0145681		0.0155681	0.00458258		0.0250015	0.0110015	0.0270015		0.0210015	0.0087178		0.0155681	0.00956813	0.0115681		0.0122348	0.00305505		0.0120015	0.00500154
				00:29:10	30	0.0140015	0.0220015	0.0150015		0.0170015	0.0043589		0.0105681	0.00956813	0.0125681		0.0109015	0.00152753		0.0150015	0.0130015	0.0130015		0.0136682	0.0011547		0.0125681	0.0205681	0.0135681		0.0155681	0.0043589		0.0250015	0.0110015	0.0260015		0.0206682	0.0083865		0.0165681	0.00956813	0.0105681		0.0122348	0.00378594		0.0120015	0.00500154
				00:39:10	30.1	0.0150015	0.0220015	0.0150015		0.0173349	0.00404145		0.0105681	0.00956813	0.0125681		0.0109015	0.00152753		0.0150015	0.0130015	0.0130015		0.0136682	0.0011547		0.0125681	0.0205681	0.0135681		0.0155681	0.0043589		0.0250015	0.0110015	0.0260015		0.0206682	0.0083865		0.0165681	0.00956813	0.0105681		0.0122348	0.00378594		0.0120015	0.00500154
				00:49:10	30.1	0.0150015	0.0220015	0.0160015		0.0176682	0.00378594		0.0115681	0.00956813	0.0135681		0.0115681	0.002		0.0150015	0.0130015	0.0120015		0.0133349	0.00152753		0.0125681	0.0205681	0.0135681		0.0155681	0.0043589		0.0260015	0.0110015	0.0260015		0.0210015	0.00866025		0.0165681	0.00956813	0.0105681		0.0122348	0.00378594		0.0120015	0.00500154
				00:59:10	30.1	0.0150015	0.0230015	0.0160015		0.0180015	0.0043589		0.0115681	0.0105681	0.0135681		0.0119015	0.00152753		0.0150015	0.0140015	0.0120015		0.0136682	0.00152753		0.0125681	0.0205681	0.0135681		0.0155681	0.0043589		0.0260015	0.0110015	0.0260015		0.0210015	0.00866025		0.0165681	0.00956813	0.0105681		0.0122348	0.00378594		0.0120015	0.00600154
				01:09:10	30.1	0.0150015	0.0240015	0.0160015		0.0183349	0.00493288		0.0115681	0.00956813	0.0135681		0.0115681	0.002		0.0150015	0.0130015	0.0120015		0.0133349	0.00152753		0.0125681	0.0205681	0.0135681		0.0155681	0.0043589		0.0260015	0.0110015	0.0260015		0.0210015	0.00866025		0.0165681	0.00956813	0.0115681		0.0125681	0.00360555		0.0120015	0.00500154
				01:19:10	30	0.0160015	0.0240015	0.0160015		0.0186682	0.0046188		0.0115681	0.0105681	0.0135681		0.0119015	0.00152753		0.0150015	0.0140015	0.0120015		0.0136682	0.00152753		0.0125681	0.0205681	0.0135681		0.0155681	0.0043589		0.0270015	0.0110015	0.0250015		0.0210015	0.0087178		0.0165681	0.00956813	0.0115681		0.0125681	0.00360555		0.0130015	0.00600154
				01:29:10	30.1	0.0160015	0.0250015	0.0170015		0.0193349	0.00493288		0.0115681	0.0105681	0.0145681		0.0122348	0.00208167		0.0150015	0.0140015	0.0120015		0.0136682	0.00152753		0.0135681	0.0215681	0.0135681		0.0162348	0.0046188		0.0270015	0.0110015	0.0250015		0.0210015	0.0087178		0.0165681	0.00956813	0.0115681		0.0125681	0.00360555		0.0120015	0.00600154
				01:39:10	30.1	0.0170015	0.0250015	0.0170015		0.0196682	0.0046188		0.0125681	0.0105681	0.0145681		0.0125681	0.002		0.0150015	0.0140015	0.0120015		0.0136682	0.00152753		0.0135681	0.0215681	0.0135681		0.0162348	0.0046188		0.0280015	0.0110015	0.0250015		0.0213349	0.00907377		0.0175681	0.0105681	0.0115681		0.0132348	0.00378594		0.0130015	0.00600154
				01:49:10	30	0.0170015	0.0260015	0.0180015		0.0203349	0.00493288		0.0135681	0.0115681	0.0155681		0.0135681	0.002		0.0150015	0.0140015	0.0120015		0.0136682	0.00152753		0.0135681	0.0215681	0.0145681		0.0165681	0.0043589		0.0280015	0.0120015	0.0250015		0.0216682	0.0085049		0.0175681	0.0105681	0.0125681		0.0135681	0.00360555		0.0130015	0.00600154
				01:59:10	30	0.0180015	0.0260015	0.0180015		0.0206682	0.0046188		0.0135681	0.0115681	0.0155681		0.0135681	0.002		0.0160015	0.0140015	0.0130015		0.0143349	0.00152753		0.0145681	0.0225681	0.0145681		0.0172348	0.0046188		0.0290015	0.0120015	0.0250015		0.0220015	0.00888819		0.0175681	0.0105681	0.0125681		0.0135681	0.00360555		0.0130015	0.00600154
				02:09:10	30	0.0180015	0.0270015	0.0190015		0.0213349	0.00493288		0.0145681	0.0125681	0.0155681		0.0142348	0.00152753		0.0160015	0.0140015	0.0130015		0.0143349	0.00152753		0.0145681	0.0225681	0.0145681		0.0172348	0.0046188		0.0300015	0.0120015	0.0250015		0.0223349	0.00929157		0.0185681	0.0105681	0.0125681		0.0139015	0.00416333		0.0140015	0.00600154
				02:19:10	30	0.0190015	0.0280015	0.0200015		0.0223349	0.00493288		0.0145681	0.0125681	0.0175681		0.0149015	0.00251661		0.0160015	0.0140015	0.0130015		0.0143349	0.00152753		0.0145681	0.0225681	0.0145681		0.0172348	0.0046188		0.0310015	0.0120015	0.0250015		0.0226682	0.00971253		0.0185681	0.0115681	0.0125681		0.0142348	0.00378594		0.0140015	0.00700154
				02:29:10	30.1	0.0200015	0.0290015	0.0200015		0.0230015	0.00519615		0.0145681	0.0135681	0.0175681		0.0152348	0.00208167		0.0160015	0.0140015	0.0130015		0.0143349	0.00152753		0.0145681	0.0235681	0.0155681		0.0179015	0.00493288		0.0320015	0.0120015	0.0250015		0.0230015	0.0101489		0.0185681	0.0115681	0.0125681		0.0142348	0.00378594		0.0140015	0.00700154
				02:39:10	30.1	0.0210015	0.0300015	0.0230015		0.0246682	0.00472582		0.0155681	0.0145681	0.0175681		0.0159015	0.00152753		0.0160015	0.0150015	0.0130015		0.0146682	0.00152753		0.0155681	0.0235681	0.0155681		0.0182348	0.0046188		0.0320015	0.0130015	0.0250015		0.0233349	0.00960902		0.0195681	0.0115681	0.0135681		0.0149015	0.00416333		0.0150015	0.00700154
				02:49:10	30.1	0.0230015	0.0320015	0.0230015		0.0260015	0.00519615		0.0165681	0.0145681	0.0185681		0.0165681	0.002		0.0170015	0.0150015	0.0130015		0.0150015	0.002		0.0155681	0.0245681	0.0155681		0.0185681	0.00519615		0.0330015	0.0130015	0.0250015		0.0236682	0.0100664		0.0195681	0.0115681	0.0135681		0.0149015	0.00416333		0.0150015	0.00800154
				02:59:10	30.1	0.0240015	0.0320015	0.0250015		0.0270015	0.0043589		0.0175681	0.0155681	0.0195681		0.0175681	0.002		0.0170015	0.0150015	0.0130015		0.0150015	0.002		0.0165681	0.0245681	0.0155681		0.0189015	0.00493288		0.0340015	0.0130015	0.0250015		0.0240015	0.0105357		0.0205681	0.0125681	0.0135681		0.0155681	0.0043589		0.0150015	0.00800154
				03:09:10	30.1	0.0250015	0.0340015	0.0260015		0.0283349	0.00493288		0.0185681	0.0165681	0.0205681		0.0185681	0.002		0.0180015	0.0160015	0.0130015		0.0156682	0.00251661		0.0165681	0.0255681	0.0165681		0.0195681	0.00519615		0.0350015	0.0140015	0.0260015		0.0250015	0.0105357		0.0205681	0.0135681	0.0145681		0.0162348	0.00378594		0.0160015	0.00800154
				03:19:10	30.1	0.0260015	0.0350015	0.0270015		0.0293349	0.00493288		0.0185681	0.0175681	0.0215681		0.0192348	0.00208167		0.0180015	0.0160015	0.0130015		0.0156682	0.00251661		0.0165681	0.0255681	0.0165681		0.0195681	0.00519615		0.0370015	0.0140015	0.0260015		0.0256682	0.0115036		0.0215681	0.0135681	0.0145681		0.0165681	0.0043589		0.0170015	0.00800154
				03:29:10	30.1	0.0280015	0.0360015	0.0290015		0.0310015	0.0043589		0.0205681	0.0185681	0.0235681		0.0209015	0.00251661		0.0190015	0.0170015	0.0140015		0.0166682	0.00251661		0.0175681	0.0265681	0.0165681		0.0202348	0.00550757		0.0380015	0.0150015	0.0260015		0.0263349	0.0115036		0.0215681	0.0135681	0.0155681		0.0169015	0.00416333		0.0170015	0.00900154
				03:39:10	30	0.0300015	0.0380015	0.0300015		0.0326682	0.0046188		0.0215681	0.0195681	0.0235681		0.0215681	0.002		0.0190015	0.0170015	0.0140015		0.0166682	0.00251661		0.0175681	0.0265681	0.0175681		0.0205681	0.00519615		0.0390015	0.0150015	0.0270015		0.0270015	0.012		0.0225681	0.0145681	0.0155681		0.0175681	0.0043589		0.0180015	0.00900154
				03:49:10	30.1	0.0320015	0.0400015	0.0320015		0.0346682	0.0046188		0.0225681	0.0205681	0.0255681		0.0229015	0.00251661		0.0190015	0.0170015	0.0150015		0.0170015	0.002		0.0185681	0.0275681	0.0175681		0.0212348	0.00550757		0.0410015	0.0160015	0.0270015		0.0280015	0.01253		0.0225681	0.0145681	0.0165681		0.0179015	0.00416333		0.0180015	0.0100015
				03:59:10	30	0.0340015	0.0410015	0.0340015		0.0363349	0.00404145		0.0245681	0.0215681	0.0265681		0.0242348	0.00251661		0.0200015	0.0180015	0.0150015		0.0176682	0.00251661		0.0185681	0.0285681	0.0185681		0.0219015	0.0057735		0.0420015	0.0170015	0.0270015		0.0286682	0.0125831		0.0235681	0.0145681	0.0165681		0.0182348	0.00472582		0.0190015	0.0100015
				04:09:10	30	0.0350015	0.0440015	0.0360015		0.0383349	0.00493288		0.0255681	0.0235681	0.0275681		0.0255681	0.002		0.0200015	0.0180015	0.0150015		0.0176682	0.00251661		0.0195681	0.0285681	0.0195681		0.0225681	0.00519615		0.0430015	0.0170015	0.0270015		0.0290015	0.0131149		0.0235681	0.0155681	0.0175681		0.0189015	0.00416333		0.0200015	0.0110015
				04:19:10	30.1	0.0380015	0.0460015	0.0380015		0.0406682	0.0046188		0.0265681	0.0245681	0.0285681		0.0265681	0.002		0.0210015	0.0190015	0.0160015		0.0186682	0.00251661		0.0205681	0.0295681	0.0195681		0.0232348	0.00550757		0.0450015	0.0180015	0.0290015		0.0306682	0.0135769		0.0245681	0.0155681	0.0175681		0.0192348	0.00472582		0.0210015	0.0110015
				04:29:10	30	0.0400015	0.0480015	0.0390015		0.0423349	0.00493288		0.0285681	0.0265681	0.0315681		0.0289015	0.00251661		0.0210015	0.0200015	0.0160015		0.0190015	0.00264575		0.0205681	0.0295681	0.0205681		0.0235681	0.00519615		0.0460015	0.0180015	0.0300015		0.0313349	0.0140475		0.0245681	0.0165681	0.0185681		0.0199015	0.00416333		0.0220015	0.0120015
				04:39:10	30.1	0.0430015	0.0510015	0.0410015		0.0450015	0.0052915		0.0305681	0.0285681	0.0325681		0.0305681	0.002		0.0220015	0.0200015	0.0170015		0.0196682	0.00251661		0.0215681	0.0305681	0.0215681		0.0245681	0.00519615		0.0480015	0.0200015	0.0300015		0.0326682	0.0141892		0.0255681	0.0175681	0.0195681		0.0209015	0.00416333		0.0220015	0.0120015
				04:49:10	30.1	0.0460015	0.0540015	0.0440015		0.0480015	0.0052915		0.0315681	0.0295681	0.0345681		0.0319015	0.00251661		0.0220015	0.0210015	0.0170015		0.0200015	0.00264575		0.0225681	0.0315681	0.0225681		0.0255681	0.00519615		0.0500015	0.0210015	0.0300015		0.0336682	0.0148436		0.0265681	0.0175681	0.0195681		0.0212348	0.00472582		0.0230015	0.0130015
				04:59:10	30.1	0.0480015	0.0560015	0.0460015		0.0500015	0.0052915		0.0345681	0.0315681	0.0365681		0.0342348	0.00251661		0.0230015	0.0220015	0.0190015		0.0213349	0.00208167		0.0225681	0.0325681	0.0235681		0.0262348	0.00550757		0.0520015	0.0210015	0.0310015		0.0346682	0.0158219		0.0265681	0.0185681	0.0205681		0.0219015	0.00416333		0.0240015	0.0140015
				05:09:10	30.1	0.0510015	0.0590015	0.0490015		0.0530015	0.0052915		0.0355681	0.0335681	0.0385681		0.0359015	0.00251661		0.0240015	0.0230015	0.0190015		0.0220015	0.00264575		0.0235681	0.0335681	0.0245681		0.0272348	0.00550757		0.0540015	0.0230015	0.0310015		0.0360015	0.0160935		0.0285681	0.0185681	0.0215681		0.0229015	0.0051316		0.0250015	0.0140015
				05:19:10	30.1	0.0550015	0.0640015	0.0530015		0.0573349	0.00585947		0.0385681	0.0365681	0.0405681		0.0385681	0.002		0.0240015	0.0240015	0.0200015		0.0226682	0.0023094		0.0245681	0.0335681	0.0255681		0.0279015	0.00493288		0.0570015	0.0240015	0.0320015		0.0376682	0.0172143		0.0295681	0.0195681	0.0225681		0.0239015	0.0051316		0.0260015	0.0150015
				05:29:10	30.1	0.0590015	0.0670015	0.0560015		0.0606682	0.00568624		0.0405681	0.0385681	0.0435681		0.0409015	0.00251661		0.0250015	0.0250015	0.0220015		0.0240015	0.00173205		0.0255681	0.0345681	0.0275681		0.0292348	0.00472582		0.0600015	0.0250015	0.0330015		0.0393349	0.0183394		0.0305681	0.0205681	0.0235681		0.0249015	0.0051316		0.0270015	0.0160015
				05:39:10	30	0.0630015	0.0700015	0.0590015		0.0640015	0.00556776		0.0445681	0.0415681	0.0465681		0.0442348	0.00251661		0.0260015	0.0260015	0.0230015		0.0250015	0.00173205		0.0265681	0.0355681	0.0285681		0.0302348	0.00472582		0.0620015	0.0260015	0.0330015		0.0403349	0.0190875		0.0315681	0.0215681	0.0245681		0.0259015	0.0051316		0.0280015	0.0170015
				05:49:10	30	0.0680015	0.0760015	0.0640015		0.0693349	0.0061101		0.0455681	0.0435681	0.0485681		0.0459015	0.00251661		0.0270015	0.0270015	0.0240015		0.0260015	0.00173205		0.0275681	0.0365681	0.0295681		0.0312348	0.00472582		0.0650015	0.0280015	0.0340015		0.0423349	0.0198578		0.0325681	0.0215681	0.0245681		0.0262348	0.00568624		0.0290015	0.0180015
				05:59:10	30	0.0720015	0.0800015	0.0690015		0.0736682	0.00568624		0.0475681	0.0445681	0.0505681		0.0475681	0.003		0.0270015	0.0290015	0.0250015		0.0270015	0.002		0.0285681	0.0375681	0.0305681		0.0322348	0.00472582		0.0680015	0.0290015	0.0340015		0.0436682	0.0212211		0.0335681	0.0225681	0.0255681		0.0272348	0.00568624		0.0300015	0.0190015
				06:09:10	30.1	0.0780015	0.0850015	0.0730015		0.0786682	0.00602771		0.0485681	0.0465681	0.0525681		0.0492348	0.00305505		0.0280015	0.0300015	0.0260015		0.0280015	0.002		0.0305681	0.0385681	0.0325681		0.0339015	0.00416333		0.0710015	0.0310015	0.0350015		0.0456682	0.0220303		0.0345681	0.0235681	0.0265681		0.0282348	0.00568624		0.0320015	0.0210015
				06:19:10	30	0.0830015	0.0900015	0.0780015		0.0836682	0.00602771		0.0515681	0.0485681	0.0545681		0.0515681	0.003		0.0300015	0.0320015	0.0270015		0.0296682	0.00251661		0.0315681	0.0395681	0.0345681		0.0352348	0.00404145		0.0740015	0.0330015	0.0350015		0.0473349	0.0231157		0.0355681	0.0255681	0.0275681		0.0295681	0.0052915		0.0330015	0.0220015
				06:29:10	30	0.0890015	0.0970015	0.0830015		0.0896682	0.00702377		0.0525681	0.0495681	0.0565681		0.0529015	0.00351188		0.0310015	0.0330015	0.0300015		0.0313349	0.00152753		0.0325681	0.0405681	0.0365681		0.0365681	0.004		0.0780015	0.0360015	0.0360015		0.0500015	0.0242487		0.0365681	0.0255681	0.0285681		0.0302348	0.00568624		0.0350015	0.0230015
				06:39:10	30	0.0970015	0.103002	0.0900015		0.0966682	0.00650641		0.0535681	0.0515681	0.0555681		0.0535681	0.002		0.0340015	0.0350015	0.0320015		0.0336682	0.00152753		0.0345681	0.0425681	0.0385681		0.0385681	0.004		0.0820015	0.0380015	0.0380015		0.0526682	0.0254034		0.0385681	0.0275681	0.0295681		0.0319015	0.00585947		0.0370015	0.0260015
				06:49:10	30.1	0.104002	0.111002	0.0960015		0.103668	0.00750555		0.0535681	0.0515681	0.0575681		0.0542348	0.00305505		0.0360015	0.0370015	0.0340015		0.0356682	0.00152753		0.0355681	0.0435681	0.0405681		0.0399015	0.00404145		0.0860015	0.0400015	0.0390015		0.0550015	0.0268514		0.0395681	0.0285681	0.0315681		0.0332348	0.00568624		0.0390015	0.0270015
				06:59:10	30.1	0.111002	0.119002	0.103002		0.111002	0.008		0.0555681	0.0525681	0.0575681		0.0552348	0.00251661		0.0370015	0.0400015	0.0360015		0.0376682	0.00208167		0.0365681	0.0455681	0.0425681		0.0415681	0.00458258		0.0910015	0.0430015	0.0400015		0.0580015	0.0286182		0.0415681	0.0305681	0.0325681		0.0349015	0.00585947		0.0410015	0.0290015
				07:09:10	30.1	0.120002	0.128002	0.112002		0.120002	0.008		0.0545681	0.0535681	0.0585681		0.0555681	0.00264575		0.0390015	0.0420015	0.0380015		0.0396682	0.00208167		0.0385681	0.0455681	0.0445681		0.0429015	0.00378594		0.0950015	0.0450015	0.0420015		0.0606682	0.0297714		0.0425681	0.0315681	0.0345681		0.0362348	0.00568624		0.0440015	0.0320015
				07:19:10	30.1	0.131002	0.136002	0.121002		0.129335	0.00763763		0.0565681	0.0525681	0.0585681		0.0559015	0.00305505		0.0410015	0.0440015	0.0410015		0.0420015	0.00173205		0.0385681	0.0475681	0.0465681		0.0442348	0.00493288		0.101002	0.0490015	0.0440015		0.0646682	0.0315647		0.0435681	0.0325681	0.0365681		0.0375681	0.00556776		0.0460015	0.0340015
				07:29:10	30.1	0.139002	0.146002	0.130002		0.138335	0.00802081		0.0565681	0.0535681	0.0595681		0.0565681	0.003		0.0430015	0.0470015	0.0440015		0.0446682	0.00208167		0.0405681	0.0485681	0.0495681		0.0462348	0.00493288		0.106002	0.0520015	0.0450015		0.0676682	0.0333816		0.0465681	0.0345681	0.0375681		0.0395681	0.006245		0.0490015	0.0370015
				07:39:10	30	0.151002	0.156002	0.137002		0.148002	0.00984886		0.0555681	0.0535681	0.0585681		0.0559015	0.00251661		0.0440015	0.0500015	0.0470015		0.0470015	0.003		0.0425681	0.0505681	0.0515681		0.0482348	0.00493288		0.113002	0.0560015	0.0470015		0.0720015	0.0357911		0.0475681	0.0365681	0.0385681		0.0409015	0.00585947		0.0520015	0.0400015
				07:49:10	30	0.163002	0.168002	0.149002		0.160002	0.00984886		0.0565681	0.0535681	0.0585681		0.0562348	0.00251661		0.0480015	0.0520015	0.0520015		0.0506682	0.0023094		0.0445681	0.0515681	0.0535681		0.0499015	0.00472582		0.119002	0.0590015	0.0490015		0.0756682	0.0378594		0.0505681	0.0365681	0.0405681		0.0425681	0.0072111		0.0540015	0.0430015
				07:59:10	30	0.173002	0.180002	0.160002		0.171002	0.0101489		0.0555681	0.0535681	0.0595681		0.0562348	0.00305505		0.0500015	0.0560015	0.0550015		0.0536682	0.00321455		0.0455681	0.0525681	0.0545681		0.0509015	0.00472582		0.125002	0.0640015	0.0510015		0.0800015	0.0395095		0.0525681	0.0395681	0.0425681		0.0449015	0.00680686		0.0590015	0.0450015
				08:09:10	30	0.189002	0.192002	0.172002		0.184335	0.0107858		0.0565681	0.0545681	0.0595681		0.0569015	0.00251661		0.0530015	0.0600015	0.0580015		0.0570015	0.00360555		0.0465681	0.0545681	0.0565681		0.0525681	0.0052915		0.131002	0.0670015	0.0530015		0.0836682	0.0415853		0.0535681	0.0405681	0.0445681		0.0462348	0.00665833		0.0620015	0.0490015
				08:19:10	30	0.199002	0.207002	0.184002		0.196668	0.0116762		0.0565681	0.0545681	0.0605681		0.0572348	0.00305505		0.0560015	0.0650015	0.0620015		0.0610015	0.00458258		0.0465681	0.0545681	0.0575681		0.0529015	0.00568624		0.138002	0.0730015	0.0550015		0.0886682	0.0436616		0.0545681	0.0425681	0.0455681		0.0475681	0.006245		0.0650015	0.0520015
				08:29:10	30.1	0.215002	0.220002	0.199002		0.211335	0.0109697		0.0565681	0.0545681	0.0595681		0.0569015	0.00251661		0.0590015	0.0680015	0.0660015		0.0643349	0.00472582		0.0475681	0.0555681	0.0585681		0.0539015	0.00568624		0.145002	0.0790015	0.0570015		0.0936682	0.0457967		0.0545681	0.0445681	0.0465681		0.0485681	0.0052915		0.0700015	0.0560015
				08:39:10	30	0.230002	0.234002	0.210002		0.224668	0.0128582		0.0565681	0.0545681	0.0605681		0.0572348	0.00305505		0.0630015	0.0730015	0.0720015		0.0693349	0.00550757		0.0475681	0.0555681	0.0585681		0.0539015	0.00568624		0.154002	0.0840015	0.0600015		0.0993349	0.0488399		0.0565681	0.0455681	0.0485681		0.0502348	0.00568624		0.0730015	0.0610015
				08:49:10	30.1	0.244002	0.248002	0.226002		0.239335	0.0117189		0.0565681	0.0545681	0.0595681		0.0569015	0.00251661		0.0660015	0.0780015	0.0760015		0.0733349	0.0064291		0.0475681	0.0555681	0.0595681		0.0542348	0.0061101		0.162002	0.0910015	0.0630015		0.105335	0.0510327		0.0565681	0.0475681	0.0495681		0.0512348	0.00472582		0.0780015	0.0660015
				08:59:10	30.1	0.262002	0.264002	0.240002		0.255335	0.0133167		0.0575681	0.0545681	0.0595681		0.0572348	0.00251661		0.0710015	0.0840015	0.0830015		0.0793349	0.00723418		0.0475681	0.0555681	0.0595681		0.0542348	0.0061101		0.173002	0.0980015	0.0670015		0.112668	0.0545008		0.0565681	0.0485681	0.0505681		0.0519015	0.00416333		0.0830015	0.0700015
				09:09:10	30.1	0.280002	0.281002	0.257002		0.272668	0.0135769		0.0575681	0.0545681	0.0605681		0.0575681	0.003		0.0760015	0.0900015	0.0870015		0.0843349	0.00737111		0.0485681	0.0555681	0.0595681		0.0545681	0.00556776		0.180002	0.104002	0.0720015		0.118668	0.0554737		0.0575681	0.0485681	0.0515681		0.0525681	0.00458258		0.0880015	0.0760015
				09:19:10	30.1	0.297002	0.298002	0.274002		0.289668	0.0135769		0.0565681	0.0545681	0.0595681		0.0569015	0.00251661		0.0820015	0.0970015	0.0940015		0.0910015	0.00793725		0.0475681	0.0555681	0.0595681		0.0542348	0.0061101		0.192002	0.113002	0.0760015		0.127002	0.0592537		0.0575681	0.0495681	0.0505681		0.0525681	0.0043589		0.0930015	0.0800015
				09:29:10	30.1	0.315002	0.319002	0.293002		0.309002	0.014		0.0575681	0.0545681	0.0595681		0.0572348	0.00251661		0.0870015	0.102002	0.103002		0.0973349	0.00896289		0.0475681	0.0555681	0.0595681		0.0542348	0.0061101		0.202002	0.121002	0.0800015		0.134335	0.0620833		0.0585681	0.0485681	0.0515681		0.0529015	0.0051316		0.0990015	0.0870015
				09:39:10	30.1	0.337002	0.338002	0.310002		0.328335	0.015885		0.0565681	0.0545681	0.0595681		0.0569015	0.00251661		0.0930015	0.109002	0.108002		0.103335	0.00896289		0.0475681	0.0555681	0.0605681		0.0545681	0.00655744		0.212002	0.130002	0.0850015		0.142335	0.064392		0.0575681	0.0495681	0.0515681		0.0529015	0.00416333		0.107002	0.0930015
				09:49:10	30	0.356002	0.357002	0.330002		0.347668	0.015308		0.0585681	0.0545681	0.0605681		0.0579015	0.00305505		0.0990015	0.117002	0.116002		0.110668	0.010116		0.0485681	0.0555681	0.0595681		0.0545681	0.00556776		0.223002	0.138002	0.0880015		0.149668	0.068252		0.0575681	0.0495681	0.0515681		0.0529015	0.00416333		0.114002	0.100002
				09:59:10	30.1	0.375002	0.379002	0.349002		0.367668	0.0162891		0.0585681	0.0545681	0.0595681		0.0575681	0.00264575		0.105002	0.127002	0.125002		0.119002	0.0121655		0.0475681	0.0555681	0.0595681		0.0542348	0.0061101		0.234002	0.149002	0.0940015		0.159002	0.0705337		0.0575681	0.0495681	0.0515681		0.0529015	0.00416333		0.121002	0.107002
				10:09:10	30	0.396002	0.399002	0.371002		0.388668	0.0153731		0.0575681	0.0545681	0.0605681		0.0575681	0.003		0.114002	0.135002	0.135002		0.128002	0.0121244		0.0485681	0.0555681	0.0595681		0.0545681	0.00556776		0.249002	0.160002	0.101002		0.170002	0.074505		0.0575681	0.0495681	0.0515681		0.0529015	0.00416333		0.129002	0.115002
				10:19:10	30.1	0.418002	0.420002	0.391002		0.409668	0.0161967		0.0575681	0.0545681	0.0605681		0.0575681	0.003		0.121002	0.145002	0.145002		0.137002	0.0138564		0.0485681	0.0555681	0.0605681		0.0549015	0.00602771		0.260002	0.170002	0.107002		0.179002	0.076896		0.0575681	0.0495681	0.0515681		0.0529015	0.00416333		0.135002	0.124002
				10:29:10	30	0.437002	0.441002	0.409002		0.429002	0.0174356		0.0585681	0.0555681	0.0595681		0.0579015	0.00208167		0.128002	0.154002	0.153002		0.145002	0.0147309		0.0475681	0.0545681	0.0605681		0.0542348	0.00650641		0.273002	0.183002	0.113002		0.189668	0.0802081		0.0575681	0.0495681	0.0515681		0.0529015	0.00416333		0.146002	0.132002
				10:39:10	30.1	0.458002	0.460002	0.432002		0.450002	0.0156205		0.0585681	0.0545681	0.0595681		0.0575681	0.00264575		0.138002	0.166002	0.166002		0.156668	0.0161658		0.0475681	0.0545681	0.0605681		0.0542348	0.00650641		0.288002	0.195002	0.121002		0.201335	0.0836799		0.0565681	0.0495681	0.0515681		0.0525681	0.00360555		0.155002	0.143002
				10:49:10	30.1	0.476002	0.482002	0.455002		0.471002	0.0141774		0.0595681	0.0555681	0.0595681		0.0582348	0.0023094		0.149002	0.178002	0.177002		0.168002	0.0164621		0.0485681	0.0555681	0.0605681		0.0549015	0.00602771		0.305002	0.207002	0.131002		0.214335	0.0872315		0.0575681	0.0495681	0.0505681		0.0525681	0.0043589		0.164002	0.153002
				10:59:10	30.1	0.494002	0.498002	0.473002		0.488335	0.0134288		0.0595681	0.0545681	0.0605681		0.0582348	0.00321455		0.158002	0.191002	0.189002		0.179335	0.0185023		0.0475681	0.0535681	0.0605681		0.0539015	0.00650641		0.321002	0.222002	0.139002		0.227335	0.0911171		0.0575681	0.0495681	0.0505681		0.0525681	0.0043589		0.176002	0.162002
				11:09:10	30.1	0.511002	0.519002	0.491002		0.507002	0.0144222		0.0585681	0.0545681	0.0595681		0.0575681	0.00264575		0.167002	0.203002	0.200002		0.190002	0.019975		0.0485681	0.0535681	0.0605681		0.0542348	0.00602771		0.332002	0.236002	0.146002		0.238002	0.0930161		0.0575681	0.0495681	0.0505681		0.0525681	0.0043589		0.186002	0.174002
				11:19:10	30.1	0.527002	0.533002	0.508002		0.522668	0.0130512		0.0575681	0.0555681	0.0595681		0.0575681	0.002		0.179002	0.216002	0.214002		0.203002	0.0208087		0.0475681	0.0545681	0.0605681		0.0542348	0.00650641		0.349002	0.250002	0.155002		0.251335	0.0970069		0.0575681	0.0495681	0.0505681		0.0525681	0.0043589		0.198002	0.188002
				11:29:10	30.1	0.542002	0.549002	0.527002		0.539335	0.0112398		0.0595681	0.0555681	0.0595681		0.0582348	0.0023094		0.192002	0.229002	0.228002		0.216335	0.0210792		0.0475681	0.0535681	0.0605681		0.0539015	0.00650641		0.368002	0.264002	0.166002		0.266002	0.101015		0.0565681	0.0495681	0.0515681		0.0525681	0.00360555		0.211002	0.198002
				11:39:10	30.1	0.555002	0.567002	0.543002		0.555002	0.012		0.0585681	0.0545681	0.0595681		0.0575681	0.00264575		0.204002	0.242002	0.242002		0.229335	0.0219393		0.0475681	0.0535681	0.0605681		0.0539015	0.00650641		0.383002	0.279002	0.178002		0.280002	0.102504		0.0565681	0.0495681	0.0505681		0.0522348	0.00378594		0.222002	0.212002
				11:49:10	30.1	0.567002	0.577002	0.560002		0.568002	0.008544		0.0585681	0.0555681	0.0605681		0.0582348	0.00251661		0.214002	0.258002	0.257002		0.243002	0.0251197		0.0475681	0.0535681	0.0605681		0.0539015	0.00650641		0.399002	0.294002	0.188002		0.293668	0.1055		0.0575681	0.0485681	0.0505681		0.0522348	0.00472582		0.235002	0.226002
				11:59:10	30	0.578002	0.589002	0.571002		0.579335	0.00907377		0.0585681	0.0555681	0.0605681		0.0582348	0.00251661		0.228002	0.274002	0.272002		0.258002	0.026		0.0475681	0.0545681	0.0605681		0.0542348	0.00650641		0.417002	0.313002	0.201002		0.310335	0.108025		0.0565681	0.0485681	0.0505681		0.0519015	0.00416333		0.247002	0.239002
				12:09:10	30	0.586002	0.598002	0.582002		0.588668	0.00832666		0.0585681	0.0555681	0.0595681		0.0579015	0.00208167		0.242002	0.288002	0.284002		0.271335	0.025482		0.0475681	0.0535681	0.0595681		0.0535681	0.006		0.433002	0.331002	0.211002		0.325002	0.111122		0.0565681	0.0495681	0.0505681		0.0522348	0.00378594		0.259002	0.253002
				12:19:10	30.1	0.593002	0.610002	0.592002		0.598335	0.010116		0.0595681	0.0545681	0.0605681		0.0582348	0.00321455		0.255002	0.305002	0.304002		0.288002	0.0285832		0.0475681	0.0535681	0.0595681		0.0535681	0.006		0.450002	0.346002	0.225002		0.340335	0.112607		0.0565681	0.0485681	0.0505681		0.0519015	0.00416333		0.275002	0.270002
				12:29:10	30.1	0.602002	0.618002	0.602002		0.607335	0.0092376		0.0585681	0.0555681	0.0595681		0.0579015	0.00208167		0.271002	0.320002	0.319002		0.303335	0.028006		0.0475681	0.0535681	0.0605681		0.0539015	0.00650641		0.464002	0.364002	0.237002		0.355002	0.113767		0.0565681	0.0495681	0.0505681		0.0522348	0.00378594		0.289002	0.284002
				12:39:10	30	0.607002	0.625002	0.610002		0.614002	0.00964365		0.0585681	0.0565681	0.0605681		0.0585681	0.002		0.287002	0.339002	0.336002		0.320668	0.0291947		0.0475681	0.0525681	0.0595681		0.0532348	0.00602771		0.481002	0.380002	0.250002		0.370335	0.115803		0.0565681	0.0485681	0.0505681		0.0519015	0.00416333		0.305002	0.298002
				12:49:10	30	0.617002	0.630002	0.618002		0.621668	0.00723418		0.0595681	0.0555681	0.0605681		0.0585681	0.00264575		0.301002	0.357002	0.352002		0.336668	0.0309892		0.0475681	0.0535681	0.0605681		0.0539015	0.00650641		0.492002	0.399002	0.264002		0.385002	0.114643		0.0565681	0.0485681	0.0495681		0.0515681	0.0043589		0.319002	0.317002
				12:59:10	30.1	0.624002	0.638002	0.627002		0.629668	0.00737111		0.0585681	0.0555681	0.0595681		0.0579015	0.00208167		0.318002	0.372002	0.371002		0.353668	0.0308923		0.0465681	0.0525681	0.0595681		0.0529015	0.00650641		0.505002	0.418002	0.280002		0.401002	0.113459		0.0565681	0.0485681	0.0495681		0.0515681	0.0043589		0.336002	0.333002
				13:09:10	30.1	0.628002	0.645002	0.635002		0.636002	0.008544		0.0595681	0.0555681	0.0595681		0.0582348	0.0023094		0.334002	0.393002	0.386002		0.371002	0.0322335		0.0465681	0.0525681	0.0595681		0.0529015	0.00650641		0.519002	0.434002	0.295002		0.416002	0.11308		0.0555681	0.0485681	0.0495681		0.0512348	0.00378594		0.351002	0.347002
				13:19:10	30.1	0.634002	0.651002	0.641002		0.642002	0.008544		0.0585681	0.0555681	0.0605681		0.0582348	0.00251661		0.350002	0.409002	0.403002		0.387335	0.0324705		0.0465681	0.0525681	0.0595681		0.0529015	0.00650641		0.533002	0.451002	0.309002		0.431002	0.113331		0.0555681	0.0485681	0.0495681		0.0512348	0.00378594		0.368002	0.365002
				13:29:10	30.1	0.639002	0.658002	0.646002		0.647668	0.00960902		0.0585681	0.0555681	0.0605681		0.0582348	0.00251661		0.363002	0.427002	0.419002		0.403002	0.0348712		0.0465681	0.0525681	0.0595681		0.0529015	0.00650641		0.541002	0.467002	0.323002		0.443668	0.110857		0.0555681	0.0485681	0.0495681		0.0512348	0.00378594		0.384002	0.382002
				13:39:10	30.1	0.642002	0.660002	0.654002		0.652002	0.00916515		0.0595681	0.0565681	0.0605681		0.0589015	0.00208167		0.382002	0.444002	0.435002		0.420335	0.0335012		0.0465681	0.0535681	0.0595681		0.0532348	0.00650641		0.551002	0.482002	0.340002		0.457668	0.107584		0.0555681	0.0485681	0.0495681		0.0512348	0.00378594		0.399002	0.398002
				13:49:10	30.1	0.647002	0.666002	0.658002		0.657002	0.00953939		0.0595681	0.0555681	0.0605681		0.0585681	0.00264575		0.399002	0.465002	0.449002		0.437668	0.0344287		0.0465681	0.0525681	0.0595681		0.0529015	0.00650641		0.562002	0.496002	0.356002		0.471335	0.105192		0.0555681	0.0475681	0.0495681		0.0509015	0.00416333		0.414002	0.415002
				13:59:10	30.1	0.652002	0.670002	0.662002		0.661335	0.0090185		0.0595681	0.0545681	0.0605681		0.0582348	0.00321455		0.412002	0.480002	0.463002		0.451668	0.0353883		0.0465681	0.0525681	0.0585681		0.0525681	0.006		0.568002	0.508002	0.374002		0.483335	0.0993244		0.0555681	0.0485681	0.0485681		0.0509015	0.00404145		0.427002	0.429002
				14:09:10	30.1	0.652002	0.672002	0.665002		0.663002	0.0101489		0.0595681	0.0555681	0.0605681		0.0585681	0.00264575		0.431002	0.494002	0.477002		0.467335	0.0325935		0.0465681	0.0525681	0.0595681		0.0529015	0.00650641		0.579002	0.522002	0.389002		0.496668	0.0975004		0.0545681	0.0475681	0.0495681		0.0505681	0.00360555		0.441002	0.443002
				14:19:10	30	0.654002	0.672002	0.668002		0.664668	0.00945163		0.0585681	0.0555681	0.0605681		0.0582348	0.00251661		0.445002	0.510002	0.488002		0.481002	0.0330606		0.0465681	0.0525681	0.0585681		0.0525681	0.006		0.584002	0.530002	0.404002		0.506002	0.0923688		0.0555681	0.0475681	0.0485681		0.0505681	0.0043589		0.450002	0.457002
				14:29:10	30.1	0.657002	0.676002	0.673002		0.668668	0.0102144		0.0595681	0.0555681	0.0605681		0.0585681	0.00264575		0.461002	0.524002	0.497002		0.494002	0.031607		0.0455681	0.0515681	0.0585681		0.0519015	0.00650641		0.591002	0.543002	0.421002		0.518335	0.0876432		0.0545681	0.0475681	0.0485681		0.0502348	0.00378594		0.462002	0.469002
				14:39:10	30.1	0.655002	0.679002	0.673002		0.669002	0.01249		0.0595681	0.0565681	0.0615681		0.0592348	0.00251661		0.473002	0.539002	0.509002		0.507002	0.0330454		0.0455681	0.0525681	0.0585681		0.0522348	0.00650641		0.595002	0.553002	0.438002		0.528668	0.0812794		0.0555681	0.0475681	0.0495681		0.0509015	0.00416333		0.472002	0.481002
				14:49:10	30.1	0.652002	0.678002	0.676002		0.668668	0.0144684		0.0595681	0.0565681	0.0605681		0.0589015	0.00208167		0.483002	0.548002	0.518002		0.516335	0.032532		0.0455681	0.0515681	0.0595681		0.0522348	0.00702377		0.604002	0.562002	0.449002		0.538335	0.0801644		0.0545681	0.0475681	0.0485681		0.0502348	0.00378594		0.483002	0.491002
				14:59:10	30.1	0.652002	0.678002	0.677002		0.669002	0.0147309		0.0585681	0.0565681	0.0605681		0.0585681	0.002		0.496002	0.559002	0.528002		0.527668	0.0315013		0.0455681	0.0515681	0.0575681		0.0515681	0.006		0.607002	0.570002	0.464002		0.547002	0.0742226		0.0545681	0.0475681	0.0485681		0.0502348	0.00378594		0.493002	0.499002
				15:09:10	30.1	0.651002	0.675002	0.677002		0.667668	0.0144684		0.0595681	0.0555681	0.0595681		0.0582348	0.0023094		0.505002	0.566002	0.534002		0.535002	0.0305123		0.0455681	0.0505681	0.0585681		0.0515681	0.00655744		0.613002	0.579002	0.475002		0.555668	0.0718981		0.0545681	0.0475681	0.0485681		0.0502348	0.00378594		0.502002	0.506002
				15:19:10	30.1	0.652002	0.673002	0.672002		0.665668	0.0118462		0.0595681	0.0555681	0.0605681		0.0585681	0.00264575		0.514002	0.575002	0.540002		0.543002	0.0306105		0.0445681	0.0515681	0.0585681		0.0515681	0.007		0.620002	0.585002	0.488002		0.564335	0.0683837		0.0535681	0.0485681	0.0485681		0.0502348	0.00288675		0.509002	0.516002
				15:29:10	30.1	0.651002	0.677002	0.671002		0.666335	0.0136137		0.0595681	0.0565681	0.0615681		0.0592348	0.00251661		0.521002	0.582002	0.548002		0.550335	0.0305669		0.0445681	0.0515681	0.0585681		0.0515681	0.007		0.622002	0.591002	0.503002		0.572002	0.0617333		0.0545681	0.0475681	0.0485681		0.0502348	0.00378594		0.514002	0.521002
				15:39:10	30.1	0.651002	0.677002	0.673002		0.667002	0.014		0.0605681	0.0575681	0.0615681		0.0599015	0.00208167		0.531002	0.590002	0.554002		0.558335	0.0297377		0.0455681	0.0515681	0.0585681		0.0519015	0.00650641		0.626002	0.597002	0.508002		0.577002	0.0614898		0.0545681	0.0475681	0.0485681		0.0502348	0.00378594		0.521002	0.528002
				15:49:10	30	0.651002	0.675002	0.672002		0.666002	0.0130767		0.0595681	0.0555681	0.0615681		0.0589015	0.00305505		0.535002	0.598002	0.561002		0.564668	0.0316596		0.0445681	0.0505681	0.0585681		0.0512348	0.00702377		0.630002	0.602002	0.520002		0.584002	0.0571664		0.0545681	0.0475681	0.0485681		0.0502348	0.00378594		0.529002	0.536002
				15:59:10	30	0.651002	0.675002	0.670002		0.665335	0.0126623		0.0595681	0.0565681	0.0605681		0.0589015	0.00208167		0.542002	0.604002	0.560002		0.568668	0.0318957		0.0445681	0.0515681	0.0585681		0.0515681	0.007		0.634002	0.608002	0.528002		0.590002	0.0552449		0.0535681	0.0475681	0.0475681		0.0495681	0.0034641		0.534002	0.544002
				16:09:10	30	0.649002	0.673002	0.672002		0.664668	0.0135769		0.0585681	0.0565681	0.0605681		0.0585681	0.002		0.549002	0.608002	0.568002		0.575002	0.0301164		0.0445681	0.0515681	0.0585681		0.0515681	0.007		0.638002	0.614002	0.536002		0.596002	0.0533292		0.0535681	0.0465681	0.0485681		0.0495681	0.00360555		0.540002	0.550002
				16:19:10	30.1	0.652002	0.676002	0.672002		0.666668	0.0128582		0.0595681	0.0565681	0.0615681		0.0592348	0.00251661		0.553002	0.611002	0.568002		0.577335	0.0301054		0.0445681	0.0505681	0.0585681		0.0512348	0.00702377		0.641002	0.617002	0.541002		0.599668	0.0522047		0.0545681	0.0475681	0.0485681		0.0502348	0.00378594		0.543002	0.555002
				16:29:10	30	0.651002	0.674002	0.669002		0.664668	0.0120968		0.0595681	0.0565681	0.0605681		0.0589015	0.00208167		0.559002	0.620002	0.574002		0.584335	0.0317857		0.0445681	0.0505681	0.0585681		0.0512348	0.00702377		0.640002	0.622002	0.548002		0.603335	0.0487579		0.0545681	0.0475681	0.0475681		0.0499015	0.00404145		0.549002	0.565002
				16:39:10	30	0.650002	0.675002	0.672002		0.665668	0.0136504		0.0595681	0.0565681	0.0615681		0.0592348	0.00251661		0.563002	0.619002	0.578002		0.586668	0.0289885		0.0445681	0.0505681	0.0585681		0.0512348	0.00702377		0.644002	0.627002	0.557002		0.609335	0.0461122		0.0535681	0.0475681	0.0485681		0.0499015	0.00321455		0.554002	0.567002
				16:49:10	30.1	0.651002	0.676002	0.672002		0.666335	0.0134288		0.0595681	0.0565681	0.0625681		0.0595681	0.003		0.568002	0.625002	0.580002		0.591002	0.03005		0.0445681	0.0505681	0.0585681		0.0512348	0.00702377		0.647002	0.628002	0.564002		0.613002	0.0434856		0.0535681	0.0465681	0.0475681		0.0492348	0.00378594		0.561002	0.571002
				16:59:10	30	0.650002	0.677002	0.670002		0.665668	0.0140119		0.0585681	0.0565681	0.0615681		0.0589015	0.00251661		0.570002	0.629002	0.584002		0.594335	0.0308275		0.0445681	0.0505681	0.0585681		0.0512348	0.00702377		0.650002	0.631002	0.569002		0.616668	0.0423596		0.0545681	0.0475681	0.0475681		0.0499015	0.00404145		0.564002	0.575002
				17:09:10	30.1	0.652002	0.677002	0.672002		0.667002	0.0132288		0.0595681	0.0545681	0.0615681		0.0585681	0.00360555		0.574002	0.629002	0.585002		0.596002	0.0291033		0.0445681	0.0505681	0.0575681		0.0509015	0.00650641		0.650002	0.634002	0.574002		0.619335	0.0400666		0.0535681	0.0465681	0.0475681		0.0492348	0.00378594		0.565002	0.580002
				17:19:10	30.1	0.651002	0.674002	0.672002		0.665668	0.012741		0.0595681	0.0555681	0.0615681		0.0589015	0.00305505		0.575002	0.634002	0.586002		0.598335	0.0313741		0.0435681	0.0505681	0.0585681		0.0509015	0.00750555		0.652002	0.638002	0.579002		0.623002	0.0387427		0.0545681	0.0475681	0.0475681		0.0499015	0.00404145		0.571002	0.583002
				17:29:10	30.1	0.650002	0.676002	0.671002		0.665668	0.0137961		0.0605681	0.0555681	0.0605681		0.0589015	0.00288675		0.582002	0.635002	0.593002		0.603335	0.0279702		0.0435681	0.0505681	0.0585681		0.0509015	0.00750555		0.654002	0.641002	0.582002		0.625668	0.038371		0.0535681	0.0465681	0.0475681		0.0492348	0.00378594		0.575002	0.585002
				17:39:10	30.1	0.651002	0.676002	0.671002		0.666002	0.0132288		0.0595681	0.0555681	0.0615681		0.0589015	0.00305505		0.584002	0.639002	0.594002		0.605668	0.0292973		0.0435681	0.0505681	0.0585681		0.0509015	0.00750555		0.657002	0.644002	0.588002		0.629668	0.0366652		0.0535681	0.0465681	0.0475681		0.0492348	0.00378594		0.577002	0.588002
				17:49:10	30.1	0.651002	0.678002	0.670002		0.666335	0.0138684		0.0595681	0.0565681	0.0615681		0.0592348	0.00251661		0.585002	0.642002	0.597002		0.608002	0.03005		0.0445681	0.0495681	0.0585681		0.0509015	0.0070946		0.657002	0.645002	0.591002		0.631002	0.0351568		0.0535681	0.0475681	0.0475681		0.0495681	0.0034641		0.580002	0.592002
				17:59:10	30.1	0.650002	0.676002	0.670002		0.665335	0.0136137		0.0595681	0.0565681	0.0615681		0.0592348	0.00251661		0.589002	0.643002	0.599002		0.610335	0.0287286		0.0435681	0.0495681	0.0585681		0.0505681	0.00754983		0.660002	0.649002	0.596002		0.635002	0.0342199		0.0535681	0.0465681	0.0475681		0.0492348	0.00378594		0.584002	0.596002
				18:09:10	30.1	0.650002	0.676002	0.671002		0.665668	0.0137961		0.0595681	0.0565681	0.0615681		0.0592348	0.00251661		0.594002	0.647002	0.606002		0.615668	0.0277909		0.0435681	0.0505681	0.0575681		0.0505681	0.007		0.661002	0.652002	0.600002		0.637668	0.0329292		0.0545681	0.0475681	0.0465681		0.0495681	0.0043589		0.585002	0.598002
				18:19:10	30	0.653002	0.676002	0.671002		0.666668	0.0120968		0.0595681	0.0555681	0.0615681		0.0589015	0.00305505		0.593002	0.649002	0.602002		0.614668	0.0300721		0.0435681	0.0505681	0.0585681		0.0509015	0.00750555		0.661002	0.654002	0.603002		0.639335	0.0316596		0.0535681	0.0465681	0.0475681		0.0492348	0.00378594		0.590002	0.604002
				18:29:10	30.1	0.652002	0.678002	0.674002		0.668002	0.014		0.0595681	0.0565681	0.0615681		0.0592348	0.00251661		0.595002	0.652002	0.602002		0.616335	0.0310859		0.0435681	0.0505681	0.0585681		0.0509015	0.00750555		0.663002	0.655002	0.606002		0.641335	0.0308599		0.0535681	0.0475681	0.0465681		0.0492348	0.00378594		0.593002	0.607002
				18:39:10	30	0.651002	0.679002	0.673002		0.667668	0.0147422		0.0595681	0.0555681	0.0605681		0.0585681	0.00264575		0.602002	0.652002	0.612002		0.622002	0.0264575		0.0435681	0.0505681	0.0585681		0.0509015	0.00750555		0.666002	0.658002	0.606002		0.643335	0.0325781		0.0535681	0.0465681	0.0475681		0.0492348	0.00378594		0.597002	0.609002
				18:49:10	30.1	0.651002	0.678002	0.675002		0.668002	0.0147986		0.0585681	0.0565681	0.0615681		0.0589015	0.00251661		0.601002	0.653002	0.613002		0.622335	0.0272274		0.0435681	0.0495681	0.0585681		0.0505681	0.00754983		0.669002	0.658002	0.611002		0.646002	0.0308058		0.0535681	0.0465681	0.0465681		0.0489015	0.00404145		0.603002	0.613002
				18:59:10	30.1	0.649002	0.675002	0.671002		0.665002	0.014		0.0595681	0.0565681	0.0625681		0.0595681	0.003		0.604002	0.657002	0.610002		0.623668	0.029023		0.0435681	0.0495681	0.0585681		0.0505681	0.00754983		0.667002	0.661002	0.614002		0.647335	0.029023		0.0525681	0.0465681	0.0475681		0.0489015	0.00321455		0.603002	0.616002
				19:09:10	30.1	0.650002	0.675002	0.673002		0.666002	0.0138924		0.0595681	0.0575681	0.0615681		0.0595681	0.002		0.607002	0.658002	0.615002		0.626668	0.0274287		0.0425681	0.0495681	0.0575681		0.0499015	0.00750555		0.670002	0.662002	0.616002		0.649335	0.0291433		0.0525681	0.0465681	0.0475681		0.0489015	0.00321455		0.604002	0.622002
				19:19:10	30.1	0.655002	0.677002	0.674002		0.668668	0.0119304		0.0585681	0.0565681	0.0615681		0.0589015	0.00251661		0.612002	0.661002	0.618002		0.630335	0.026727		0.0425681	0.0495681	0.0585681		0.0502348	0.00802081		0.671002	0.663002	0.619002		0.651002	0.028		0.0535681	0.0465681	0.0465681		0.0489015	0.00404145		0.610002	0.622002
				19:29:10	30.1	0.652002	0.678002	0.673002		0.667668	0.0137961		0.0595681	0.0565681	0.0615681		0.0592348	0.00251661		0.609002	0.663002	0.617002		0.629668	0.0291433		0.0435681	0.0495681	0.0585681		0.0505681	0.00754983		0.669002	0.665002	0.620002		0.651335	0.0272091		0.0535681	0.0465681	0.0475681		0.0492348	0.00378594		0.611002	0.623002
				19:39:10	30.1	0.652002	0.678002	0.674002		0.668002	0.014		0.0595681	0.0565681	0.0615681		0.0592348	0.00251661		0.611002	0.666002	0.622002		0.633002	0.0291033		0.0435681	0.0495681	0.0585681		0.0505681	0.00754983		0.671002	0.668002	0.621002		0.653335	0.0280416		0.0525681	0.0465681	0.0475681		0.0489015	0.00321455		0.612002	0.628002
				19:49:10	30.1	0.653002	0.678002	0.673002		0.668002	0.0132288		0.0605681	0.0555681	0.0625681		0.0595681	0.00360555		0.612002	0.667002	0.621002		0.633335	0.0295014		0.0435681	0.0495681	0.0575681		0.0502348	0.00702377		0.673002	0.668002	0.622002		0.654335	0.0281129		0.0525681	0.0465681	0.0465681		0.0485681	0.0034641		0.614002	0.631002
				19:59:10	30	0.656002	0.681002	0.677002		0.671335	0.0134288		0.0605681	0.0565681	0.0625681		0.0599015	0.00305505		0.615002	0.670002	0.623002		0.636002	0.0297153		0.0435681	0.0495681	0.0585681		0.0505681	0.00754983		0.672002	0.670002	0.623002		0.655002	0.0277308		0.0535681	0.0465681	0.0465681		0.0489015	0.00404145		0.618002	0.634002
				20:09:10	30	0.655002	0.682002	0.676002		0.671002	0.0141774		0.0595681	0.0565681	0.0625681		0.0595681	0.003		0.614002	0.668002	0.623002		0.635002	0.028931		0.0435681	0.0495681	0.0585681		0.0505681	0.00754983		0.673002	0.671002	0.629002		0.657668	0.0248462		0.0535681	0.0455681	0.0465681		0.0485681	0.0043589		0.621002	0.633002
				20:19:10	30	0.654002	0.680002	0.673002		0.669002	0.0134536		0.0595681	0.0555681	0.0615681		0.0589015	0.00305505		0.618002	0.668002	0.624002		0.636668	0.0273008		0.0435681	0.0495681	0.0575681		0.0502348	0.00702377		0.673002	0.673002	0.629002		0.658335	0.0254034		0.0525681	0.0455681	0.0465681		0.0482348	0.00378594		0.620002	0.635002
				20:29:10	30	0.655002	0.680002	0.678002		0.671002	0.0138924		0.0595681	0.0565681	0.0625681		0.0595681	0.003		0.619002	0.672002	0.626002		0.639002	0.0287924		0.0425681	0.0495681	0.0585681		0.0502348	0.00802081		0.675002	0.672002	0.630002		0.659002	0.0251595		0.0525681	0.0465681	0.0465681		0.0485681	0.0034641		0.622002	0.638002
				20:39:10	30	0.654002	0.681002	0.678002		0.671002	0.0147986		0.0595681	0.0565681	0.0615681		0.0592348	0.00251661		0.621002	0.676002	0.625002		0.640668	0.0306649		0.0425681	0.0485681	0.0595681		0.0502348	0.00862168		0.675002	0.674002	0.629002		0.659335	0.0262742		0.0525681	0.0455681	0.0465681		0.0482348	0.00378594		0.624002	0.639002
				20:49:10	30	0.655002	0.683002	0.678002		0.672002	0.0149332		0.0605681	0.0555681	0.0615681		0.0592348	0.00321455		0.626002	0.675002	0.633002		0.644668	0.0265016		0.0425681	0.0485681	0.0585681		0.0499015	0.0080829		0.679002	0.676002	0.632002		0.662335	0.0263122		0.0525681	0.0465681	0.0465681		0.0485681	0.0034641		0.625002	0.642002
				20:59:10	30.1	0.655002	0.684002	0.679002		0.672668	0.0155027		0.0595681	0.0555681	0.0625681		0.0592348	0.00351188		0.624002	0.677002	0.631002		0.644002	0.0287924		0.0425681	0.0485681	0.0575681		0.0495681	0.00754983		0.678002	0.678002	0.633002		0.663002	0.0259808		0.0525681	0.0455681	0.0465681		0.0482348	0.00378594		0.626002	0.640002
				21:09:10	30.1	0.656002	0.682002	0.679002		0.672335	0.0142244		0.0605681	0.0565681	0.0625681		0.0599015	0.00305505		0.627002	0.680002	0.630002		0.645668	0.0297714		0.0425681	0.0485681	0.0575681		0.0495681	0.00754983		0.679002	0.679002	0.634002		0.664002	0.0259808		0.0525681	0.0465681	0.0465681		0.0485681	0.0034641		0.626002	0.644002
				21:19:10	30.1	0.655002	0.684002	0.680002		0.673002	0.0157162		0.0605681	0.0565681	0.0615681		0.0595681	0.00264575		0.627002	0.681002	0.635002		0.647668	0.0291433		0.0425681	0.0485681	0.0575681		0.0495681	0.00754983		0.680002	0.679002	0.636002		0.665002	0.0251197		0.0525681	0.0465681	0.0465681		0.0485681	0.0034641		0.627002	0.646002
				21:29:10	30	0.659002	0.683002	0.680002		0.674002	0.0130767		0.0605681	0.0555681	0.0635681		0.0599015	0.00404145		0.628002	0.678002	0.635002		0.647002	0.027074		0.0425681	0.0485681	0.0585681		0.0499015	0.0080829		0.680002	0.679002	0.637002		0.665335	0.0245425		0.0525681	0.0455681	0.0465681		0.0482348	0.00378594		0.629002	0.648002
				21:39:10	30.1	0.657002	0.686002	0.682002		0.675002	0.0157162		0.0615681	0.0565681	0.0625681		0.0602348	0.00321455		0.630002	0.685002	0.636002		0.650335	0.0301717		0.0425681	0.0495681	0.0585681		0.0502348	0.00802081		0.679002	0.680002	0.640002		0.666335	0.0228108		0.0525681	0.0465681	0.0455681		0.0482348	0.00378594		0.631002	0.648002
				21:49:10	30	0.655002	0.687002	0.681002		0.674335	0.0170098		0.0605681	0.0565681	0.0625681		0.0599015	0.00305505		0.632002	0.686002	0.636002		0.651335	0.0300888		0.0425681	0.0485681	0.0575681		0.0495681	0.00754983		0.680002	0.685002	0.639002		0.668002	0.0252389		0.0525681	0.0455681	0.0465681		0.0482348	0.00378594		0.633002	0.650002
				21:59:10	30	0.658002	0.685002	0.681002		0.674668	0.0145717		0.0605681	0.0565681	0.0635681		0.0602348	0.00351188		0.630002	0.686002	0.638002		0.651335	0.0302875		0.0425681	0.0485681	0.0575681		0.0495681	0.00754983		0.680002	0.684002	0.639002		0.667668	0.0249065		0.0525681	0.0455681	0.0455681		0.0479015	0.00404145		0.633002	0.651002
				22:09:10	30	0.658002	0.689002	0.682002		0.676335	0.0162583		0.0615681	0.0565681	0.0625681		0.0602348	0.00321455		0.633002	0.688002	0.640002		0.653668	0.0299388		0.0425681	0.0485681	0.0585681		0.0499015	0.0080829		0.683002	0.684002	0.640002		0.669002	0.0251197		0.0525681	0.0455681	0.0455681		0.0479015	0.00404145		0.636002	0.652002
				22:19:10	30	0.657002	0.691002	0.684002		0.677335	0.0179536		0.0615681	0.0565681	0.0635681		0.0605681	0.00360555		0.634002	0.690002	0.640002		0.654668	0.0307463		0.0425681	0.0485681	0.0575681		0.0495681	0.00754983		0.682002	0.683002	0.639002		0.668002	0.0251197		0.0525681	0.0455681	0.0465681		0.0482348	0.00378594		0.637002	0.653002
				22:29:10	30	0.660002	0.689002	0.681002		0.676668	0.0149778		0.0605681	0.0565681	0.0635681		0.0602348	0.00351188		0.633002	0.689002	0.639002		0.653668	0.0307463		0.0425681	0.0485681	0.0585681		0.0499015	0.0080829		0.684002	0.687002	0.642002		0.671002	0.0251595		0.0525681	0.0455681	0.0455681		0.0479015	0.00404145		0.639002	0.656002
				22:39:10	30	0.658002	0.689002	0.682002		0.676335	0.0162583		0.0615681	0.0565681	0.0635681		0.0605681	0.00360555		0.636002	0.691002	0.640002		0.655668	0.0306649		0.0425681	0.0485681	0.0585681		0.0499015	0.0080829		0.685002	0.688002	0.645002		0.672668	0.0240069		0.0525681	0.0455681	0.0455681		0.0479015	0.00404145		0.638002	0.657002
				22:49:10	30.1	0.661002	0.691002	0.686002		0.679335	0.0160728		0.0615681	0.0575681	0.0635681		0.0609015	0.00305505		0.637002	0.694002	0.644002		0.658335	0.0310859		0.0425681	0.0485681	0.0575681		0.0495681	0.00754983		0.685002	0.687002	0.643002		0.671668	0.0248462		0.0515681	0.0465681	0.0455681		0.0479015	0.00321455		0.640002	0.656002
				22:59:10	30.1	0.658002	0.692002	0.689002		0.679668	0.0188237		0.0615681	0.0575681	0.0635681		0.0609015	0.00305505		0.640002	0.695002	0.644002		0.659668	0.0306649		0.0415681	0.0475681	0.0575681		0.0489015	0.0080829		0.686002	0.689002	0.643002		0.672668	0.0257358		0.0515681	0.0455681	0.0455681		0.0475681	0.0034641		0.642002	0.659002
				23:09:10	30.1	0.661002	0.692002	0.688002		0.680335	0.0168622		0.0615681	0.0565681	0.0625681		0.0602348	0.00321455		0.641002	0.694002	0.644002		0.659668	0.0297714		0.0425681	0.0485681	0.0575681		0.0495681	0.00754983		0.685002	0.690002	0.647002		0.674002	0.023516		0.0515681	0.0455681	0.0455681		0.0475681	0.0034641		0.640002	0.660002
				23:19:10	30.1	0.661002	0.693002	0.688002		0.680668	0.0172143		0.0605681	0.0575681	0.0635681		0.0605681	0.003		0.640002	0.697002	0.644002		0.660335	0.0318172		0.0425681	0.0485681	0.0575681		0.0495681	0.00754983		0.686002	0.690002	0.646002		0.674002	0.0243311		0.0515681	0.0455681	0.0455681		0.0475681	0.0034641		0.641002	0.663002
				23:29:10	30	0.662002	0.695002	0.690002		0.682335	0.0177858		0.0605681	0.0575681	0.0635681		0.0605681	0.003		0.641002	0.697002	0.646002		0.661335	0.0309892		0.0415681	0.0485681	0.0585681		0.0495681	0.008544		0.686002	0.690002	0.647002		0.674335	0.0237557		0.0515681	0.0455681	0.0455681		0.0475681	0.0034641		0.642002	0.662002
				23:39:10	30.1	0.663002	0.692002	0.687002		0.680668	0.0155027		0.0605681	0.0565681	0.0635681		0.0602348	0.00351188		0.643002	0.698002	0.649002		0.663335	0.0301717		0.0425681	0.0475681	0.0575681		0.0492348	0.00763763		0.688002	0.693002	0.646002		0.675668	0.0258134		0.0515681	0.0455681	0.0455681		0.0475681	0.0034641		0.642002	0.664002
				23:49:10	30	0.664002	0.690002	0.692002		0.682002	0.0156205		0.0605681	0.0575681	0.0635681		0.0605681	0.003		0.643002	0.701002	0.649002		0.664335	0.0318957		0.0425681	0.0475681	0.0575681		0.0492348	0.00763763		0.689002	0.694002	0.651002		0.678002	0.023516		0.0525681	0.0455681	0.0455681		0.0479015	0.00404145		0.645002	0.662002
				23:59:10	30	0.663002	0.691002	0.690002		0.681335	0.015885		0.0615681	0.0555681	0.0635681		0.0602348	0.00416333		0.643002	0.698002	0.649002		0.663335	0.0301717		0.0415681	0.0475681	0.0575681		0.0489015	0.0080829		0.690002	0.695002	0.649002		0.678002	0.0252389		0.0515681	0.0455681	0.0455681		0.0475681	0.0034641		0.645002	0.666002
				1 day, 0:09:10	30	0.664002	0.693002	0.691002		0.682668	0.0161967		0.0615681	0.0575681	0.0635681		0.0609015	0.00305505		0.642002	0.702002	0.647002		0.663668	0.0332916		0.0425681	0.0485681	0.0575681		0.0495681	0.00754983		0.691002	0.695002	0.653002		0.679668	0.0231805		0.0515681	0.0455681	0.0455681		0.0475681	0.0034641		0.646002	0.667002
				1 day, 0:19:10	30	0.665002	0.699002	0.696002		0.686668	0.0188237		0.0605681	0.0575681	0.0635681		0.0605681	0.003		0.645002	0.703002	0.649002		0.665668	0.0323934		0.0415681	0.0475681	0.0585681		0.0492348	0.00862168		0.691002	0.697002	0.653002		0.680335	0.0238607		0.0515681	0.0455681	0.0455681		0.0475681	0.0034641		0.649002	0.666002
				1 day, 0:29:10	30	0.665002	0.698002	0.693002		0.685335	0.0177858		0.0615681	0.0565681	0.0645681		0.0609015	0.00404145		0.645002	0.704002	0.653002		0.667335	0.0320052		0.0425681	0.0475681	0.0575681		0.0492348	0.00763763		0.691002	0.697002	0.651002		0.679668	0.0250067		0.0505681	0.0455681	0.0455681		0.0472348	0.00288675		0.648002	0.667002
				1 day, 0:39:10	30	0.666002	0.697002	0.693002		0.685335	0.0168622		0.0605681	0.0575681	0.0635681		0.0605681	0.003		0.645002	0.701002	0.654002		0.666668	0.0300721		0.0415681	0.0475681	0.0575681		0.0489015	0.0080829		0.689002	0.699002	0.652002		0.680002	0.0247588		0.0515681	0.0455681	0.0455681		0.0475681	0.0034641		0.649002	0.669002
				1 day, 0:49:10	30	0.668002	0.698002	0.694002		0.686668	0.0162891		0.0615681	0.0575681	0.0635681		0.0609015	0.00305505		0.649002	0.707002	0.650002		0.668668	0.0332014		0.0425681	0.0475681	0.0575681		0.0492348	0.00763763		0.692002	0.698002	0.657002		0.682335	0.0221435		0.0515681	0.0455681	0.0455681		0.0475681	0.0034641		0.648002	0.669002
				1 day, 0:59:10	30.1	0.667002	0.697002	0.695002		0.686335	0.016773		0.0615681	0.0565681	0.0635681		0.0605681	0.00360555		0.648002	0.709002	0.653002		0.670002	0.0338674		0.0415681	0.0475681	0.0575681		0.0489015	0.0080829		0.695002	0.701002	0.655002		0.683668	0.0250067		0.0505681	0.0455681	0.0455681		0.0472348	0.00288675		0.650002	0.672002
				1 day, 1:09:10	30.1	0.670002	0.700002	0.696002		0.688668	0.0162891		0.0615681	0.0575681	0.0645681		0.0612348	0.00351188		0.649002	0.706002	0.654002		0.669668	0.0315647		0.0415681	0.0475681	0.0575681		0.0489015	0.0080829		0.693002	0.701002	0.656002		0.683335	0.0240069		0.0515681	0.0455681	0.0455681		0.0475681	0.0034641		0.651002	0.672002
				1 day, 1:19:10	30.1	0.667002	0.698002	0.697002		0.687335	0.0176163		0.0625681	0.0565681	0.0635681		0.0609015	0.00378594		0.650002	0.707002	0.656002		0.671002	0.0313209		0.0415681	0.0475681	0.0575681		0.0489015	0.0080829		0.693002	0.702002	0.657002		0.684002	0.0238118		0.0515681	0.0455681	0.0455681		0.0475681	0.0034641		0.651002	0.671002
				1 day, 1:29:10	30	0.665002	0.698002	0.696002		0.686335	0.0185023		0.0615681	0.0575681	0.0635681		0.0609015	0.00305505		0.653002	0.712002	0.654002		0.673002	0.0337787		0.0415681	0.0465681	0.0575681		0.0485681	0.00818535		0.693002	0.704002	0.656002		0.684335	0.0251462		0.0515681	0.0455681	0.0455681		0.0475681	0.0034641		0.654002	0.672002
				1 day, 1:39:10	30.1	0.674002	0.699002	0.697002		0.690002	0.0138924		0.0615681	0.0565681	0.0645681		0.0609015	0.00404145		0.650002	0.711002	0.654002		0.671668	0.0341223		0.0405681	0.0475681	0.0575681		0.0485681	0.008544		0.699002	0.704002	0.658002		0.687002	0.0252389		0.0515681	0.0455681	0.0455681		0.0475681	0.0034641		0.656002	0.675002
				1 day, 1:49:10	30	0.670002	0.699002	0.698002		0.689002	0.0164621		0.0615681	0.0565681	0.0635681		0.0605681	0.00360555		0.654002	0.711002	0.656002		0.673668	0.0323471		0.0415681	0.0475681	0.0575681		0.0489015	0.0080829		0.698002	0.703002	0.658002		0.686335	0.0246644		0.0515681	0.0455681	0.0455681		0.0475681	0.0034641		0.652002	0.675002
				1 day, 1:59:10	30.1	0.671002	0.700002	0.700002		0.690335	0.0167432		0.0615681	0.0575681	0.0635681		0.0609015	0.00305505		0.652002	0.712002	0.655002		0.673002	0.0338083		0.0415681	0.0475681	0.0575681		0.0489015	0.0080829		0.698002	0.706002	0.659002		0.687668	0.0251462		0.0505681	0.0455681	0.0455681		0.0472348	0.00288675		0.654002	0.675002
				1 day, 2:09:10	30.1	0.669002	0.700002	0.698002		0.689002	0.0173494		0.0615681	0.0575681	0.0635681		0.0609015	0.00305505		0.651002	0.714002	0.656002		0.673668	0.035019		0.0415681	0.0465681	0.0575681		0.0485681	0.00818535		0.698002	0.708002	0.659002		0.688335	0.0258908		0.0515681	0.0445681	0.0445681		0.0469015	0.00404145		0.655002	0.680002
				1 day, 2:19:10	30	0.669002	0.701002	0.696002		0.688668	0.0172143		0.0605681	0.0575681	0.0635681		0.0605681	0.003		0.655002	0.720002	0.660002		0.678335	0.0361709		0.0405681	0.0475681	0.0585681		0.0489015	0.00907377		0.700002	0.709002	0.665002		0.691335	0.0232451		0.0515681	0.0445681	0.0445681		0.0469015	0.00404145		0.659002	0.680002
				1 day, 2:29:10	30	0.671002	0.702002	0.699002		0.690668	0.0170978		0.0615681	0.0565681	0.0635681		0.0605681	0.00360555		0.653002	0.715002	0.658002		0.675335	0.0344432		0.0405681	0.0475681	0.0575681		0.0485681	0.008544		0.700002	0.706002	0.660002		0.688668	0.0250067		0.0505681	0.0455681	0.0445681		0.0469015	0.00321455		0.655002	0.682002
				1 day, 2:39:10	30	0.673002	0.702002	0.700002		0.691668	0.0161967		0.0615681	0.0565681	0.0645681		0.0609015	0.00404145		0.655002	0.718002	0.657002		0.676668	0.0358097		0.0405681	0.0475681	0.0575681		0.0485681	0.008544		0.702002	0.710002	0.661002		0.691002	0.0262869		0.0515681	0.0455681	0.0455681		0.0475681	0.0034641		0.655002	0.682002
				1 day, 2:49:10	30	0.670002	0.703002	0.699002		0.690668	0.0180093		0.0625681	0.0565681	0.0635681		0.0609015	0.00378594		0.656002	0.723002	0.657002		0.678668	0.038397		0.0405681	0.0475681	0.0565681		0.0482348	0.00802081		0.702002	0.710002	0.664002		0.692002	0.0245764		0.0515681	0.0455681	0.0455681		0.0475681	0.0034641		0.658002	0.684002
				1 day, 2:59:10	30.1	0.671002	0.704002	0.699002		0.691335	0.0177858		0.0625681	0.0575681	0.0645681		0.0615681	0.00360555		0.658002	0.721002	0.660002		0.679668	0.0358097		0.0405681	0.0475681	0.0575681		0.0485681	0.008544		0.702002	0.711002	0.666002		0.693002	0.0238118		0.0515681	0.0455681	0.0455681		0.0475681	0.0034641		0.660002	0.686002
				1 day, 3:09:10	30.1	0.671002	0.703002	0.698002		0.690668	0.0172143		0.0615681	0.0575681	0.0635681		0.0609015	0.00305505		0.655002	0.722002	0.657002		0.678002	0.0381182		0.0405681	0.0465681	0.0565681		0.0479015	0.0080829		0.699002	0.712002	0.663002		0.691335	0.0253837		0.0515681	0.0455681	0.0445681		0.0472348	0.00378594		0.658002	0.683002
				1 day, 3:19:10	30.1	0.673002	0.702002	0.701002		0.692002	0.0164621		0.0615681	0.0565681	0.0635681		0.0605681	0.00360555		0.657002	0.723002	0.658002		0.679335	0.0378197		0.0405681	0.0475681	0.0575681		0.0485681	0.008544		0.700002	0.712002	0.665002		0.692335	0.0244199		0.0505681	0.0445681	0.0455681		0.0469015	0.00321455		0.657002	0.687002
				1 day, 3:29:10	30.1	0.671002	0.706002	0.703002		0.693335	0.0193993		0.0625681	0.0565681	0.0645681		0.0612348	0.00416333		0.658002	0.723002	0.660002		0.680335	0.0369639		0.0415681	0.0475681	0.0575681		0.0489015	0.0080829		0.699002	0.716002	0.666002		0.693668	0.0254231		0.0505681	0.0445681	0.0455681		0.0469015	0.00321455		0.657002	0.684002
				1 day, 3:39:10	30.1	0.673002	0.707002	0.702002		0.694002	0.0183576		0.0615681	0.0565681	0.0635681		0.0605681	0.00360555		0.660002	0.723002	0.661002		0.681335	0.0360879		0.0405681	0.0465681	0.0565681		0.0479015	0.0080829		0.704002	0.715002	0.664002		0.694335	0.026839		0.0505681	0.0455681	0.0455681		0.0472348	0.00288675		0.658002	0.684002
				1 day, 3:49:10	30	0.673002	0.706002	0.702002		0.693668	0.0180093		0.0625681	0.0565681	0.0635681		0.0609015	0.00378594		0.659002	0.724002	0.661002		0.681335	0.0369639		0.0405681	0.0475681	0.0575681		0.0485681	0.008544		0.700002	0.715002	0.665002		0.693335	0.025658		0.0515681	0.0445681	0.0455681		0.0472348	0.00378594		0.658002	0.689002
				1 day, 3:59:10	30.1	0.672002	0.705002	0.703002		0.693335	0.0185023		0.0615681	0.0565681	0.0645681		0.0609015	0.00404145		0.660002	0.727002	0.661002		0.682668	0.038397		0.0405681	0.0475681	0.0575681		0.0485681	0.008544		0.705002	0.718002	0.666002		0.696335	0.0270617		0.0505681	0.0455681	0.0455681		0.0472348	0.00288675		0.658002	0.686002
				1 day, 4:09:10	30	0.677002	0.706002	0.701002		0.694668	0.0155027		0.0615681	0.0565681	0.0645681		0.0609015	0.00404145		0.661002	0.727002	0.663002		0.683668	0.0375411		0.0405681	0.0465681	0.0565681		0.0479015	0.0080829		0.703002	0.717002	0.665002		0.695002	0.0269072		0.0505681	0.0445681	0.0455681		0.0469015	0.00321455		0.659002	0.688002
				1 day, 4:19:10	30.1	0.674002	0.705002	0.703002		0.694002	0.0173494		0.0625681	0.0575681	0.0645681		0.0615681	0.00360555		0.662002	0.731002	0.662002		0.685002	0.0398372		0.0405681	0.0465681	0.0565681		0.0479015	0.0080829		0.704002	0.718002	0.668002		0.696668	0.0257941		0.0505681	0.0445681	0.0455681		0.0469015	0.00321455		0.659002	0.688002
				1 day, 4:29:10	30	0.675002	0.705002	0.705002		0.695002	0.0173205		0.0615681	0.0575681	0.0635681		0.0609015	0.00305505		0.663002	0.729002	0.666002		0.686002	0.0372693		0.0405681	0.0475681	0.0575681		0.0485681	0.008544		0.706002	0.716002	0.667002		0.696335	0.0258908		0.0505681	0.0445681	0.0455681		0.0469015	0.00321455		0.663002	0.690002
				1 day, 4:39:10	30.1	0.676002	0.704002	0.700002		0.693335	0.0151438		0.0625681	0.0565681	0.0635681		0.0609015	0.00378594		0.661002	0.730002	0.663002		0.684668	0.0392726		0.0395681	0.0465681	0.0575681		0.0479015	0.00907377		0.705002	0.717002	0.667002		0.696335	0.0261024		0.0505681	0.0455681	0.0455681		0.0472348	0.00288675		0.662002	0.692002
				1 day, 4:49:10	30.1	0.677002	0.707002	0.701002		0.695002	0.0158745		0.0625681	0.0575681	0.0635681		0.0612348	0.00321455		0.662002	0.731002	0.662002		0.685002	0.0398372		0.0395681	0.0475681	0.0575681		0.0482348	0.0090185		0.705002	0.720002	0.670002		0.698335	0.025658		0.0515681	0.0455681	0.0445681		0.0472348	0.00378594		0.660002	0.693002
				1 day, 4:59:10	30.1	0.677002	0.705002	0.703002		0.695002	0.0156205		0.0625681	0.0565681	0.0655681		0.0615681	0.00458258		0.663002	0.733002	0.666002		0.687335	0.0395769		0.0395681	0.0465681	0.0575681		0.0479015	0.00907377		0.707002	0.719002	0.670002		0.698668	0.0255408		0.0505681	0.0445681	0.0455681		0.0469015	0.00321455		0.664002	0.693002
				1 day, 5:09:10	30.1	0.674002	0.707002	0.705002		0.695335	0.0185023		0.0615681	0.0575681	0.0635681		0.0609015	0.00305505		0.663002	0.732002	0.664002		0.686335	0.0395517		0.0405681	0.0465681	0.0575681		0.0482348	0.00862168		0.706002	0.722002	0.669002		0.699002	0.0271846		0.0505681	0.0455681	0.0455681		0.0472348	0.00288675		0.663002	0.693002
				1 day, 5:19:10	30.1	0.675002	0.708002	0.704002		0.695668	0.0180093		0.0625681	0.0565681	0.0645681		0.0612348	0.00416333		0.665002	0.733002	0.666002		0.688002	0.0389744		0.0405681	0.0465681	0.0575681		0.0482348	0.00862168		0.707002	0.725002	0.672002		0.701335	0.0269506		0.0505681	0.0445681	0.0455681		0.0469015	0.00321455		0.664002	0.692002
				1 day, 5:29:10	30.1	0.677002	0.708002	0.707002		0.697335	0.0176163		0.0625681	0.0565681	0.0645681		0.0612348	0.00416333		0.661002	0.732002	0.663002		0.685335	0.0404269		0.0395681	0.0465681	0.0565681		0.0475681	0.008544		0.707002	0.722002	0.672002		0.700335	0.025658		0.0505681	0.0455681	0.0445681		0.0469015	0.00321455		0.666002	0.694002
				1 day, 5:39:10	30.1	0.674002	0.708002	0.705002		0.695668	0.0188237		0.0625681	0.0575681	0.0645681		0.0615681	0.00360555		0.666002	0.736002	0.666002		0.689335	0.0404145		0.0395681	0.0465681	0.0575681		0.0479015	0.00907377		0.707002	0.725002	0.670002		0.700668	0.0280416		0.0505681	0.0455681	0.0455681		0.0472348	0.00288675		0.666002	0.692002
				1 day, 5:49:10	30.1	0.679002	0.707002	0.705002		0.697002	0.0156205		0.0625681	0.0565681	0.0645681		0.0612348	0.00416333		0.664002	0.733002	0.667002		0.688002	0.039		0.0395681	0.0465681	0.0565681		0.0475681	0.008544		0.710002	0.725002	0.676002		0.703668	0.0251064		0.0505681	0.0445681	0.0455681		0.0469015	0.00321455		0.664002	0.697002
				1 day, 5:59:10	30.1	0.675002	0.708002	0.703002		0.695335	0.0177858		0.0625681	0.0575681	0.0655681		0.0619015	0.00404145		0.665002	0.736002	0.667002		0.689335	0.0404269		0.0395681	0.0465681	0.0565681		0.0475681	0.008544		0.711002	0.726002	0.676002		0.704335	0.025658		0.0505681	0.0445681	0.0445681		0.0465681	0.0034641		0.666002	0.693002
				1 day, 6:09:10	30	0.677002	0.709002	0.704002		0.696668	0.0172143		0.0615681	0.0575681	0.0635681		0.0609015	0.00305505		0.663002	0.739002	0.668002		0.690002	0.0425088		0.0395681	0.0465681	0.0565681		0.0475681	0.008544		0.710002	0.726002	0.673002		0.703002	0.0271846		0.0505681	0.0445681	0.0445681		0.0465681	0.0034641		0.668002	0.696002
				1 day, 6:19:10	30	0.675002	0.709002	0.706002		0.696668	0.0188237		0.0625681	0.0565681	0.0655681		0.0615681	0.00458258		0.667002	0.737002	0.668002		0.690668	0.040129		0.0395681	0.0465681	0.0565681		0.0475681	0.008544		0.711002	0.725002	0.675002		0.703668	0.0257941		0.0505681	0.0455681	0.0445681		0.0469015	0.00321455		0.667002	0.700002
				1 day, 6:29:10	30	0.677002	0.710002	0.706002		0.697668	0.0180093		0.0615681	0.0565681	0.0645681		0.0609015	0.00404145		0.668002	0.737002	0.670002		0.691668	0.0392726		0.0395681	0.0465681	0.0565681		0.0475681	0.008544		0.712002	0.728002	0.675002		0.705002	0.0271846		0.0505681	0.0445681	0.0445681		0.0465681	0.0034641		0.667002	0.699002
				1 day, 6:39:10	30	0.677002	0.709002	0.708002		0.698002	0.0181934		0.0625681	0.0575681	0.0645681		0.0615681	0.00360555		0.668002	0.736002	0.668002		0.690668	0.0392598		0.0395681	0.0465681	0.0565681		0.0475681	0.008544		0.713002	0.725002	0.676002		0.704668	0.0255408		0.0505681	0.0445681	0.0445681		0.0465681	0.0034641		0.667002	0.696002
				1 day, 6:49:10	30	0.676002	0.709002	0.706002		0.697002	0.0182483		0.0625681	0.0565681	0.0645681		0.0612348	0.00416333		0.668002	0.739002	0.669002		0.692002	0.0407063		0.0385681	0.0465681	0.0565681		0.0472348	0.0090185		0.714002	0.730002	0.678002		0.707335	0.0266333		0.0505681	0.0455681	0.0445681		0.0469015	0.00321455		0.667002	0.701002
				1 day, 6:59:10	30.1	0.678002	0.710002	0.707002		0.698335	0.017673		0.0615681	0.0575681	0.0645681		0.0612348	0.00351188		0.668002	0.740002	0.669002		0.692335	0.0412836		0.0395681	0.0465681	0.0565681		0.0475681	0.008544		0.714002	0.732002	0.679002		0.708335	0.0269506		0.0505681	0.0445681	0.0445681		0.0465681	0.0034641		0.670002	0.700002
				1 day, 7:09:10	30.1	0.679002	0.709002	0.707002		0.698335	0.016773		0.0625681	0.0575681	0.0655681		0.0619015	0.00404145		0.668002	0.739002	0.668002		0.691668	0.0409919		0.0385681	0.0465681	0.0565681		0.0472348	0.0090185		0.714002	0.729002	0.677002		0.706668	0.0267644		0.0505681	0.0445681	0.0445681		0.0465681	0.0034641		0.669002	0.701002
				1 day, 7:19:10	30.1	0.677002	0.710002	0.706002		0.697668	0.0180093		0.0625681	0.0575681	0.0645681		0.0615681	0.00360555		0.669002	0.742002	0.670002		0.693668	0.0418609		0.0385681	0.0465681	0.0565681		0.0472348	0.0090185		0.716002	0.731002	0.677002		0.708002	0.0278747		0.0505681	0.0445681	0.0445681		0.0465681	0.0034641		0.672002	0.703002
				1 day, 7:29:10	30.1	0.679002	0.715002	0.708002		0.700668	0.0190875		0.0635681	0.0565681	0.0655681		0.0619015	0.00472582		0.668002	0.739002	0.667002		0.691335	0.0412836		0.0385681	0.0465681	0.0555681		0.0469015	0.0085049		0.716002	0.732002	0.676002		0.708002	0.0288444		0.0505681	0.0445681	0.0445681		0.0465681	0.0034641		0.668002	0.703002
				1 day, 7:39:10	30	0.678002	0.710002	0.707002		0.698335	0.017673		0.0625681	0.0565681	0.0655681		0.0615681	0.00458258		0.666002	0.740002	0.667002		0.691002	0.0424382		0.0385681	0.0465681	0.0565681		0.0472348	0.0090185		0.716002	0.732002	0.679002		0.709002	0.0271846		0.0495681	0.0445681	0.0445681		0.0462348	0.00288675		0.670002	0.702002
				1 day, 7:49:10	30	0.679002	0.709002	0.706002		0.698002	0.0165227		0.0625681	0.0565681	0.0645681		0.0612348	0.00416333		0.667002	0.742002	0.672002		0.693668	0.0419325		0.0395681	0.0465681	0.0565681		0.0475681	0.008544		0.717002	0.732002	0.678002		0.709002	0.0278747		0.0505681	0.0455681	0.0445681		0.0469015	0.00321455		0.669002	0.704002
				1 day, 7:59:10	30	0.680002	0.712002	0.709002		0.700335	0.017673		0.0635681	0.0565681	0.0655681		0.0619015	0.00472582		0.669002	0.741002	0.672002		0.694002	0.0407308		0.0395681	0.0455681	0.0555681		0.0469015	0.0080829		0.719002	0.734002	0.679002		0.710668	0.0284312		0.0505681	0.0445681	0.0445681		0.0465681	0.0034641		0.671002	0.705002
				1 day, 8:09:10	30	0.681002	0.712002	0.708002		0.700335	0.0168622		0.0625681	0.0565681	0.0655681		0.0615681	0.00458258		0.668002	0.741002	0.670002		0.693002	0.0415812		0.0385681	0.0465681	0.0565681		0.0472348	0.0090185		0.719002	0.734002	0.680002		0.711002	0.0278747		0.0495681	0.0445681	0.0445681		0.0462348	0.00288675		0.672002	0.707002
				1 day, 8:19:10	30	0.678002	0.712002	0.708002		0.699335	0.0185831		0.0625681	0.0565681	0.0655681		0.0615681	0.00458258		0.671002	0.742002	0.672002		0.695002	0.0407063		0.0385681	0.0455681	0.0565681		0.0469015	0.00907377		0.720002	0.738002	0.681002		0.713002	0.0291376		0.0505681	0.0445681	0.0445681		0.0465681	0.0034641		0.670002	0.708002
				1 day, 8:29:10	30.1	0.681002	0.709002	0.706002		0.698668	0.0153731		0.0615681	0.0565681	0.0655681		0.0612348	0.00450925		0.671002	0.744002	0.671002		0.695335	0.0421466		0.0385681	0.0455681	0.0555681		0.0465681	0.008544		0.721002	0.737002	0.681002		0.713002	0.0288444		0.0505681	0.0445681	0.0435681		0.0462348	0.00378594		0.668002	0.709002
				1 day, 8:39:10	30.1	0.681002	0.709002	0.709002		0.699668	0.0161658		0.0635681	0.0565681	0.0655681		0.0619015	0.00472582		0.670002	0.745002	0.672002		0.695668	0.0427356		0.0385681	0.0455681	0.0555681		0.0465681	0.008544		0.723002	0.740002	0.683002		0.715335	0.0292632		0.0505681	0.0445681	0.0445681		0.0465681	0.0034641		0.673002	0.709002
				1 day, 8:49:10	30.1	0.679002	0.711002	0.709002		0.699668	0.0179258		0.0635681	0.0575681	0.0655681		0.0622348	0.00416333		0.670002	0.747002	0.669002		0.695335	0.0447474		0.0385681	0.0455681	0.0565681		0.0469015	0.00907377		0.723002	0.739002	0.684002		0.715335	0.0282902		0.0505681	0.0445681	0.0445681		0.0465681	0.0034641		0.673002	0.709002
				1 day, 8:59:10	30.1	0.684002	0.712002	0.709002		0.701668	0.0153731		0.0625681	0.0575681	0.0655681		0.0619015	0.00404145		0.673002	0.747002	0.674002		0.698002	0.0424382		0.0385681	0.0455681	0.0555681		0.0465681	0.008544		0.722002	0.738002	0.685002		0.715002	0.0271846		0.0495681	0.0455681	0.0445681		0.0465681	0.00264575		0.671002	0.708002
				1 day, 9:09:10	30.1	0.682002	0.717002	0.711002		0.703335	0.0187172		0.0625681	0.0565681	0.0655681		0.0615681	0.00458258		0.669002	0.742002	0.673002		0.694668	0.0410406		0.0385681	0.0455681	0.0555681		0.0465681	0.008544		0.724002	0.741002	0.684002		0.716335	0.0292632		0.0505681	0.0445681	0.0445681		0.0465681	0.0034641		0.674002	0.709002
				1 day, 9:19:10	30.1	0.683002	0.713002	0.708002		0.701335	0.0160728		0.0625681	0.0575681	0.0655681		0.0619015	0.00404145		0.672002	0.746002	0.674002		0.697335	0.0421584		0.0375681	0.0455681	0.0565681		0.0465681	0.00953939		0.725002	0.740002	0.687002		0.717335	0.0273191		0.0495681	0.0455681	0.0435681		0.0462348	0.00305505		0.674002	0.709002
				1 day, 9:29:10	30.1	0.682002	0.712002	0.708002		0.700668	0.0162891		0.0635681	0.0565681	0.0655681		0.0619015	0.00472582		0.671002	0.748002	0.673002		0.697335	0.04389		0.0385681	0.0455681	0.0565681		0.0469015	0.00907377		0.727002	0.741002	0.687002		0.718335	0.0280238		0.0505681	0.0445681	0.0435681		0.0462348	0.00378594		0.674002	0.709002
				1 day, 9:39:10	30	0.683002	0.711002	0.710002		0.701335	0.015885		0.0635681	0.0575681	0.0655681		0.0622348	0.00416333		0.672002	0.744002	0.674002		0.696668	0.0410041		0.0385681	0.0455681	0.0565681		0.0469015	0.00907377		0.726002	0.742002	0.689002		0.719002	0.0271846		0.0505681	0.0445681	0.0445681		0.0465681	0.0034641		0.677002	0.709002
				1 day, 9:49:10	30	0.684002	0.716002	0.711002		0.703668	0.0172143		0.0635681	0.0555681	0.0655681		0.0615681	0.0052915		0.671002	0.744002	0.673002		0.696002	0.0415812		0.0375681	0.0455681	0.0555681		0.0462348	0.0090185		0.728002	0.744002	0.688002		0.720002	0.0288444		0.0495681	0.0445681	0.0445681		0.0462348	0.00288675		0.676002	0.715002
				1 day, 9:59:10	30.1	0.685002	0.715002	0.711002		0.703668	0.0162891		0.0635681	0.0565681	0.0655681		0.0619015	0.00472582		0.672002	0.747002	0.674002		0.697668	0.0427356		0.0385681	0.0455681	0.0565681		0.0469015	0.00907377		0.732002	0.746002	0.685002		0.721002	0.0319531		0.0505681	0.0445681	0.0445681		0.0465681	0.0034641		0.674002	0.711002
				1 day, 10:09:10	30	0.684002	0.710002	0.709002		0.701002	0.0147309		0.0635681	0.0575681	0.0645681		0.0619015	0.00378594		0.672002	0.746002	0.672002		0.696668	0.0427239		0.0375681	0.0455681	0.0565681		0.0465681	0.00953939		0.729002	0.745002	0.690002		0.721335	0.0282902		0.0495681	0.0445681	0.0445681		0.0462348	0.00288675		0.675002	0.713002
				1 day, 10:19:10	30.1	0.684002	0.712002	0.711002		0.702335	0.015885		0.0635681	0.0565681	0.0655681		0.0619015	0.00472582		0.670002	0.746002	0.674002		0.696668	0.0427707		0.0385681	0.0455681	0.0555681		0.0465681	0.008544		0.729002	0.749002	0.693002		0.723668	0.0283784		0.0495681	0.0445681	0.0435681		0.0459015	0.00321455		0.674002	0.715002
				1 day, 10:29:10	30.1	0.682002	0.713002	0.710002		0.701668	0.0170978		0.0635681	0.0565681	0.0665681		0.0622348	0.0051316		0.672002	0.750002	0.673002		0.698335	0.0447474		0.0385681	0.0455681	0.0555681		0.0465681	0.008544		0.733002	0.748002	0.690002		0.723668	0.0301054		0.0505681	0.0445681	0.0445681		0.0465681	0.0034641		0.677002	0.715002
				1 day, 10:39:10	30.1	0.681002	0.715002	0.709002		0.701668	0.0181475		0.0635681	0.0565681	0.0665681		0.0622348	0.0051316		0.674002	0.748002	0.675002		0.699002	0.0424382		0.0385681	0.0455681	0.0565681		0.0469015	0.00907377		0.734002	0.750002	0.693002		0.725668	0.0293995		0.0505681	0.0445681	0.0445681		0.0465681	0.0034641		0.677002	0.715002
				1 day, 10:49:10	30.1	0.684002	0.714002	0.710002		0.702668	0.0162891		0.0635681	0.0575681	0.0655681		0.0622348	0.00416333		0.673002	0.749002	0.672002		0.698002	0.0441701		0.0375681	0.0455681	0.0555681		0.0462348	0.0090185		0.733002	0.751002	0.695002		0.726335	0.028589		0.0495681	0.0455681	0.0445681		0.0465681	0.00264575		0.677002	0.714002
				1 day, 10:59:10	30.1	0.684002	0.718002	0.712002		0.704668	0.0181475		0.0645681	0.0565681	0.0665681		0.0625681	0.0052915		0.673002	0.748002	0.677002		0.699335	0.042194		0.0375681	0.0455681	0.0555681		0.0462348	0.0090185		0.736002	0.752002	0.693002		0.727002	0.0305123		0.0505681	0.0455681	0.0435681		0.0465681	0.00360555		0.679002	0.717002
				1 day, 11:09:10	30.1	0.687002	0.716002	0.713002		0.705335	0.0159478		0.0635681	0.0565681	0.0655681		0.0619015	0.00472582		0.674002	0.748002	0.676002		0.699335	0.0421584		0.0375681	0.0445681	0.0555681		0.0459015	0.00907377		0.738002	0.751002	0.696002		0.728335	0.028746		0.0505681	0.0455681	0.0435681		0.0465681	0.00360555		0.681002	0.720002
				1 day, 11:19:10	30.1	0.685002	0.713002	0.710002		0.702668	0.0153731		0.0635681	0.0565681	0.0665681		0.0622348	0.0051316		0.674002	0.748002	0.675002		0.699002	0.0424382		0.0375681	0.0455681	0.0555681		0.0462348	0.0090185		0.736002	0.752002	0.697002		0.728335	0.0282902		0.0505681	0.0445681	0.0445681		0.0465681	0.0034641		0.681002	0.719002
				1 day, 11:29:10	30.1	0.684002	0.714002	0.712002		0.703335	0.016773		0.0645681	0.0565681	0.0665681		0.0625681	0.0052915		0.674002	0.748002	0.674002		0.698668	0.0427239		0.0375681	0.0445681	0.0555681		0.0459015	0.00907377		0.738002	0.756002	0.697002		0.730335	0.0302379		0.0495681	0.0445681	0.0445681		0.0462348	0.00288675		0.680002	0.719002
				1 day, 11:39:10	30	0.683002	0.713002	0.710002		0.702002	0.0165227		0.0635681	0.0565681	0.0655681		0.0619015	0.00472582		0.675002	0.749002	0.677002		0.700335	0.0421584		0.0375681	0.0445681	0.0555681		0.0459015	0.00907377		0.739002	0.754002	0.698002		0.730335	0.0289885		0.0505681	0.0455681	0.0445681		0.0469015	0.00321455		0.683002	0.720002
				1 day, 11:49:10	30.1	0.684002	0.716002	0.710002		0.703335	0.0170098		0.0635681	0.0565681	0.0655681		0.0619015	0.00472582		0.676002	0.751002	0.678002		0.701668	0.0427356		0.0375681	0.0445681	0.0555681		0.0459015	0.00907377		0.739002	0.756002	0.697002		0.730668	0.0303699		0.0505681	0.0445681	0.0445681		0.0465681	0.0034641		0.683002	0.721002
				1 day, 11:59:10	30	0.689002	0.713002	0.711002		0.704335	0.0133167		0.0635681	0.0565681	0.0655681		0.0619015	0.00472582		0.675002	0.750002	0.677002		0.700668	0.0427356		0.0375681	0.0445681	0.0555681		0.0459015	0.00907377		0.742002	0.758002	0.699002		0.733002	0.0305123		0.0505681	0.0445681	0.0445681		0.0465681	0.0034641		0.684002	0.719002
				1 day, 12:09:10	30.1	0.686002	0.716002	0.710002		0.704002	0.0158745		0.0635681	0.0575681	0.0665681		0.0625681	0.00458258		0.678002	0.752002	0.679002		0.703002	0.0424382		0.0375681	0.0445681	0.0555681		0.0459015	0.00907377		0.740002	0.758002	0.699002		0.732335	0.0302379		0.0495681	0.0455681	0.0445681		0.0465681	0.00264575		0.687002	0.725002
				1 day, 12:19:10	30.1	0.686002	0.714002	0.713002		0.704335	0.015885		0.0625681	0.0575681	0.0655681		0.0619015	0.00404145		0.679002	0.752002	0.678002		0.703002	0.0424382		0.0375681	0.0445681	0.0555681		0.0459015	0.00907377		0.745002	0.759002	0.700002		0.734668	0.0308275		0.0495681	0.0445681	0.0445681		0.0462348	0.00288675		0.686002	0.724002
				1 day, 12:29:10	30.1	0.685002	0.714002	0.709002		0.702668	0.0155027		0.0625681	0.0585681	0.0665681		0.0625681	0.004		0.675002	0.754002	0.678002		0.702335	0.0447698		0.0375681	0.0445681	0.0555681		0.0459015	0.00907377		0.743002	0.761002	0.702002		0.735335	0.0302379		0.0495681	0.0445681	0.0445681		0.0462348	0.00288675		0.682002	0.724002
				1 day, 12:39:10	30	0.685002	0.714002	0.708002		0.702335	0.015308		0.0635681	0.0575681	0.0675681		0.0629015	0.00503322		0.678002	0.755002	0.681002		0.704668	0.0436157		0.0375681	0.0445681	0.0555681		0.0459015	0.00907377		0.746002	0.762002	0.701002		0.736335	0.031628		0.0505681	0.0445681	0.0445681		0.0465681	0.0034641		0.686002	0.727002
				1 day, 12:49:10	30	0.687002	0.714002	0.709002		0.703335	0.0143643		0.0635681	0.0575681	0.0665681		0.0625681	0.00458258		0.675002	0.756002	0.681002		0.704002	0.0451331		0.0375681	0.0445681	0.0555681		0.0459015	0.00907377		0.746002	0.761002	0.704002		0.737002	0.0295466		0.0495681	0.0455681	0.0445681		0.0465681	0.00264575		0.684002	0.728002
				1 day, 12:59:10	30.1	0.685002	0.715002	0.709002		0.703002	0.0158745		0.0635681	0.0555681	0.0655681		0.0615681	0.0052915		0.676002	0.752002	0.677002		0.701668	0.0435928		0.0375681	0.0445681	0.0555681		0.0459015	0.00907377		0.746002	0.764002	0.704002		0.738002	0.0307896		0.0495681	0.0455681	0.0445681		0.0465681	0.00264575		0.686002	0.726002
				1 day, 13:09:10	30.1	0.686002	0.714002	0.709002		0.703002	0.0149332		0.0645681	0.0575681	0.0665681		0.0629015	0.00472582		0.678002	0.753002	0.680002		0.703668	0.0427356		0.0375681	0.0435681	0.0555681		0.0455681	0.00916515		0.747002	0.764002	0.707002		0.739335	0.0292632		0.0505681	0.0445681	0.0445681		0.0465681	0.0034641		0.688002	0.730002
				1 day, 13:19:10	30.1	0.688002	0.714002	0.710002		0.704002	0.014		0.0635681	0.0575681	0.0675681		0.0629015	0.00503322		0.680002	0.759002	0.681002		0.706668	0.0453248		0.0375681	0.0445681	0.0555681		0.0459015	0.00907377		0.750002	0.763002	0.707002		0.740002	0.0293087		0.0505681	0.0455681	0.0445681		0.0469015	0.00321455		0.687002	0.729002
				1 day, 13:29:10	30.1	0.684002	0.712002	0.709002		0.701668	0.0153731		0.0635681	0.0565681	0.0655681		0.0619015	0.00472582		0.677002	0.754002	0.677002		0.702668	0.044456		0.0375681	0.0435681	0.0555681		0.0455681	0.00916515		0.748002	0.766002	0.706002		0.740002	0.0307896		0.0505681	0.0455681	0.0445681		0.0469015	0.00321455		0.689002	0.732002
				1 day, 13:39:10	30.1	0.681002	0.713002	0.711002		0.701668	0.0179258		0.0645681	0.0555681	0.0655681		0.0619015	0.00550757		0.677002	0.754002	0.681002		0.704002	0.0433474		0.0375681	0.0435681	0.0555681		0.0455681	0.00916515		0.750002	0.767002	0.710002		0.742335	0.0292632		0.0505681	0.0445681	0.0435681		0.0462348	0.00378594		0.692002	0.732002
				1 day, 13:49:10	30	0.683002	0.713002	0.709002		0.701668	0.0162891		0.0645681	0.0575681	0.0675681		0.0632348	0.0051316		0.678002	0.758002	0.679002		0.705002	0.0459021		0.0375681	0.0445681	0.0555681		0.0459015	0.00907377		0.750002	0.768002	0.710002		0.742668	0.0296873		0.0505681	0.0455681	0.0445681		0.0469015	0.00321455		0.693002	0.732002
				1 day, 13:59:10	30.1	0.687002	0.716002	0.708002		0.703668	0.0149778		0.0645681	0.0565681	0.0675681		0.0629015	0.00568624		0.679002	0.758002	0.681002		0.706002	0.0450444		0.0375681	0.0435681	0.0555681		0.0455681	0.00916515		0.748002	0.772002	0.710002		0.743335	0.0312623		0.0505681	0.0455681	0.0445681		0.0469015	0.00321455		0.693002	0.735002
				1 day, 14:09:10	30	0.686002	0.714002	0.707002		0.702335	0.0145717		0.0635681	0.0575681	0.0665681		0.0625681	0.00458258		0.680002	0.757002	0.682002		0.706335	0.04389		0.0375681	0.0445681	0.0555681		0.0459015	0.00907377		0.751002	0.770002	0.713002		0.744668	0.029023		0.0495681	0.0455681	0.0445681		0.0465681	0.00264575		0.693002	0.734002
				1 day, 14:19:10	30	0.687002	0.715002	0.709002		0.703668	0.0147422		0.0635681	0.0575681	0.0665681		0.0625681	0.00458258		0.681002	0.759002	0.683002		0.707668	0.0444672		0.0375681	0.0435681	0.0555681		0.0455681	0.00916515		0.749002	0.772002	0.714002		0.745002	0.0292062		0.0495681	0.0445681	0.0445681		0.0462348	0.00288675		0.695002	0.735002
				1 day, 14:29:10	30.1	0.689002	0.715002	0.707002		0.703668	0.0133167		0.0635681	0.0595681	0.0675681		0.0635681	0.004		0.680002	0.758002	0.679002		0.705668	0.0453248		0.0365681	0.0435681	0.0555681		0.0452348	0.00960902		0.752002	0.771002	0.712002		0.745002	0.0301164		0.0495681	0.0455681	0.0445681		0.0465681	0.00264575		0.694002	0.736002
				1 day, 14:39:10	30.1	0.686002	0.714002	0.709002		0.703002	0.0149332		0.0635681	0.0585681	0.0675681		0.0632348	0.00450925		0.679002	0.762002	0.685002		0.708668	0.0462853		0.0365681	0.0435681	0.0545681		0.0449015	0.00907377		0.752002	0.772002	0.713002		0.745668	0.0300056		0.0505681	0.0455681	0.0445681		0.0469015	0.00321455		0.694002	0.737002
				1 day, 14:49:10	30	0.687002	0.715002	0.707002		0.703002	0.0144222		0.0645681	0.0575681	0.0665681		0.0629015	0.00472582		0.682002	0.759002	0.683002		0.708002	0.0441701		0.0375681	0.0435681	0.0555681		0.0455681	0.00916515		0.756002	0.775002	0.714002		0.748335	0.0312143		0.0505681	0.0455681	0.0445681		0.0469015	0.00321455		0.696002	0.735002
				1 day, 14:59:10	30	0.689002	0.714002	0.707002		0.703335	0.012897		0.0645681	0.0575681	0.0665681		0.0629015	0.00472582		0.683002	0.759002	0.683002		0.708335	0.0438786		0.0365681	0.0435681	0.0545681		0.0449015	0.00907377		0.755002	0.773002	0.715002		0.747668	0.0296873		0.0505681	0.0455681	0.0445681		0.0469015	0.00321455		0.693002	0.739002
				1 day, 15:09:10	30.1	0.684002	0.715002	0.707002		0.702002	0.0160935		0.0655681	0.0565681	0.0675681		0.0632348	0.00585947		0.679002	0.759002	0.682002		0.706668	0.0453468		0.0365681	0.0435681	0.0545681		0.0449015	0.00907377		0.758002	0.775002	0.717002		0.750002	0.0298161		0.0505681	0.0455681	0.0445681		0.0469015	0.00321455		0.698002	0.739002
				1 day, 15:19:10	30.1	0.688002	0.714002	0.710002		0.704002	0.014		0.0645681	0.0575681	0.0655681		0.0625681	0.0043589		0.683002	0.761002	0.683002		0.709002	0.0450333		0.0365681	0.0425681	0.0545681		0.0445681	0.00916515		0.759002	0.778002	0.719002		0.752002	0.0301164		0.0505681	0.0445681	0.0445681		0.0465681	0.0034641		0.696002	0.741002
				1 day, 15:29:10	30.2	0.689002	0.717002	0.708002		0.704668	0.0142945		0.0645681	0.0595681	0.0675681		0.0639015	0.00404145		0.683002	0.762002	0.686002		0.710335	0.0447698		0.0365681	0.0435681	0.0545681		0.0449015	0.00907377		0.756002	0.777002	0.720002		0.751002	0.0288271		0.0505681	0.0455681	0.0445681		0.0469015	0.00321455		0.696002	0.741002
				1 day, 15:39:10	30.1	0.687002	0.718002	0.710002		0.705002	0.0160935		0.0645681	0.0575681	0.0665681		0.0629015	0.00472582		0.682002	0.762002	0.685002		0.709668	0.0453468		0.0365681	0.0435681	0.0555681		0.0452348	0.00960902		0.758002	0.779002	0.721002		0.752668	0.0293655		0.0515681	0.0455681	0.0445681		0.0472348	0.00378594		0.697002	0.743002
				1 day, 15:49:10	30	0.684002	0.714002	0.709002		0.702335	0.0160728		0.0645681	0.0575681	0.0665681		0.0629015	0.00472582		0.684002	0.763002	0.687002		0.711335	0.0447698		0.0365681	0.0435681	0.0545681		0.0449015	0.00907377		0.757002	0.780002	0.718002		0.751668	0.0313422		0.0505681	0.0465681	0.0445681		0.0472348	0.00305505		0.698002	0.743002
				1 day, 15:59:10	30	0.685002	0.717002	0.710002		0.704002	0.0168226		0.0645681	0.0575681	0.0675681		0.0632348	0.0051316		0.682002	0.763002	0.687002		0.710668	0.0453909		0.0365681	0.0435681	0.0545681		0.0449015	0.00907377		0.754002	0.778002	0.723002		0.751668	0.0275741		0.0505681	0.0455681	0.0445681		0.0469015	0.00321455		0.700002	0.741002
				1 day, 16:09:10	30	0.687002	0.718002	0.709002		0.704668	0.0159478		0.0655681	0.0575681	0.0675681		0.0635681	0.0052915		0.684002	0.765002	0.687002		0.712002	0.0459239		0.0365681	0.0425681	0.0545681		0.0445681	0.00916515		0.756002	0.781002	0.722002		0.753002	0.0296142		0.0505681	0.0455681	0.0445681		0.0469015	0.00321455		0.703002	0.745002
				1 day, 16:19:10	30	0.685002	0.718002	0.706002		0.703002	0.0167033		0.0655681	0.0585681	0.0665681		0.0635681	0.0043589		0.682002	0.763002	0.685002		0.710002	0.0459239		0.0365681	0.0425681	0.0555681		0.0449015	0.00971253		0.759002	0.782002	0.721002		0.754002	0.0308058		0.0505681	0.0455681	0.0455681		0.0472348	0.00288675		0.700002	0.746002
				1 day, 16:29:10	30	0.689002	0.717002	0.710002		0.705335	0.0145717		0.0645681	0.0575681	0.0675681		0.0632348	0.0051316		0.682002	0.763002	0.685002		0.710002	0.0459239		0.0365681	0.0425681	0.0545681		0.0445681	0.00916515		0.762002	0.783002	0.725002		0.756668	0.0293655		0.0505681	0.0455681	0.0455681		0.0472348	0.00288675		0.702002	0.746002
				1 day, 16:39:10	30.1	0.685002	0.718002	0.710002		0.704335	0.0172143		0.0645681	0.0575681	0.0675681		0.0632348	0.0051316		0.685002	0.767002	0.689002		0.713668	0.0462313		0.0365681	0.0425681	0.0545681		0.0445681	0.00916515		0.760002	0.783002	0.724002		0.755668	0.0297377		0.0515681	0.0455681	0.0455681		0.0475681	0.0034641		0.704002	0.748002
				1 day, 16:49:10	30	0.686002	0.718002	0.710002		0.704668	0.0166533		0.0645681	0.0585681	0.0675681		0.0635681	0.00458258		0.688002	0.765002	0.686002		0.713002	0.0450444		0.0355681	0.0425681	0.0555681		0.0445681	0.0101489		0.760002	0.783002	0.727002		0.756668	0.0281484		0.0515681	0.0455681	0.0445681		0.0472348	0.00378594		0.705002	0.748002
				1 day, 16:59:10	30	0.683002	0.720002	0.711002		0.704668	0.0192959		0.0655681	0.0605681	0.0685681		0.0649015	0.00404145		0.684002	0.764002	0.686002		0.711335	0.0456216		0.0355681	0.0425681	0.0545681		0.0442348	0.00960902		0.759002	0.784002	0.729002		0.757335	0.0275379		0.0515681	0.0455681	0.0455681		0.0475681	0.0034641		0.703002	0.747002
				1 day, 17:09:10	30	0.685002	0.718002	0.712002		0.705002	0.0175784		0.0655681	0.0595681	0.0695681		0.0649015	0.00503322		0.686002	0.767002	0.687002		0.713335	0.0464794		0.0355681	0.0425681	0.0555681		0.0445681	0.0101489		0.760002	0.784002	0.724002		0.756002	0.0301993		0.0515681	0.0465681	0.0455681		0.0479015	0.00321455		0.705002	0.752002
				1 day, 17:19:10	30.1	0.682002	0.717002	0.711002		0.703335	0.0187172		0.0655681	0.0585681	0.0695681		0.0645681	0.00556776		0.686002	0.767002	0.688002		0.713668	0.0461988		0.0355681	0.0425681	0.0555681		0.0445681	0.0101489		0.762002	0.786002	0.727002		0.758335	0.0296704		0.0515681	0.0465681	0.0455681		0.0479015	0.00321455		0.705002	0.748002
				1 day, 17:29:10	30.1	0.686002	0.717002	0.713002		0.705335	0.0168622		0.0655681	0.0605681	0.0685681		0.0649015	0.00404145		0.687002	0.764002	0.688002		0.713002	0.0441701		0.0355681	0.0425681	0.0545681		0.0442348	0.00960902		0.763002	0.787002	0.728002		0.759335	0.0296704		0.0515681	0.0465681	0.0465681		0.0482348	0.00288675		0.707002	0.749002
				1 day, 17:39:10	30.1	0.683002	0.715002	0.712002		0.703335	0.017673		0.0645681	0.0585681	0.0685681		0.0639015	0.00503322		0.686002	0.771002	0.686002		0.714335	0.0490748		0.0355681	0.0425681	0.0545681		0.0442348	0.00960902		0.761002	0.788002	0.729002		0.759335	0.0295353		0.0515681	0.0465681	0.0455681		0.0479015	0.00321455		0.706002	0.751002
				1 day, 17:49:10	30.1	0.680002	0.717002	0.714002		0.703668	0.0205508		0.0655681	0.0595681	0.0705681		0.0652348	0.00550757		0.686002	0.768002	0.688002		0.714002	0.0467761		0.0355681	0.0415681	0.0545681		0.0439015	0.00971253		0.763002	0.788002	0.727002		0.759335	0.0306649		0.0515681	0.0465681	0.0465681		0.0482348	0.00288675		0.704002	0.754002
				1 day, 17:59:10	30.1	0.680002	0.718002	0.714002		0.704002	0.0208806		0.0655681	0.0595681	0.0695681		0.0649015	0.00503322		0.686002	0.770002	0.690002		0.715335	0.0473849		0.0355681	0.0415681	0.0535681		0.0435681	0.00916515		0.764002	0.790002	0.731002		0.761668	0.0295691		0.0525681	0.0465681	0.0465681		0.0485681	0.0034641		0.709002	0.752002
				1 day, 18:09:10	30.1	0.682002	0.716002	0.709002		0.702335	0.0179536		0.0645681	0.0595681	0.0665681		0.0635681	0.00360555		0.686002	0.770002	0.691002		0.715668	0.0471204		0.0355681	0.0415681	0.0555681		0.0442348	0.0102632		0.763002	0.787002	0.730002		0.760002	0.0286182		0.0515681	0.0465681	0.0465681		0.0482348	0.00288675		0.707002	0.751002
				1 day, 18:19:10	30	0.683002	0.719002	0.711002		0.704335	0.0189033		0.0645681	0.0595681	0.0695681		0.0645681	0.005		0.686002	0.771002	0.690002		0.715668	0.0479618		0.0355681	0.0415681	0.0545681		0.0439015	0.00971253		0.763002	0.792002	0.733002		0.762668	0.0295014		0.0525681	0.0465681	0.0465681		0.0485681	0.0034641		0.710002	0.754002
				1 day, 18:29:10	30.1	0.681002	0.719002	0.714002		0.704668	0.0206478		0.0655681	0.0605681	0.0695681		0.0652348	0.00450925		0.690002	0.770002	0.693002		0.717668	0.0453468		0.0355681	0.0415681	0.0545681		0.0439015	0.00971253		0.762002	0.791002	0.732002		0.761668	0.0295014		0.0525681	0.0475681	0.0465681		0.0489015	0.00321455		0.709002	0.755002
				1 day, 18:39:10	30	0.682002	0.721002	0.712002		0.705002	0.0204206		0.0645681	0.0585681	0.0705681		0.0645681	0.006		0.687002	0.769002	0.691002		0.715668	0.0462313		0.0355681	0.0415681	0.0555681		0.0442348	0.0102632		0.764002	0.791002	0.734002		0.763002	0.0285132		0.0515681	0.0465681	0.0475681		0.0485681	0.00264575		0.706002	0.756002
				1 day, 18:49:10	30	0.681002	0.719002	0.714002		0.704668	0.0206478		0.0655681	0.0595681	0.0705681		0.0652348	0.00550757		0.689002	0.770002	0.688002		0.715668	0.0470567		0.0355681	0.0415681	0.0545681		0.0439015	0.00971253		0.765002	0.795002	0.731002		0.763668	0.0320208		0.0525681	0.0475681	0.0475681		0.0492348	0.00288675		0.709002	0.756002
				1 day, 18:59:10	30	0.681002	0.717002	0.713002		0.703668	0.0197315		0.0655681	0.0595681	0.0705681		0.0652348	0.00550757		0.689002	0.772002	0.690002		0.717002	0.047634		0.0355681	0.0415681	0.0535681		0.0435681	0.00916515		0.764002	0.792002	0.734002		0.763335	0.0290057		0.0525681	0.0475681	0.0475681		0.0492348	0.00288675		0.708002	0.757002
				1 day, 19:09:10	30.1	0.679002	0.720002	0.712002		0.703668	0.0217332		0.0655681	0.0605681	0.0715681		0.0659015	0.00550757		0.687002	0.771002	0.689002		0.715668	0.0479305		0.0345681	0.0415681	0.0545681		0.0435681	0.0101489		0.764002	0.794002	0.730002		0.762668	0.0320208		0.0525681	0.0475681	0.0475681		0.0492348	0.00288675		0.710002	0.758002
				1 day, 19:19:10	30.1	0.676002	0.718002	0.712002		0.702002	0.0227156		0.0665681	0.0575681	0.0695681		0.0645681	0.006245		0.687002	0.769002	0.691002		0.715668	0.0462313		0.0355681	0.0405681	0.0535681		0.0432348	0.00929157		0.762002	0.793002	0.735002		0.763335	0.029023		0.0535681	0.0475681	0.0475681		0.0495681	0.0034641		0.711002	0.757002
				1 day, 19:29:10	30.1	0.678002	0.719002	0.711002		0.702668	0.0217332		0.0665681	0.0615681	0.0695681		0.0659015	0.00404145		0.689002	0.772002	0.692002		0.717668	0.0470779		0.0355681	0.0405681	0.0545681		0.0435681	0.00984886		0.762002	0.795002	0.736002		0.764335	0.0295691		0.0525681	0.0475681	0.0475681		0.0492348	0.00288675		0.709002	0.762002
				1 day, 19:39:10	30.1	0.676002	0.717002	0.715002		0.702668	0.0231157		0.0655681	0.0605681	0.0695681		0.0652348	0.00450925		0.688002	0.771002	0.692002		0.717002	0.0468081		0.0355681	0.0415681	0.0535681		0.0435681	0.00916515		0.761002	0.795002	0.735002		0.763668	0.0300888		0.0535681	0.0485681	0.0485681		0.0502348	0.00288675		0.714002	0.759002
				1 day, 19:49:10	30.1	0.677002	0.718002	0.713002		0.702668	0.0223681		0.0655681	0.0605681	0.0695681		0.0652348	0.00450925		0.689002	0.775002	0.691002		0.718335	0.049085		0.0355681	0.0405681	0.0545681		0.0435681	0.00984886		0.763002	0.795002	0.734002		0.764002	0.0305123		0.0535681	0.0485681	0.0475681		0.0499015	0.00321455		0.711002	0.760002
				1 day, 19:59:10	30	0.675002	0.716002	0.711002		0.700668	0.0223681		0.0665681	0.0615681	0.0715681		0.0665681	0.005		0.689002	0.775002	0.692002		0.718668	0.0488092		0.0355681	0.0415681	0.0535681		0.0435681	0.00916515		0.767002	0.797002	0.734002		0.766002	0.0315119		0.0535681	0.0485681	0.0475681		0.0499015	0.00321455		0.711002	0.760002
				1 day, 20:09:10	30.1	0.676002	0.717002	0.712002		0.701668	0.0223681		0.0655681	0.0595681	0.0695681		0.0649015	0.00503322		0.689002	0.775002	0.694002		0.719335	0.0482735		0.0355681	0.0395681	0.0535681		0.0429015	0.00945163		0.760002	0.795002	0.735002		0.763335	0.0301386		0.0535681	0.0485681	0.0485681		0.0502348	0.00288675		0.711002	0.761002
				1 day, 20:19:10	30.1	0.677002	0.718002	0.712002		0.702335	0.0221435		0.0665681	0.0615681	0.0715681		0.0665681	0.005		0.688002	0.773002	0.691002		0.717335	0.0482321		0.0355681	0.0405681	0.0545681		0.0435681	0.00984886		0.762002	0.797002	0.737002		0.765335	0.0301386		0.0535681	0.0485681	0.0485681		0.0502348	0.00288675		0.710002	0.761002
				1 day, 20:29:10	30	0.673002	0.717002	0.713002		0.701002	0.0243311		0.0655681	0.0615681	0.0705681		0.0659015	0.00450925		0.689002	0.776002	0.694002		0.719668	0.0488501		0.0355681	0.0405681	0.0545681		0.0435681	0.00984886		0.763002	0.796002	0.738002		0.765668	0.0290918		0.0545681	0.0485681	0.0495681		0.0509015	0.00321455		0.712002	0.762002
				1 day, 20:39:10	30	0.676002	0.715002	0.715002		0.702002	0.0225167		0.0675681	0.0615681	0.0725681		0.0672348	0.00550757		0.690002	0.777002	0.695002		0.720668	0.0488501		0.0355681	0.0405681	0.0535681		0.0432348	0.00929157		0.765002	0.798002	0.735002		0.766002	0.0315119		0.0545681	0.0495681	0.0485681		0.0509015	0.00321455		0.716002	0.759002
				1 day, 20:49:10	30.1	0.670002	0.716002	0.713002		0.699668	0.0257358		0.0655681	0.0635681	0.0735681		0.0675681	0.0052915		0.688002	0.774002	0.693002		0.718335	0.0482735		0.0355681	0.0415681	0.0545681		0.0439015	0.00971253		0.765002	0.800002	0.737002		0.767335	0.0315647		0.0545681	0.0505681	0.0495681		0.0515681	0.00264575		0.712002	0.759002
				1 day, 20:59:10	30.1	0.668002	0.714002	0.714002		0.698668	0.0265581		0.0665681	0.0605681	0.0725681		0.0665681	0.006		0.689002	0.771002	0.691002		0.717002	0.0467761		0.0345681	0.0405681	0.0545681		0.0432348	0.0102632		0.764002	0.799002	0.741002		0.768002	0.0292062		0.0545681	0.0495681	0.0495681		0.0512348	0.00288675		0.708002	0.763002
				1 day, 21:09:10	30.1	0.673002	0.714002	0.715002		0.700668	0.0239653		0.0665681	0.0595681	0.0705681		0.0655681	0.00556776		0.687002	0.775002	0.692002		0.718002	0.0494267		0.0355681	0.0395681	0.0535681		0.0429015	0.00945163		0.764002	0.801002	0.738002		0.767668	0.0316596		0.0545681	0.0505681	0.0495681		0.0515681	0.00264575		0.711002	0.764002
				1 day, 21:19:10	30.1	0.673002	0.715002	0.712002		0.700002	0.0234307		0.0665681	0.0605681	0.0745681		0.0672348	0.00702377		0.690002	0.775002	0.695002		0.720002	0.047697		0.0355681	0.0405681	0.0535681		0.0432348	0.00929157		0.762002	0.799002	0.738002		0.766335	0.03073		0.0545681	0.0505681	0.0495681		0.0515681	0.00264575		0.715002	0.761002
				1 day, 21:29:10	30.1	0.672002	0.715002	0.711002		0.699335	0.0237557		0.0665681	0.0595681	0.0725681		0.0662348	0.00650641		0.689002	0.778002	0.695002		0.720668	0.0497427		0.0345681	0.0405681	0.0535681		0.0429015	0.00971253		0.761002	0.798002	0.738002		0.765668	0.030271		0.0555681	0.0505681	0.0495681		0.0519015	0.00321455		0.714002	0.762002
				1 day, 21:39:10	30.1	0.669002	0.713002	0.712002		0.698002	0.0251197		0.0675681	0.0635681	0.0745681		0.0685681	0.00556776		0.688002	0.777002	0.694002		0.719668	0.0497427		0.0345681	0.0405681	0.0545681		0.0432348	0.0102632		0.762002	0.800002	0.741002		0.767668	0.0299054		0.0565681	0.0515681	0.0505681		0.0529015	0.00321455		0.710002	0.765002
				1 day, 21:49:10	30.1	0.667002	0.712002	0.712002		0.697002	0.0259808		0.0665681	0.0625681	0.0735681		0.0675681	0.00556776		0.688002	0.777002	0.697002		0.720668	0.0489932		0.0345681	0.0395681	0.0535681		0.0425681	0.00984886		0.762002	0.803002	0.738002		0.767668	0.0328684		0.0555681	0.0525681	0.0515681		0.0532348	0.00208167		0.711002	0.764002
				1 day, 21:59:10	30.1	0.671002	0.713002	0.712002		0.698668	0.0239653		0.0685681	0.0625681	0.0745681		0.0685681	0.006		0.688002	0.779002	0.694002		0.720335	0.0508953		0.0345681	0.0405681	0.0535681		0.0429015	0.00971253		0.762002	0.800002	0.739002		0.767002	0.0308058		0.0555681	0.0515681	0.0515681		0.0529015	0.0023094		0.711002	0.762002
				1 day, 22:09:10	30	0.668002	0.711002	0.711002		0.696668	0.0248261		0.0675681	0.0635681	0.0765681		0.0692348	0.00665833		0.691002	0.778002	0.693002		0.720668	0.0496622		0.0345681	0.0405681	0.0535681		0.0429015	0.00971253		0.761002	0.801002	0.739002		0.767002	0.0314325		0.0565681	0.0525681	0.0515681		0.0535681	0.00264575		0.710002	0.763002
				1 day, 22:19:10	30	0.665002	0.708002	0.710002		0.694335	0.0254231		0.0665681	0.0605681	0.0705681		0.0659015	0.00503322		0.687002	0.777002	0.694002		0.719335	0.0500633		0.0345681	0.0395681	0.0535681		0.0425681	0.00984886		0.762002	0.801002	0.740002		0.767668	0.0308923		0.0565681	0.0515681	0.0515681		0.0532348	0.00288675		0.711002	0.764002
				1 day, 22:29:10	30	0.670002	0.710002	0.710002		0.696668	0.023094		0.0655681	0.0625681	0.0745681		0.0675681	0.006245		0.689002	0.779002	0.696002		0.721335	0.0500633		0.0345681	0.0405681	0.0535681		0.0429015	0.00971253		0.762002	0.802002	0.740002		0.768002	0.0314325		0.0565681	0.0535681	0.0515681		0.0539015	0.00251661		0.712002	0.766002
				1 day, 22:39:10	30	0.665002	0.710002	0.712002		0.695668	0.0265769		0.0665681	0.0625681	0.0755681		0.0682348	0.00665833		0.689002	0.778002	0.693002		0.720002	0.0502693		0.0345681	0.0405681	0.0535681		0.0429015	0.00971253		0.760002	0.799002	0.738002		0.765668	0.0308923		0.0575681	0.0535681	0.0525681		0.0545681	0.00264575		0.712002	0.766002
				1 day, 22:49:10	30	0.666002	0.712002	0.709002		0.695668	0.0257358		0.0665681	0.0645681	0.0775681		0.0695681	0.007		0.689002	0.779002	0.695002		0.721002	0.050319		0.0345681	0.0405681	0.0525681		0.0425681	0.00916515		0.759002	0.804002	0.740002		0.767668	0.0328684		0.0565681	0.0545681	0.0525681		0.0545681	0.002		0.709002	0.765002
				1 day, 22:59:10	30	0.662002	0.708002	0.711002		0.693668	0.0274651		0.0685681	0.0595681	0.0755681		0.0679015	0.00802081		0.689002	0.780002	0.695002		0.721335	0.0508953		0.0345681	0.0395681	0.0535681		0.0425681	0.00984886		0.760002	0.802002	0.741002		0.767668	0.0312143		0.0575681	0.0545681	0.0535681		0.0552348	0.00208167		0.712002	0.767002
				1 day, 23:09:10	30	0.660002	0.709002	0.708002		0.692335	0.028006		0.0685681	0.0625681	0.0775681		0.0695681	0.00754983		0.687002	0.781002	0.692002		0.720002	0.0528867		0.0345681	0.0395681	0.0535681		0.0425681	0.00984886		0.760002	0.804002	0.741002		0.768335	0.0323161		0.0575681	0.0545681	0.0525681		0.0549015	0.00251661		0.711002	0.765002
				1 day, 23:19:10	30	0.661002	0.708002	0.709002		0.692668	0.0274287		0.0685681	0.0615681	0.0775681		0.0692348	0.00802081		0.692002	0.779002	0.694002		0.721668	0.0496622		0.0345681	0.0395681	0.0545681		0.0429015	0.0104083		0.759002	0.803002	0.740002		0.767335	0.0323161		0.0585681	0.0555681	0.0535681		0.0559015	0.00251661		0.711002	0.768002
				1 day, 23:29:10	30.1	0.660002	0.707002	0.709002		0.692002	0.0277308		0.0675681	0.0615681	0.0775681		0.0689015	0.0080829		0.689002	0.783002	0.695002		0.722335	0.0526245		0.0345681	0.0395681	0.0535681		0.0425681	0.00984886		0.759002	0.802002	0.741002		0.767335	0.0313422		0.0575681	0.0545681	0.0535681		0.0552348	0.00208167		0.710002	0.764002
				1 day, 23:39:10	30.1	0.662002	0.707002	0.709002		0.692668	0.0265769		0.0685681	0.0625681	0.0785681		0.0699015	0.0080829		0.689002	0.783002	0.695002		0.722335	0.0526245		0.0345681	0.0405681	0.0535681		0.0429015	0.00971253		0.760002	0.806002	0.743002		0.769668	0.0325935		0.0585681	0.0565681	0.0535681		0.0562348	0.00251661		0.712002	0.766002
				1 day, 23:49:10	30.1	0.660002	0.706002	0.707002		0.691002	0.0268514		0.0685681	0.0625681	0.0785681		0.0699015	0.0080829		0.689002	0.780002	0.694002		0.721002	0.0511566		0.0345681	0.0395681	0.0535681		0.0425681	0.00984886		0.762002	0.806002	0.743002		0.770335	0.0323161		0.0585681	0.0565681	0.0535681		0.0562348	0.00251661		0.708002	0.766002
				1 day, 23:59:10	30.1	0.660002	0.705002	0.707002		0.690668	0.0265769		0.0685681	0.0655681	0.0775681		0.0705681	0.006245		0.692002	0.783002	0.692002		0.722335	0.0525389		0.0345681	0.0395681	0.0525681		0.0422348	0.00929157		0.755002	0.803002	0.742002		0.766668	0.0321299		0.0595681	0.0575681	0.0555681		0.0575681	0.002		0.711002	0.766002
				2 days, 0:09:10	30	0.658002	0.702002	0.708002		0.689335	0.0273008		0.0675681	0.0655681	0.0795681		0.0709015	0.00757188		0.690002	0.782002	0.691002		0.721002	0.0528299		0.0345681	0.0395681	0.0525681		0.0422348	0.00929157		0.758002	0.803002	0.742002		0.767668	0.031628		0.0595681	0.0575681	0.0555681		0.0575681	0.002		0.710002	0.767002
				2 days, 0:19:10	30	0.654002	0.706002	0.705002		0.688335	0.0297377		0.0695681	0.0645681	0.0755681		0.0699015	0.00550757		0.689002	0.782002	0.692002		0.721002	0.0528488		0.0335681	0.0395681	0.0535681		0.0422348	0.0102632		0.760002	0.804002	0.742002		0.768668	0.0318957		0.0595681	0.0565681	0.0545681		0.0569015	0.00251661		0.712002	0.765002
				2 days, 0:29:10	30	0.654002	0.703002	0.704002		0.687002	0.0285832		0.0685681	0.0645681	0.0765681		0.0699015	0.0061101		0.689002	0.782002	0.691002		0.720668	0.0531256		0.0345681	0.0385681	0.0535681		0.0422348	0.0100167		0.760002	0.808002	0.742002		0.770002	0.0341174		0.0595681	0.0575681	0.0555681		0.0575681	0.002		0.710002	0.767002
				2 days, 0:39:10	30	0.654002	0.705002	0.704002		0.687668	0.0291605		0.0685681	0.0655681	0.0795681		0.0712348	0.00737111		0.691002	0.785002	0.693002		0.723002	0.0537029		0.0335681	0.0395681	0.0515681		0.0415681	0.00916515		0.752002	0.804002	0.743002		0.766335	0.0329292		0.0605681	0.0585681	0.0575681		0.0589015	0.00152753		0.708002	0.765002
				2 days, 0:49:10	30.1	0.653002	0.703002	0.704002		0.686668	0.0291605		0.0675681	0.0645681	0.0775681		0.0699015	0.00680686		0.689002	0.782002	0.691002		0.720668	0.0531256		0.0335681	0.0395681	0.0535681		0.0422348	0.0102632		0.756002	0.803002	0.743002		0.767335	0.0315647		0.0605681	0.0575681	0.0565681		0.0582348	0.00208167		0.710002	0.767002
				2 days, 0:59:10	30	0.652002	0.703002	0.703002		0.686002	0.0294449		0.0695681	0.0665681	0.0805681		0.0722348	0.00737111		0.686002	0.781002	0.691002		0.719335	0.0534634		0.0335681	0.0395681	0.0525681		0.0419015	0.00971253		0.753002	0.803002	0.743002		0.766335	0.0321455		0.0615681	0.0595681	0.0575681		0.0595681	0.002		0.710002	0.768002
				2 days, 1:09:10	30	0.649002	0.704002	0.704002		0.685668	0.0317543		0.0685681	0.0655681	0.0785681		0.0709015	0.00680686		0.693002	0.783002	0.695002		0.723668	0.0513939		0.0335681	0.0385681	0.0535681		0.0419015	0.0104083		0.756002	0.809002	0.744002		0.769668	0.0345881		0.0605681	0.0595681	0.0575681		0.0592348	0.00152753		0.712002	0.767002
				2 days, 1:19:10	30	0.648002	0.702002	0.701002		0.683668	0.0308923		0.0685681	0.0665681	0.0805681		0.0719015	0.00757188		0.692002	0.784002	0.694002		0.723335	0.0525484		0.0335681	0.0395681	0.0525681		0.0419015	0.00971253		0.752002	0.807002	0.742002		0.767002	0.035		0.0615681	0.0595681	0.0585681		0.0599015	0.00152753		0.708002	0.764002
				2 days, 1:29:10	30.1	0.649002	0.702002	0.702002		0.684335	0.0305996		0.0685681	0.0655681	0.0795681		0.0712348	0.00737111		0.691002	0.784002	0.692002		0.722335	0.0534072		0.0335681	0.0385681	0.0525681		0.0415681	0.00984886		0.752002	0.807002	0.743002		0.767335	0.0346458		0.0625681	0.0585681	0.0585681		0.0599015	0.0023094		0.705002	0.764002
				2 days, 1:39:10	30.1	0.644002	0.701002	0.700002		0.681668	0.0326241		0.0685681	0.0655681	0.0795681		0.0712348	0.00737111		0.690002	0.783002	0.695002		0.722668	0.05231		0.0335681	0.0395681	0.0525681		0.0419015	0.00971253		0.754002	0.808002	0.743002		0.768335	0.0347898		0.0625681	0.0605681	0.0595681		0.0609015	0.00152753		0.707002	0.766002
				2 days, 1:49:10	30.1	0.646002	0.698002	0.699002		0.681002	0.030315		0.0705681	0.0665681	0.0805681		0.0725681	0.0072111		0.690002	0.782002	0.691002		0.721002	0.0528299		0.0335681	0.0385681	0.0525681		0.0415681	0.00984886		0.754002	0.806002	0.746002		0.768668	0.0325781		0.0635681	0.0615681	0.0605681		0.0619015	0.00152753		0.708002	0.765002
				2 days, 1:59:10	30.1	0.645002	0.699002	0.700002		0.681335	0.0314696		0.0715681	0.0685681	0.0835681		0.0745681	0.00793725		0.688002	0.783002	0.694002		0.721668	0.0532009		0.0335681	0.0395681	0.0525681		0.0419015	0.00971253		0.751002	0.808002	0.743002		0.767335	0.0354448		0.0645681	0.0625681	0.0605681		0.0625681	0.002		0.707002	0.761002
				2 days, 2:09:10	30	0.639002	0.699002	0.699002		0.679002	0.034641		0.0715681	0.0665681	0.0835681		0.0739015	0.00873689		0.689002	0.781002	0.690002		0.720002	0.0528299		0.0335681	0.0395681	0.0525681		0.0419015	0.00971253		0.753002	0.806002	0.744002		0.767668	0.0335012		0.0645681	0.0635681	0.0605681		0.0629015	0.00208167		0.708002	0.766002
				2 days, 2:19:10	30.1	0.642002	0.702002	0.699002		0.681002	0.0338083		0.0705681	0.0685681	0.0845681		0.0745681	0.0087178		0.691002	0.782002	0.692002		0.721668	0.0522526		0.0335681	0.0385681	0.0515681		0.0412348	0.00929157		0.750002	0.806002	0.743002		0.766335	0.0345302		0.0645681	0.0635681	0.0615681		0.0632348	0.00152753		0.707002	0.766002
				2 days, 2:29:10	30.1	0.640002	0.696002	0.696002		0.677335	0.0323316		0.0725681	0.0685681	0.0845681		0.0752348	0.00832666		0.689002	0.782002	0.692002		0.721002	0.0528488		0.0335681	0.0395681	0.0525681		0.0419015	0.00971253		0.750002	0.809002	0.743002		0.767335	0.0362537		0.0655681	0.0635681	0.0625681		0.0639015	0.00152753		0.703002	0.765002
				2 days, 2:39:10	30.1	0.638002	0.695002	0.697002		0.676668	0.0335012		0.0735681	0.0685681	0.0845681		0.0755681	0.00818535		0.691002	0.782002	0.694002		0.722335	0.0516946		0.0345681	0.0395681	0.0525681		0.0422348	0.00929157		0.749002	0.809002	0.742002		0.766668	0.0368284		0.0655681	0.0645681	0.0625681		0.0642348	0.00152753		0.707002	0.764002
				2 days, 2:49:10	30.1	0.637002	0.696002	0.697002		0.676668	0.034356		0.0725681	0.0705681	0.0845681		0.0759015	0.00757188		0.690002	0.784002	0.692002		0.722002	0.0537029		0.0335681	0.0385681	0.0525681		0.0415681	0.00984886		0.752002	0.807002	0.742002		0.767002	0.035		0.0655681	0.0645681	0.0635681		0.0645681	0.001		0.704002	0.764002
				2 days, 2:59:10	30	0.636002	0.693002	0.696002		0.675002	0.0338083		0.0725681	0.0685681	0.0865681		0.0759015	0.00945163		0.689002	0.782002	0.687002		0.719335	0.0542801		0.0335681	0.0385681	0.0525681		0.0415681	0.00984886		0.749002	0.809002	0.746002		0.768002	0.0355387		0.0655681	0.0645681	0.0645681		0.0649015	0.00057735		0.704002	0.765002
				2 days, 3:09:10	30	0.637002	0.693002	0.695002		0.675002	0.0329242		0.0735681	0.0695681	0.0875681		0.0769015	0.00945163		0.690002	0.784002	0.689002		0.721002	0.0545619		0.0335681	0.0385681	0.0525681		0.0415681	0.00984886		0.749002	0.810002	0.744002		0.767668	0.0367469		0.0665681	0.0665681	0.0645681		0.0659015	0.0011547		0.702002	0.765002
				2 days, 3:19:10	30.1	0.635002	0.695002	0.695002		0.675002	0.034641		0.0725681	0.0715681	0.0855681		0.0765681	0.00781025		0.690002	0.784002	0.687002		0.720335	0.0551574		0.0335681	0.0385681	0.0515681		0.0412348	0.00929157		0.750002	0.807002	0.745002		0.767335	0.0344432		0.0665681	0.0655681	0.0655681		0.0659015	0.00057735		0.703002	0.763002
				2 days, 3:29:10	30.1	0.632002	0.691002	0.692002		0.671668	0.034356		0.0735681	0.0705681	0.0865681		0.0769015	0.0085049		0.691002	0.784002	0.695002		0.723335	0.0525769		0.0335681	0.0375681	0.0525681		0.0412348	0.0100167		0.750002	0.808002	0.741002		0.766335	0.0363639		0.0675681	0.0665681	0.0655681		0.0665681	0.001		0.700002	0.759002
				2 days, 3:39:10	30.1	0.634002	0.691002	0.695002		0.673335	0.0341223		0.0745681	0.0715681	0.0875681		0.0779015	0.0085049		0.692002	0.783002	0.693002		0.722668	0.0522526		0.0325681	0.0385681	0.0525681		0.0412348	0.0102632		0.748002	0.810002	0.741002		0.766335	0.0379781		0.0685681	0.0675681	0.0665681		0.0675681	0.001		0.700002	0.761002
				2 days, 3:49:10	30.1	0.632002	0.690002	0.691002		0.671002	0.0337787		0.0745681	0.0725681	0.0885681		0.0785681	0.0087178		0.691002	0.783002	0.693002		0.722335	0.0525484		0.0335681	0.0395681	0.0525681		0.0419015	0.00971253		0.749002	0.809002	0.743002		0.767002	0.0364966		0.0695681	0.0685681	0.0675681		0.0685681	0.001		0.698002	0.758002
				2 days, 3:59:10	30.1	0.629002	0.691002	0.693002		0.671002	0.0363868		0.0755681	0.0725681	0.0895681		0.0792348	0.00907377		0.687002	0.783002	0.690002		0.720002	0.0545802		0.0335681	0.0385681	0.0525681		0.0415681	0.00984886		0.749002	0.810002	0.743002		0.767335	0.037072		0.0705681	0.0685681	0.0685681		0.0692348	0.0011547		0.698002	0.760002
				2 days, 4:09:10	30.1	0.628002	0.689002	0.691002		0.669335	0.0358097		0.0765681	0.0725681	0.0895681		0.0795681	0.00888819		0.688002	0.783002	0.689002		0.720002	0.0545619		0.0325681	0.0385681	0.0525681		0.0412348	0.0102632		0.749002	0.810002	0.743002		0.767335	0.037072		0.0695681	0.0695681	0.0685681		0.0692348	0.00057735		0.697002	0.763002
				2 days, 4:19:10	30	0.628002	0.688002	0.691002		0.669002	0.0355387		0.0755681	0.0725681	0.0885681		0.0789015	0.0085049		0.693002	0.783002	0.691002		0.722335	0.0525484		0.0325681	0.0375681	0.0525681		0.0409015	0.0104083		0.746002	0.806002	0.745002		0.765668	0.0349333		0.0705681	0.0695681	0.0705681		0.0702348	0.00057735		0.698002	0.761002
				2 days, 4:29:10	30.1	0.624002	0.687002	0.690002		0.667002	0.0372693		0.0765681	0.0735681	0.0885681		0.0795681	0.00793725		0.686002	0.782002	0.689002		0.719002	0.0545802		0.0335681	0.0375681	0.0515681		0.0409015	0.00945163		0.749002	0.809002	0.743002		0.767002	0.0364966		0.0715681	0.0705681	0.0705681		0.0709015	0.00057735		0.696002	0.760002
				2 days, 4:39:10	30	0.626002	0.686002	0.692002		0.668002	0.0364966		0.0745681	0.0745681	0.0895681		0.0795681	0.00866025		0.687002	0.782002	0.692002		0.720335	0.0534634		0.0325681	0.0375681	0.0505681		0.0402348	0.00929157		0.747002	0.809002	0.741002		0.765668	0.0376475		0.0725681	0.0705681	0.0695681		0.0709015	0.00152753		0.698002	0.759002
				2 days, 4:49:10	30	0.621002	0.683002	0.690002		0.664668	0.0379781		0.0785681	0.0735681	0.0925681		0.0815681	0.00984886		0.688002	0.781002	0.689002		0.719335	0.0534072		0.0335681	0.0385681	0.0515681		0.0412348	0.00929157		0.747002	0.809002	0.743002		0.766335	0.0370045		0.0735681	0.0715681	0.0695681		0.0715681	0.002		0.696002	0.757002
				2 days, 4:59:10	30	0.624002	0.683002	0.688002		0.665002	0.0355949		0.0785681	0.0745681	0.0905681		0.0812348	0.00832666		0.691002	0.784002	0.693002		0.722668	0.0531256		0.0325681	0.0385681	0.0525681		0.0412348	0.0102632		0.750002	0.808002	0.742002		0.766668	0.0360185		0.0735681	0.0715681	0.0725681		0.0725681	0.001		0.696002	0.758002
				2 days, 5:09:10	30.1	0.621002	0.680002	0.687002		0.662668	0.0362537		0.0785681	0.0755681	0.0935681		0.0825681	0.00964365		0.692002	0.781002	0.694002		0.722335	0.0508167		0.0325681	0.0385681	0.0515681		0.0409015	0.00971253		0.748002	0.808002	0.740002		0.765335	0.0371663		0.0745681	0.0735681	0.0725681		0.0735681	0.001		0.696002	0.758002
				2 days, 5:19:10	30	0.620002	0.685002	0.690002		0.665002	0.0390512		0.0785681	0.0765681	0.0915681		0.0822348	0.00814453		0.690002	0.779002	0.692002		0.720335	0.0508167		0.0325681	0.0385681	0.0515681		0.0409015	0.00971253		0.747002	0.809002	0.739002		0.765002	0.0383145		0.0755681	0.0735681	0.0725681		0.0739015	0.00152753		0.697002	0.758002
				2 days, 5:29:10	30.1	0.616002	0.682002	0.687002		0.661668	0.0396274		0.0815681	0.0765681	0.0935681		0.0839015	0.00873689		0.690002	0.781002	0.693002		0.721335	0.0516946		0.0325681	0.0375681	0.0515681		0.0405681	0.00984886		0.750002	0.809002	0.740002		0.766335	0.0372872		0.0755681	0.0755681	0.0745681		0.0752348	0.00057735		0.692002	0.756002
				2 days, 5:39:10	30.1	0.617002	0.680002	0.686002		0.661002	0.038223		0.0805681	0.0765681	0.0955681		0.0842348	0.0100167		0.687002	0.784002	0.693002		0.721335	0.0543538		0.0325681	0.0375681	0.0515681		0.0405681	0.00984886		0.747002	0.808002	0.743002		0.766002	0.036428		0.0765681	0.0745681	0.0765681		0.0759015	0.0011547		0.692002	0.756002
				2 days, 5:49:10	30.1	0.615002	0.681002	0.683002		0.659668	0.0386954		0.0815681	0.0785681	0.0945681		0.0849015	0.0085049		0.686002	0.780002	0.689002		0.718335	0.053426		0.0325681	0.0375681	0.0515681		0.0405681	0.00984886		0.745002	0.807002	0.739002		0.763668	0.0376475		0.0775681	0.0765681	0.0765681		0.0769015	0.00057735		0.694002	0.758002
				2 days, 5:59:10	30.1	0.614002	0.681002	0.684002		0.659668	0.0395769		0.0815681	0.0785681	0.0975681		0.0859015	0.0102144		0.685002	0.781002	0.688002		0.718002	0.0545802		0.0325681	0.0375681	0.0515681		0.0405681	0.00984886		0.744002	0.809002	0.742002		0.765002	0.0381182		0.0775681	0.0775681	0.0755681		0.0769015	0.0011547		0.694002	0.758002
				2 days, 6:09:10	30.1	0.616002	0.677002	0.683002		0.658668	0.037072		0.0805681	0.0775681	0.0965681		0.0849015	0.0102144		0.687002	0.781002	0.690002		0.719335	0.053426		0.0325681	0.0385681	0.0515681		0.0409015	0.00971253		0.746002	0.809002	0.740002		0.765002	0.038223		0.0775681	0.0775681	0.0785681		0.0779015	0.00057735		0.692002	0.754002
				2 days, 6:19:10	30	0.611002	0.675002	0.684002		0.656668	0.0398037		0.0825681	0.0815681	0.0985681		0.0875681	0.00953939		0.684002	0.783002	0.692002		0.719668	0.0549939		0.0325681	0.0375681	0.0515681		0.0405681	0.00984886		0.746002	0.806002	0.738002		0.763335	0.0371663		0.0795681	0.0785681	0.0775681		0.0785681	0.001		0.692002	0.756002
				2 days, 6:29:10	30.1	0.609002	0.676002	0.685002		0.656668	0.0415251		0.0815681	0.0795681	0.100568		0.0872348	0.0115902		0.683002	0.778002	0.689002		0.716668	0.0532009		0.0325681	0.0385681	0.0515681		0.0409015	0.00971253		0.749002	0.809002	0.739002		0.765668	0.0378594		0.0815681	0.0785681	0.0785681		0.0795681	0.00173205		0.691002	0.755002
				2 days, 6:39:10	30.1	0.608002	0.674002	0.683002		0.655002	0.0409512		0.0855681	0.0805681	0.0995681		0.0885681	0.00984886		0.685002	0.779002	0.685002		0.716335	0.0542709		0.0325681	0.0375681	0.0525681		0.0409015	0.0104083		0.745002	0.812002	0.741002		0.766002	0.0398873		0.0825681	0.0805681	0.0795681		0.0809015	0.00152753		0.690002	0.754002
				2 days, 6:49:10	30.1	0.605002	0.673002	0.680002		0.652668	0.0414287		0.0865681	0.0795681	0.101568		0.0892348	0.0112398		0.686002	0.780002	0.691002		0.719002	0.0528867		0.0325681	0.0375681	0.0515681		0.0405681	0.00984886		0.745002	0.807002	0.739002		0.763668	0.0376475		0.0825681	0.0815681	0.0805681		0.0815681	0.001		0.692002	0.754002
				2 days, 6:59:10	30	0.606002	0.674002	0.680002		0.653335	0.0411015		0.0865681	0.0815681	0.102568		0.0902348	0.0109697		0.683002	0.779002	0.689002		0.717002	0.0537773		0.0325681	0.0375681	0.0525681		0.0409015	0.0104083		0.745002	0.812002	0.740002		0.765668	0.0402036		0.0835681	0.0825681	0.0815681		0.0825681	0.001		0.690002	0.756002
				2 days, 7:09:10	30.1	0.602002	0.671002	0.678002		0.650335	0.042004		0.0855681	0.0825681	0.103568		0.0905681	0.0113578		0.683002	0.778002	0.689002		0.716668	0.0532009		0.0325681	0.0375681	0.0515681		0.0405681	0.00984886		0.743002	0.809002	0.742002		0.764668	0.038397		0.0835681	0.0845681	0.0835681		0.0839015	0.00057735		0.689002	0.753002
				2 days, 7:19:10	30	0.600002	0.671002	0.677002		0.649335	0.0428291		0.0845681	0.0835681	0.106568		0.0915681	0.013		0.679002	0.777002	0.685002		0.713668	0.0549303		0.0325681	0.0375681	0.0515681		0.0405681	0.00984886		0.745002	0.810002	0.740002		0.765002	0.0390512		0.0845681	0.0845681	0.0845681		0.0845681	0		0.685002	0.752002
				2 days, 7:29:10	30	0.598002	0.666002	0.676002		0.646668	0.0424421		0.0895681	0.0835681	0.107568		0.0935681	0.01249		0.683002	0.779002	0.690002		0.717335	0.0535195		0.0325681	0.0375681	0.0515681		0.0405681	0.00984886		0.746002	0.809002	0.737002		0.764002	0.0392301		0.0865681	0.0855681	0.0845681		0.0855681	0.001		0.687002	0.751002
				2 days, 7:39:10	30.1	0.595002	0.670002	0.678002		0.647668	0.0457857		0.0865681	0.0845681	0.105568		0.0922348	0.0115902		0.679002	0.777002	0.688002		0.714668	0.0541695		0.0325681	0.0375681	0.0515681		0.0405681	0.00984886		0.743002	0.806002	0.741002		0.763335	0.0369639		0.0875681	0.0865681	0.0845681		0.0862348	0.00152753		0.685002	0.749002
				2 days, 7:49:10	30.1	0.596002	0.666002	0.675002		0.645668	0.0432474		0.0895681	0.0845681	0.108568		0.0942348	0.0126623		0.681002	0.777002	0.690002		0.716002	0.0530189		0.0325681	0.0365681	0.0515681		0.0402348	0.0100167		0.740002	0.809002	0.738002		0.762335	0.0404269		0.0885681	0.0875681	0.0875681		0.0879015	0.00057735		0.686002	0.755002
				2 days, 7:59:10	30.1	0.590002	0.664002	0.671002		0.641668	0.0448813		0.0865681	0.0855681	0.111568		0.0945681	0.0147309		0.678002	0.777002	0.687002		0.714002	0.0547449		0.0325681	0.0375681	0.0525681		0.0409015	0.0104083		0.742002	0.808002	0.736002		0.762002	0.03995		0.0885681	0.0885681	0.0875681		0.0882348	0.00057735		0.682002	0.748002
				2 days, 8:09:10	30.1	0.594002	0.662002	0.674002		0.643335	0.0431432		0.0875681	0.0865681	0.113568		0.0959015	0.015308		0.676002	0.775002	0.689002		0.713335	0.053799		0.0315681	0.0375681	0.0515681		0.0402348	0.0102632		0.742002	0.805002	0.737002		0.761335	0.037899		0.0905681	0.0895681	0.0875681		0.0892348	0.00152753		0.687002	0.752002
				2 days, 8:19:10	30.1	0.590002	0.660002	0.674002		0.641335	0.0450037		0.0905681	0.0865681	0.113568		0.0969015	0.0145717		0.675002	0.774002	0.691002		0.713335	0.0531445		0.0325681	0.0375681	0.0515681		0.0405681	0.00984886		0.741002	0.809002	0.737002		0.762335	0.040464		0.0915681	0.0915681	0.0905681		0.0912348	0.00057735		0.687002	0.751002
				2 days, 8:29:10	30.1	0.589002	0.660002	0.669002		0.639335	0.0438216		0.0895681	0.0885681	0.115568		0.0979015	0.015308		0.677002	0.773002	0.684002		0.711335	0.0535195		0.0315681	0.0375681	0.0515681		0.0402348	0.0102632		0.737002	0.811002	0.738002		0.762002	0.0424382		0.0915681	0.0925681	0.0905681		0.0915681	0.001		0.683002	0.752002
				2 days, 8:39:10	30	0.588002	0.657002	0.670002		0.638335	0.0440719		0.0925681	0.0885681	0.117568		0.0995681	0.0157162		0.678002	0.777002	0.688002		0.714335	0.0545008		0.0325681	0.0375681	0.0525681		0.0409015	0.0104083		0.737002	0.808002	0.737002		0.760668	0.0409919		0.0945681	0.0945681	0.0935681		0.0942348	0.00057735		0.682002	0.748002
				2 days, 8:49:10	30	0.585002	0.658002	0.672002		0.638335	0.0467155		0.0885681	0.0905681	0.120568		0.0999015	0.0179258		0.670002	0.776002	0.686002		0.710668	0.0571431		0.0325681	0.0375681	0.0515681		0.0405681	0.00984886		0.742002	0.807002	0.735002		0.761335	0.0397031		0.0955681	0.0955681	0.0935681		0.0949015	0.0011547		0.682002	0.749002
				2 days, 8:59:10	30.1	0.584002	0.656002	0.665002		0.635002	0.0443959		0.0925681	0.0905681	0.119568		0.100901	0.0161967		0.675002	0.774002	0.686002		0.711668	0.0542617		0.0325681	0.0375681	0.0515681		0.0405681	0.00984886		0.735002	0.807002	0.737002		0.759668	0.0410041		0.0965681	0.0965681	0.0955681		0.0962348	0.00057735		0.682002	0.747002
				2 days, 9:09:10	30	0.585002	0.655002	0.667002		0.635668	0.0442869		0.0915681	0.0905681	0.120568		0.100901	0.0170392		0.671002	0.775002	0.689002		0.711668	0.0555818		0.0315681	0.0375681	0.0515681		0.0402348	0.0102632		0.737002	0.806002	0.736002		0.759668	0.040129		0.0975681	0.0975681	0.0945681		0.0965681	0.00173205		0.682002	0.745002
				2 days, 9:19:10	30	0.582002	0.655002	0.668002		0.635002	0.0463573		0.0925681	0.0915681	0.122568		0.102235	0.0176163		0.675002	0.772002	0.685002		0.710668	0.053351		0.0315681	0.0365681	0.0505681		0.0395681	0.00984886		0.735002	0.807002	0.732002		0.758002	0.0424617		0.0985681	0.0985681	0.0965681		0.0979015	0.0011547		0.684002	0.747002
				2 days, 9:29:10	30	0.580002	0.653002	0.661002		0.631335	0.0446356		0.0925681	0.0935681	0.124568		0.103568	0.0181934		0.671002	0.776002	0.688002		0.711668	0.056359		0.0315681	0.0375681	0.0515681		0.0402348	0.0102632		0.736002	0.807002	0.737002		0.760002	0.0407063		0.100568	0.100568	0.0975681		0.0995681	0.00173205		0.683002	0.744002
				2 days, 9:39:10	30.1	0.578002	0.650002	0.665002		0.631002	0.0465081		0.0925681	0.0945681	0.126568		0.104568	0.0190788		0.669002	0.772002	0.685002		0.708668	0.0554286		0.0315681	0.0375681	0.0515681		0.0402348	0.0102632		0.736002	0.807002	0.735002		0.759335	0.0412836		0.100568	0.101568	0.0995681		0.100568	0.001		0.683002	0.748002
				2 days, 9:49:10	30.1	0.575002	0.650002	0.663002		0.629335	0.0475009		0.0975681	0.0945681	0.128568		0.106901	0.0188237		0.675002	0.772002	0.681002		0.709335	0.0543538		0.0325681	0.0365681	0.0515681		0.0402348	0.0100167		0.737002	0.806002	0.737002		0.760002	0.0398372		0.103568	0.102568	0.101568		0.102568	0.001		0.683002	0.745002
				2 days, 9:59:10	30.1	0.574002	0.647002	0.663002		0.628002	0.0474447		0.0955681	0.0965681	0.129568		0.107235	0.0193477		0.673002	0.778002	0.688002		0.713002	0.0567891		0.0325681	0.0375681	0.0515681		0.0405681	0.00984886		0.734002	0.807002	0.732002		0.757668	0.0427356		0.104568	0.104568	0.103568		0.104235	0.00057735		0.683002	0.747002
				2 days, 10:09:10	30.1	0.574002	0.647002	0.661002		0.627335	0.0467155		0.0975681	0.0975681	0.132568		0.109235	0.0202073		0.668002	0.768002	0.681002		0.705668	0.0543722		0.0325681	0.0375681	0.0515681		0.0405681	0.00984886		0.734002	0.806002	0.731002		0.757002	0.0424617		0.105568	0.105568	0.104568		0.105235	0.00057735		0.678002	0.746002
				2 days, 10:19:10	30.1	0.571002	0.646002	0.659002		0.625335	0.0475009		0.0985681	0.0975681	0.133568		0.109901	0.020502		0.669002	0.771002	0.679002		0.706335	0.0562257		0.0315681	0.0375681	0.0505681		0.0399015	0.00971253		0.731002	0.802002	0.731002		0.754668	0.0409919		0.107568	0.107568	0.104568		0.106568	0.00173205		0.680002	0.748002
				2 days, 10:29:10	30	0.569002	0.641002	0.658002		0.622668	0.0472476		0.0955681	0.0995681	0.135568		0.110235	0.0220303		0.669002	0.775002	0.682002		0.708668	0.0578129		0.0315681	0.0365681	0.0515681		0.0399015	0.0104083		0.730002	0.805002	0.734002		0.756335	0.042194		0.108568	0.109568	0.107568		0.108568	0.001		0.677002	0.747002
				2 days, 10:39:10	30	0.568002	0.645002	0.657002		0.623335	0.0482942		0.100568	0.0995681	0.138568		0.112901	0.0222336		0.669002	0.774002	0.681002		0.708002	0.0574717		0.0315681	0.0375681	0.0515681		0.0402348	0.0102632		0.730002	0.803002	0.733002		0.755335	0.0413078		0.112568	0.110568	0.108568		0.110568	0.002		0.681002	0.746002
				2 days, 10:49:10	30.1	0.566002	0.640002	0.654002		0.620002	0.0472864		0.0975681	0.102568	0.137568		0.112568	0.0217945		0.668002	0.774002	0.681002		0.707668	0.0578129		0.0315681	0.0375681	0.0505681		0.0399015	0.00971253		0.728002	0.802002	0.732002		0.754002	0.0416173		0.113568	0.111568	0.111568		0.112235	0.0011547		0.678002	0.746002
				2 days, 10:59:10	30.1	0.564002	0.639002	0.654002		0.619002	0.0482183		0.101568	0.103568	0.140568		0.115235	0.0219621		0.668002	0.769002	0.677002		0.704668	0.0558957		0.0315681	0.0375681	0.0515681		0.0402348	0.0102632		0.725002	0.801002	0.732002		0.752668	0.042004		0.113568	0.113568	0.112568		0.113235	0.00057735		0.676002	0.746002
				2 days, 11:09:10	30	0.560002	0.640002	0.654002		0.618002	0.0507149		0.104568	0.103568	0.143568		0.117235	0.0228108		0.667002	0.772002	0.681002		0.706668	0.0570117		0.0315681	0.0365681	0.0515681		0.0399015	0.0104083		0.726002	0.804002	0.737002		0.755668	0.0422177		0.116568	0.116568	0.113568		0.115568	0.00173205		0.680002	0.748002
				2 days, 11:19:10	30.1	0.559002	0.636002	0.652002		0.615668	0.0497226		0.102568	0.105568	0.143568		0.117235	0.0228546		0.664002	0.773002	0.683002		0.706668	0.0582266		0.0305681	0.0365681	0.0515681		0.0395681	0.0108167		0.723002	0.804002	0.731002		0.752668	0.0446356		0.117568	0.117568	0.116568		0.117235	0.00057735		0.679002	0.744002
				2 days, 11:29:10	30.1	0.557002	0.637002	0.651002		0.615002	0.0507149		0.104568	0.106568	0.145568		0.118901	0.0231157		0.667002	0.774002	0.682002		0.707668	0.0579339		0.0315681	0.0375681	0.0515681		0.0402348	0.0102632		0.724002	0.803002	0.732002		0.753002	0.0434856		0.121568	0.119568	0.118568		0.119901	0.00152753		0.675002	0.747002
				2 days, 11:39:10	30.1	0.554002	0.633002	0.648002		0.611668	0.0505008		0.105568	0.106568	0.144568		0.118901	0.0222336		0.663002	0.772002	0.678002		0.704335	0.059079		0.0315681	0.0365681	0.0515681		0.0399015	0.0104083		0.725002	0.804002	0.729002		0.752668	0.0445009		0.123568	0.121568	0.120568		0.121901	0.00152753		0.676002	0.745002
				2 days, 11:49:10	30.1	0.552002	0.634002	0.649002		0.611668	0.0522143		0.106568	0.107568	0.150568		0.121568	0.0251197		0.662002	0.769002	0.676002		0.702335	0.0581578		0.0315681	0.0365681	0.0515681		0.0399015	0.0104083		0.722002	0.805002	0.726002		0.751002	0.0468081		0.125568	0.122568	0.122568		0.123568	0.00173205		0.676002	0.746002
				2 days, 11:59:10	30.1	0.550002	0.630002	0.647002		0.609002	0.0517977		0.109568	0.109568	0.152568		0.123901	0.0248261		0.661002	0.769002	0.677002		0.702335	0.0582866		0.0315681	0.0365681	0.0515681		0.0399015	0.0104083		0.721002	0.803002	0.728002		0.750668	0.0454569		0.126568	0.125568	0.123568		0.125235	0.00152753		0.677002	0.743002
				2 days, 12:09:10	30.1	0.550002	0.626002	0.644002		0.606668	0.0498932		0.109568	0.110568	0.156568		0.125568	0.0268514		0.662002	0.773002	0.676002		0.703668	0.0604511		0.0315681	0.0365681	0.0505681		0.0395681	0.00984886		0.720002	0.801002	0.728002		0.749668	0.0446356		0.128568	0.129568	0.124568		0.127568	0.00264575		0.676002	0.746002
				2 days, 12:19:10	30.1	0.543002	0.626002	0.641002		0.603335	0.0527857		0.110568	0.111568	0.157568		0.126568	0.0268514		0.660002	0.769002	0.675002		0.701335	0.059079		0.0315681	0.0365681	0.0515681		0.0399015	0.0104083		0.719002	0.804002	0.723002		0.748668	0.0479618		0.133568	0.129568	0.128568		0.130568	0.00264575		0.678002	0.745002
				2 days, 12:29:10	30	0.541002	0.623002	0.644002		0.602668	0.0544273		0.113568	0.112568	0.158568		0.128235	0.0262742		0.660002	0.769002	0.675002		0.701335	0.059079		0.0305681	0.0365681	0.0505681		0.0392348	0.0102632		0.716002	0.804002	0.728002		0.749335	0.0477214		0.135568	0.131568	0.130568		0.132568	0.00264575		0.672002	0.744002
				2 days, 12:39:10	30	0.536002	0.623002	0.640002		0.599668	0.0557883		0.112568	0.113568	0.163568		0.129901	0.0291605		0.659002	0.764002	0.672002		0.698335	0.0572393		0.0315681	0.0365681	0.0505681		0.0395681	0.00984886		0.718002	0.799002	0.723002		0.746668	0.0453909		0.138568	0.134568	0.133568		0.135568	0.00264575		0.674002	0.741002
				2 days, 12:49:10	30.1	0.536002	0.622002	0.638002		0.598668	0.0548574		0.116568	0.115568	0.162568		0.131568	0.0268514		0.658002	0.773002	0.674002		0.701668	0.0622923		0.0315681	0.0365681	0.0505681		0.0395681	0.00984886		0.714002	0.798002	0.724002		0.745335	0.0458839		0.141568	0.136568	0.136568		0.138235	0.00288675		0.673002	0.745002
				2 days, 12:59:10	30.1	0.535002	0.622002	0.638002		0.598335	0.0554286		0.116568	0.117568	0.165568		0.133235	0.028006		0.656002	0.774002	0.674002		0.701335	0.0635715		0.0305681	0.0365681	0.0505681		0.0392348	0.0102632		0.715002	0.799002	0.724002		0.746002	0.0461194		0.143568	0.138568	0.138568		0.140235	0.00288675		0.670002	0.747002
				2 days, 13:09:10	30	0.531002	0.622002	0.637002		0.596668	0.0573614		0.119568	0.118568	0.170568		0.136235	0.0297377		0.657002	0.771002	0.672002		0.700002	0.0619435		0.0315681	0.0365681	0.0515681		0.0399015	0.0104083		0.713002	0.801002	0.724002		0.746002	0.0479479		0.142568	0.142568	0.140568		0.141901	0.0011547		0.669002	0.746002
				2 days, 13:19:10	30	0.531002	0.618002	0.638002		0.595668	0.0568888		0.121568	0.119568	0.173568		0.138235	0.0306159		0.658002	0.766002	0.672002		0.698668	0.058731		0.0315681	0.0365681	0.0505681		0.0395681	0.00984886		0.715002	0.800002	0.720002		0.745002	0.047697		0.147568	0.144568	0.142568		0.144901	0.00251661		0.672002	0.741002
				2 days, 13:29:10	30.1	0.529002	0.620002	0.630002		0.593002	0.0556507		0.121568	0.120568	0.176568		0.139568	0.0320468		0.655002	0.770002	0.673002		0.699335	0.0618574		0.0315681	0.0365681	0.0515681		0.0399015	0.0104083		0.711002	0.800002	0.720002		0.743668	0.0489932		0.147568	0.147568	0.146568		0.147235	0.00057735		0.665002	0.745002
				2 days, 13:39:10	30	0.525002	0.617002	0.633002		0.591668	0.0582866		0.122568	0.121568	0.176568		0.140235	0.0314696		0.654002	0.770002	0.673002		0.699002	0.0622174		0.0305681	0.0365681	0.0505681		0.0392348	0.0102632		0.711002	0.801002	0.719002		0.743668	0.049813		0.153568	0.147568	0.148568		0.149901	0.00321455		0.662002	0.746002
				2 days, 13:49:10	30.1	0.520002	0.613002	0.628002		0.587002	0.0585064		0.124568	0.123568	0.181568		0.143235	0.0332014		0.651002	0.771002	0.674002		0.698668	0.0636894		0.0305681	0.0365681	0.0505681		0.0392348	0.0102632		0.710002	0.800002	0.716002		0.742002	0.050319		0.156568	0.150568	0.151568		0.152901	0.00321455		0.665002	0.745002
				2 days, 13:59:10	30.1	0.519002	0.613002	0.627002		0.586335	0.058731		0.127568	0.126568	0.183568		0.145901	0.0326241		0.654002	0.768002	0.669002		0.697002	0.0619435		0.0305681	0.0365681	0.0495681		0.0389015	0.00971253		0.708002	0.800002	0.719002		0.742335	0.0502427		0.157568	0.154568	0.153568		0.155235	0.00208167		0.663002	0.742002
				2 days, 14:09:10	30.1	0.515002	0.612002	0.626002		0.584335	0.0604511		0.124568	0.126568	0.188568		0.146568	0.0363868		0.649002	0.764002	0.671002		0.694668	0.0610437		0.0305681	0.0365681	0.0495681		0.0389015	0.00971253		0.706002	0.797002	0.716002		0.739668	0.0499032		0.160568	0.155568	0.155568		0.157235	0.00288675		0.664002	0.746002
				2 days, 14:19:10	30.1	0.513002	0.611002	0.622002		0.582002	0.0600083		0.130568	0.128568	0.190568		0.149901	0.0352326		0.651002	0.768002	0.669002		0.696002	0.063		0.0305681	0.0355681	0.0505681		0.0389015	0.0104083		0.704002	0.795002	0.714002		0.737668	0.0499032		0.164568	0.157568	0.157568		0.159901	0.00404145		0.660002	0.746002
				2 days, 14:29:10	30.1	0.512002	0.609002	0.624002		0.581668	0.0607975		0.131568	0.130568	0.193568		0.151901	0.0360879		0.645002	0.770002	0.668002		0.694335	0.0665307		0.0305681	0.0365681	0.0505681		0.0392348	0.0102632		0.701002	0.796002	0.715002		0.737335	0.0512868		0.167568	0.160568	0.159568		0.162568	0.0043589		0.658002	0.744002
				2 days, 14:39:10	30	0.507002	0.607002	0.623002		0.579002	0.0628649		0.135568	0.130568	0.199568		0.155235	0.0384751		0.649002	0.772002	0.667002		0.696002	0.0664304		0.0315681	0.0355681	0.0495681		0.0389015	0.00945163		0.703002	0.796002	0.711002		0.736668	0.0515396		0.169568	0.163568	0.162568		0.165235	0.00378594		0.656002	0.744002
				2 days, 14:49:10	30.1	0.507002	0.607002	0.622002		0.578668	0.0625167		0.135568	0.133568	0.201568		0.156901	0.0386954		0.646002	0.764002	0.665002		0.691668	0.0633588		0.0305681	0.0355681	0.0515681		0.0392348	0.0109697		0.699002	0.795002	0.711002		0.735002	0.0523068		0.170568	0.165568	0.164568		0.166901	0.00321455		0.656002	0.741002
				2 days, 14:59:10	30.1	0.507002	0.606002	0.619002		0.577335	0.0612563		0.138568	0.137568	0.207568		0.161235	0.040129		0.646002	0.761002	0.666002		0.691002	0.061441		0.0305681	0.0365681	0.0505681		0.0392348	0.0102632		0.699002	0.794002	0.712002		0.735002	0.0515073		0.175568	0.169568	0.169568		0.171568	0.0034641		0.655002	0.743002
				2 days, 15:09:10	30.1	0.500002	0.604002	0.615002		0.573002	0.0634586		0.139568	0.137568	0.210568		0.162568	0.0415812		0.642002	0.763002	0.662002		0.689002	0.0648614		0.0305681	0.0355681	0.0505681		0.0389015	0.0104083		0.697002	0.793002	0.713002		0.734335	0.0514328		0.177568	0.170568	0.169568		0.172568	0.0043589		0.657002	0.744002
				2 days, 15:19:10	30.1	0.496002	0.600002	0.615002		0.570335	0.06481		0.141568	0.140568	0.213568		0.165235	0.0418609		0.639002	0.759002	0.663002		0.687002	0.063498		0.0305681	0.0355681	0.0505681		0.0389015	0.0104083		0.699002	0.795002	0.708002		0.734002	0.0530189		0.180568	0.174568	0.172568		0.175901	0.00416333		0.656002	0.744002
				2 days, 15:29:10	30	0.491002	0.603002	0.614002		0.569335	0.0680612		0.143568	0.140568	0.217568		0.167235	0.0436157		0.641002	0.766002	0.662002		0.689668	0.0669353		0.0305681	0.0365681	0.0505681		0.0392348	0.0102632		0.697002	0.796002	0.709002		0.734002	0.0540278		0.183568	0.176568	0.174568		0.178235	0.00472582		0.651002	0.743002
				2 days, 15:39:10	30	0.488002	0.597002	0.608002		0.564335	0.066335		0.146568	0.142568	0.221568		0.170235	0.0445009		0.641002	0.768002	0.660002		0.689668	0.0685006		0.0305681	0.0355681	0.0505681		0.0389015	0.0104083		0.691002	0.795002	0.706002		0.730668	0.0562168		0.188568	0.179568	0.178568		0.182235	0.00550757		0.652002	0.743002
				2 days, 15:49:10	30.1	0.486002	0.594002	0.610002		0.563335	0.0674487		0.146568	0.145568	0.222568		0.171568	0.0441701		0.639002	0.765002	0.662002		0.688668	0.0670994		0.0305681	0.0355681	0.0505681		0.0389015	0.0104083		0.691002	0.793002	0.704002		0.729335	0.0555188		0.190568	0.183568	0.181568		0.185235	0.00472582		0.652002	0.743002
				2 days, 15:59:10	30.1	0.483002	0.595002	0.610002		0.562668	0.0693998		0.148568	0.147568	0.227568		0.174568	0.0459021		0.637002	0.768002	0.661002		0.688668	0.0697448		0.0305681	0.0355681	0.0505681		0.0389015	0.0104083		0.690002	0.795002	0.704002		0.729668	0.0570117		0.193568	0.183568	0.182568		0.186568	0.00608276		0.648002	0.743002
				2 days, 16:09:10	30.1	0.480002	0.594002	0.610002		0.561335	0.0708896		0.151568	0.150568	0.229568		0.177235	0.0453248		0.635002	0.764002	0.660002		0.686335	0.068413		0.0305681	0.0345681	0.0505681		0.0385681	0.010583		0.686002	0.793002	0.705002		0.728002	0.0570877		0.197568	0.186568	0.186568		0.190235	0.00635085		0.647002	0.737002
				2 days, 16:19:10	30.1	0.475002	0.591002	0.605002		0.557002	0.0713583		0.152568	0.153568	0.232568		0.179568	0.0459021		0.636002	0.759002	0.658002		0.684335	0.0655922		0.0305681	0.0355681	0.0505681		0.0389015	0.0104083		0.683002	0.793002	0.706002		0.727335	0.0580201		0.200568	0.189568	0.187568		0.192568	0.007		0.646002	0.737002
				2 days, 16:29:10	30.1	0.473002	0.587002	0.608002		0.556002	0.072643		0.154568	0.153568	0.235568		0.181235	0.0470567		0.634002	0.755002	0.656002		0.681668	0.0644541		0.0305681	0.0355681	0.0505681		0.0389015	0.0104083		0.687002	0.792002	0.706002		0.728335	0.0559494		0.205568	0.196568	0.193568		0.198568	0.006245		0.646002	0.736002
				2 days, 16:39:10	30	0.471002	0.582002	0.605002		0.552668	0.0716543		0.159568	0.157568	0.239568		0.185568	0.0467761		0.635002	0.764002	0.658002		0.685668	0.0688065		0.0295681	0.0355681	0.0505681		0.0385681	0.0108167		0.680002	0.794002	0.705002		0.726335	0.0599194		0.208568	0.199568	0.198568		0.202235	0.00550757		0.645002	0.735002
				2 days, 16:49:10	30	0.463002	0.584002	0.602002		0.549668	0.0755932		0.159568	0.159568	0.239568		0.186235	0.046188		0.629002	0.766002	0.654002		0.683002	0.0729589		0.0305681	0.0355681	0.0505681		0.0389015	0.0104083		0.679002	0.790002	0.700002		0.723002	0.0589661		0.213568	0.204568	0.199568		0.205901	0.0070946		0.644002	0.735002
				2 days, 16:59:10	30.1	0.462002	0.580002	0.601002		0.547668	0.0749289		0.162568	0.166568	0.243568		0.190901	0.0456545		0.629002	0.761002	0.654002		0.681335	0.0701166		0.0305681	0.0355681	0.0505681		0.0389015	0.0104083		0.676002	0.791002	0.698002		0.721668	0.0610437		0.217568	0.209568	0.204568		0.210568	0.00655744		0.642002	0.734002
				2 days, 17:09:10	30	0.458002	0.580002	0.597002		0.545002	0.0758222		0.162568	0.169568	0.244568		0.192235	0.0454569		0.628002	0.760002	0.649002		0.679002	0.0709295		0.0305681	0.0355681	0.0505681		0.0389015	0.0104083		0.674002	0.786002	0.700002		0.720002	0.0586174		0.222568	0.213568	0.209568		0.215235	0.00665833		0.643002	0.733002
				2 days, 17:19:10	30	0.453002	0.579002	0.597002		0.543002	0.0784602		0.165568	0.170568	0.246568		0.194235	0.0453909		0.629002	0.763002	0.652002		0.681335	0.0716543		0.0305681	0.0345681	0.0505681		0.0385681	0.010583		0.672002	0.790002	0.699002		0.720335	0.061825		0.227568	0.217568	0.214568		0.219901	0.00680686		0.639002	0.735002
				2 days, 17:29:10	30	0.449002	0.576002	0.596002		0.540335	0.0797266		0.171568	0.173568	0.250568		0.198568	0.0450444		0.627002	0.759002	0.650002		0.678668	0.0705148		0.0305681	0.0355681	0.0505681		0.0389015	0.0104083		0.669002	0.787002	0.697002		0.717668	0.061655		0.232568	0.222568	0.219568		0.224901	0.00680686		0.639002	0.732002
				2 days, 17:39:10	30	0.448002	0.572002	0.593002		0.537668	0.0783603		0.174568	0.177568	0.253568		0.201901	0.0447698		0.625002	0.753002	0.649002		0.675668	0.0680392		0.0305681	0.0345681	0.0505681		0.0385681	0.010583		0.666002	0.785002	0.696002		0.715668	0.0618897		0.237568	0.226568	0.222568		0.228901	0.00776745		0.635002	0.732002
				2 days, 17:49:10	30	0.445002	0.571002	0.592002		0.536002	0.0795047		0.177568	0.181568	0.255568		0.204901	0.0439242		0.624002	0.757002	0.650002		0.677002	0.0704911		0.0305681	0.0345681	0.0505681		0.0385681	0.010583		0.663002	0.785002	0.692002		0.713335	0.0637364		0.242568	0.231568	0.226568		0.233568	0.00818535		0.636002	0.729002
				2 days, 17:59:10	30.1	0.437002	0.568002	0.592002		0.532335	0.0834286		0.181568	0.183568	0.257568		0.207568	0.0433128		0.623002	0.762002	0.647002		0.677335	0.0742989		0.0305681	0.0345681	0.0505681		0.0385681	0.010583		0.661002	0.784002	0.692002		0.712335	0.0639713		0.246568	0.234568	0.231568		0.237568	0.00793725		0.636002	0.730002
				2 days, 18:09:10	30.1	0.432002	0.567002	0.588002		0.529002	0.0846581		0.185568	0.186568	0.259568		0.210568	0.0424382		0.621002	0.758002	0.646002		0.675002	0.0729589		0.0305681	0.0345681	0.0505681		0.0385681	0.010583		0.659002	0.781002	0.690002		0.710002	0.0634114		0.251568	0.239568	0.235568		0.242235	0.00832666		0.633002	0.727002
				2 days, 18:19:10	30.1	0.426002	0.562002	0.590002		0.526002	0.0877268		0.187568	0.187568	0.260568		0.211901	0.0421466		0.619002	0.759002	0.647002		0.675002	0.074081		0.0305681	0.0345681	0.0505681		0.0385681	0.010583		0.655002	0.783002	0.692002		0.710002	0.0658711		0.253568	0.240568	0.240568		0.244901	0.00750555		0.630002	0.729002
				2 days, 18:29:10	30.2	0.418002	0.561002	0.586002		0.521668	0.090644		0.189568	0.191568	0.263568		0.214901	0.0421584		0.618002	0.761002	0.648002		0.675668	0.0754078		0.0305681	0.0345681	0.0515681		0.0389015	0.0111505		0.656002	0.779002	0.686002		0.707002	0.0641327		0.258568	0.244568	0.244568		0.249235	0.0080829		0.630002	0.731002
				2 days, 18:39:10	30.1	0.424002	0.558002	0.586002		0.522668	0.0865871		0.192568	0.192568	0.263568		0.216235	0.0409919		0.613002	0.754002	0.644002		0.670335	0.0740968		0.0305681	0.0355681	0.0515681		0.0392348	0.0109697		0.651002	0.780002	0.688002		0.706335	0.0664254		0.261568	0.249568	0.249568		0.253568	0.0069282		0.627002	0.727002
				2 days, 18:49:10	30.1	0.421002	0.557002	0.583002		0.520335	0.0870019		0.197568	0.195568	0.270568		0.221235	0.0427356		0.614002	0.758002	0.645002		0.672335	0.0757914		0.0305681	0.0345681	0.0505681		0.0385681	0.010583		0.651002	0.780002	0.683002		0.704668	0.0671739		0.268568	0.255568	0.251568		0.258568	0.00888819		0.624002	0.721002
				2 days, 18:59:10	30.1	0.414002	0.554002	0.582002		0.516668	0.0900074		0.199568	0.195568	0.272568		0.222568	0.0433474		0.612002	0.753002	0.640002		0.668335	0.0746481		0.0305681	0.0345681	0.0505681		0.0385681	0.010583		0.649002	0.779002	0.686002		0.704668	0.0669801		0.270568	0.257568	0.255568		0.261235	0.00814453		0.620002	0.721002
				2 days, 19:09:10	30	0.412002	0.551002	0.580002		0.514335	0.0898016		0.201568	0.198568	0.274568		0.224901	0.0430387		0.610002	0.749002	0.640002		0.666335	0.073146		0.0305681	0.0345681	0.0505681		0.0385681	0.010583		0.645002	0.775002	0.683002		0.701002	0.0668431		0.272568	0.259568	0.260568		0.264235	0.00723418		0.622002	0.722002
				2 days, 19:19:10	30	0.406002	0.547002	0.578002		0.510335	0.0916752		0.203568	0.198568	0.277568		0.226568	0.044238		0.610002	0.747002	0.641002		0.666002	0.0718401		0.0305681	0.0345681	0.0505681		0.0385681	0.010583		0.641002	0.776002	0.681002		0.699335	0.0693421		0.277568	0.262568	0.264568		0.268235	0.00814453		0.618002	0.719002
				2 days, 19:29:10	30	0.402002	0.546002	0.572002		0.506668	0.0915715		0.206568	0.202568	0.275568		0.228235	0.0410406		0.607002	0.752002	0.641002		0.666668	0.075831		0.0295681	0.0345681	0.0505681		0.0382348	0.0109697		0.640002	0.776002	0.682002		0.699335	0.0696372		0.279568	0.265568	0.266568		0.270568	0.00781025		0.621002	0.721002
				2 days, 19:39:10	30.1	0.396002	0.543002	0.573002		0.504002	0.0947259		0.209568	0.206568	0.279568		0.231901	0.0413078		0.606002	0.748002	0.639002		0.664335	0.0743124		0.0305681	0.0345681	0.0515681		0.0389015	0.0111505		0.637002	0.773002	0.677002		0.695668	0.0698952		0.283568	0.270568	0.269568		0.274568	0.00781025		0.617002	0.719002
				2 days, 19:49:10	30.1	0.393002	0.540002	0.571002		0.501335	0.0950912		0.210568	0.206568	0.281568		0.232901	0.042194		0.607002	0.750002	0.637002		0.664668	0.0754078		0.0305681	0.0335681	0.0505681		0.0382348	0.0107858		0.633002	0.775002	0.677002		0.695002	0.0726911		0.286568	0.272568	0.272568		0.277235	0.0080829		0.614002	0.719002
				2 days, 19:59:10	30	0.388002	0.538002	0.569002		0.498335	0.0968005		0.213568	0.209568	0.283568		0.235568	0.0416173		0.605002	0.750002	0.636002		0.663668	0.0763566		0.0305681	0.0345681	0.0505681		0.0385681	0.010583		0.628002	0.772002	0.674002		0.691335	0.0735482		0.289568	0.274568	0.275568		0.279901	0.0083865		0.612002	0.716002
				2 days, 20:09:10	30.1	0.382002	0.537002	0.568002		0.495668	0.0996511		0.215568	0.210568	0.285568		0.237235	0.0419325		0.602002	0.748002	0.638002		0.662668	0.0760614		0.0305681	0.0335681	0.0505681		0.0382348	0.0107858		0.630002	0.771002	0.675002		0.692002	0.0720208		0.294568	0.278568	0.280568		0.284568	0.0087178		0.610002	0.715002
				2 days, 20:19:10	30.1	0.377002	0.533002	0.564002		0.491335	0.100221		0.217568	0.213568	0.286568		0.239235	0.0410406		0.601002	0.745002	0.630002		0.658668	0.0761599		0.0305681	0.0335681	0.0515681		0.0385681	0.0113578		0.623002	0.771002	0.672002		0.688668	0.0753945		0.295568	0.279568	0.281568		0.285568	0.0087178		0.607002	0.713002
				2 days, 20:29:10	30.1	0.374002	0.534002	0.566002		0.491335	0.102866		0.218568	0.215568	0.289568		0.241235	0.0418848		0.598002	0.746002	0.633002		0.659002	0.0773499		0.0305681	0.0335681	0.0515681		0.0385681	0.0113578		0.620002	0.769002	0.672002		0.687002	0.0756241		0.296568	0.284568	0.285568		0.288901	0.00665833		0.603002	0.714002
				2 days, 20:39:10	30.1	0.366002	0.528002	0.564002		0.486002	0.10547		0.220568	0.215568	0.289568		0.241901	0.0413562		0.597002	0.743002	0.633002		0.657668	0.0760614		0.0295681	0.0335681	0.0505681		0.0379015	0.0111505		0.617002	0.768002	0.670002		0.685002	0.0766094		0.300568	0.284568	0.288568		0.291235	0.00832666		0.603002	0.711002
				2 days, 20:49:10	30.1	0.364002	0.527002	0.558002		0.483002	0.104216		0.222568	0.219568	0.292568		0.244901	0.0413078		0.594002	0.744002	0.627002		0.655002	0.0788226		0.0305681	0.0335681	0.0505681		0.0382348	0.0107858		0.611002	0.766002	0.667002		0.681335	0.0784878		0.304568	0.286568	0.289568		0.293568	0.00964365		0.600002	0.712002
				2 days, 20:59:10	30.1	0.358002	0.524002	0.561002		0.481002	0.108116		0.226568	0.221568	0.293568		0.247235	0.0402036		0.594002	0.746002	0.628002		0.656002	0.0797747		0.0305681	0.0335681	0.0505681		0.0382348	0.0107858		0.610002	0.764002	0.664002		0.679335	0.0781366		0.308568	0.290568	0.294568		0.297901	0.00945163		0.597002	0.710002
				2 days, 21:09:10	30	0.353002	0.521002	0.556002		0.476668	0.108519		0.228568	0.221568	0.295568		0.248568	0.0408534		0.593002	0.741002	0.628002		0.654002	0.0773499		0.0305681	0.0335681	0.0505681		0.0382348	0.0107858		0.605002	0.763002	0.665002		0.677668	0.079758		0.308568	0.290568	0.296568		0.298568	0.00916515		0.593002	0.707002
				2 days, 21:19:10	30.1	0.349002	0.517002	0.554002		0.473335	0.109254		0.231568	0.227568	0.297568		0.252235	0.0393107		0.591002	0.744002	0.627002		0.654002	0.0799937		0.0305681	0.0335681	0.0505681		0.0382348	0.0107858		0.604002	0.763002	0.660002		0.675668	0.0806494		0.312568	0.296568	0.298568		0.302568	0.0087178		0.591002	0.706002
				2 days, 21:29:10	30	0.343002	0.514002	0.550002		0.469002	0.110594		0.234568	0.227568	0.298568		0.253568	0.039128		0.589002	0.740002	0.625002		0.651335	0.0788691		0.0305681	0.0335681	0.0505681		0.0382348	0.0107858		0.597002	0.763002	0.660002		0.673335	0.0837994		0.315568	0.298568	0.304568		0.306235	0.00862168		0.590002	0.706002
				2 days, 21:39:10	30	0.341002	0.513002	0.549002		0.467668	0.111164		0.231568	0.226568	0.304568		0.254235	0.0436616		0.586002	0.741002	0.623002		0.650002	0.0809506		0.0305681	0.0335681	0.0505681		0.0382348	0.0107858		0.594002	0.763002	0.660002		0.672335	0.0851724		0.317568	0.299568	0.304568		0.307235	0.00929157		0.587002	0.703002
				2 days, 21:49:10	30.1	0.335002	0.508002	0.543002		0.462002	0.111369		0.235568	0.229568	0.301568		0.255568	0.03995		0.586002	0.738002	0.622002		0.648668	0.0794313		0.0305681	0.0335681	0.0505681		0.0382348	0.0107858		0.591002	0.761002	0.658002		0.670002	0.0856329		0.318568	0.303568	0.310568		0.310901	0.00750555		0.584002	0.699002
				2 days, 21:59:10	30	0.329002	0.504002	0.543002		0.458668	0.113975		0.236568	0.230568	0.303568		0.256901	0.0405257		0.581002	0.739002	0.618002		0.646002	0.0826378		0.0295681	0.0335681	0.0505681		0.0379015	0.0111505		0.586002	0.759002	0.656002		0.667002	0.087023		0.320568	0.307568	0.310568		0.312901	0.00680686		0.584002	0.704002
				2 days, 22:09:10	30	0.321002	0.502002	0.537002		0.453335	0.115932		0.240568	0.235568	0.305568		0.260568	0.0390512		0.585002	0.736002	0.622002		0.647668	0.0787041		0.0295681	0.0335681	0.0505681		0.0379015	0.0111505		0.587002	0.759002	0.654002		0.666668	0.0866968		0.323568	0.308568	0.313568		0.315235	0.00763763		0.580002	0.699002
				2 days, 22:19:10	30.1	0.317002	0.500002	0.539002		0.452002	0.118528		0.239568	0.233568	0.305568		0.259568	0.03995		0.581002	0.737002	0.614002		0.644002	0.0822131		0.0305681	0.0335681	0.0505681		0.0382348	0.0107858		0.583002	0.754002	0.650002		0.662335	0.0861646		0.324568	0.311568	0.314568		0.316901	0.00680686		0.574002	0.698002
				2 days, 22:29:10	30.1	0.312002	0.494002	0.534002		0.446668	0.118327		0.243568	0.236568	0.308568		0.262901	0.0397031		0.574002	0.736002	0.615002		0.641668	0.0842279		0.0305681	0.0335681	0.0515681		0.0385681	0.0113578		0.576002	0.752002	0.647002		0.658335	0.0885457		0.326568	0.311568	0.315568		0.317901	0.00776745		0.571002	0.697002
				2 days, 22:39:10	30.1	0.304002	0.492002	0.533002		0.443002	0.122111		0.244568	0.237568	0.307568		0.263235	0.038553		0.574002	0.735002	0.613002		0.640668	0.0839901		0.0295681	0.0325681	0.0505681		0.0375681	0.0113578		0.575002	0.754002	0.648002		0.659002	0.0900056		0.329568	0.313568	0.318568		0.320568	0.00818535		0.568002	0.695002
				2 days, 22:49:10	30.1	0.300002	0.489002	0.530002		0.439668	0.12268		0.245568	0.240568	0.309568		0.265235	0.0384751		0.572002	0.736002	0.613002		0.640335	0.0853483		0.0295681	0.0325681	0.0515681		0.0379015	0.0119304		0.568002	0.753002	0.644002		0.655002	0.0929892		0.331568	0.316568	0.321568		0.323235	0.00763763		0.565002	0.695002
				2 days, 22:59:10	30.1	0.295002	0.482002	0.531002		0.436002	0.124543		0.247568	0.240568	0.308568		0.265568	0.0374032		0.571002	0.737002	0.609002		0.639002	0.0869713		0.0295681	0.0335681	0.0515681		0.0382348	0.0117189		0.565002	0.745002	0.642002		0.650668	0.0903124		0.333568	0.318568	0.322568		0.324901	0.00776745		0.565002	0.694002
				2 days, 23:09:10	30.1	0.288002	0.477002	0.529002		0.431335	0.126824		0.247568	0.240568	0.312568		0.266901	0.0397031		0.570002	0.732002	0.614002		0.638668	0.0837695		0.0305681	0.0325681	0.0505681		0.0379015	0.0110151		0.560002	0.750002	0.643002		0.651002	0.0952523		0.336568	0.322568	0.327568		0.328901	0.0070946		0.561002	0.692002
				2 days, 23:19:10	30.1	0.281002	0.475002	0.522002		0.426002	0.127754		0.248568	0.242568	0.312568		0.267901	0.0387986		0.561002	0.730002	0.604002		0.631668	0.0878313		0.0295681	0.0325681	0.0515681		0.0379015	0.0119304		0.558002	0.745002	0.639002		0.647335	0.0937781		0.336568	0.323568	0.329568		0.329901	0.00650641		0.557002	0.688002
				2 days, 23:29:10	30	0.274002	0.469002	0.520002		0.421002	0.129835		0.251568	0.245568	0.312568		0.269901	0.037072		0.558002	0.731002	0.605002		0.631335	0.0894558		0.0295681	0.0325681	0.0505681		0.0375681	0.0113578		0.553002	0.745002	0.636002		0.644668	0.096293		0.338568	0.323568	0.333568		0.331901	0.00763763		0.553002	0.687002
				2 days, 23:39:10	30	0.269002	0.461002	0.518002		0.416002	0.130457		0.253568	0.246568	0.316568		0.272235	0.038553		0.558002	0.730002	0.607002		0.631668	0.0886134		0.0295681	0.0325681	0.0515681		0.0379015	0.0119304		0.550002	0.744002	0.635002		0.643002	0.0972471		0.339568	0.328568	0.335568		0.334568	0.00556776		0.552002	0.686002
				2 days, 23:49:10	30.1	0.262002	0.453002	0.515002		0.410002	0.131867		0.254568	0.245568	0.314568		0.271568	0.03751		0.554002	0.728002	0.605002		0.629002	0.0894483		0.0295681	0.0325681	0.0505681		0.0375681	0.0113578		0.547002	0.742002	0.633002		0.640668	0.0977258		0.342568	0.327568	0.335568		0.335235	0.00750555		0.548002	0.686002
				2 days, 23:59:10	30.1	0.256002	0.446002	0.512002		0.404668	0.132911		0.256568	0.247568	0.316568		0.273568	0.03751		0.549002	0.727002	0.604002		0.626668	0.0911391		0.0295681	0.0325681	0.0515681		0.0379015	0.0119304		0.541002	0.744002	0.630002		0.638335	0.101756		0.344568	0.331568	0.336568		0.337568	0.00655744		0.543002	0.685002
				3 days, 0:09:10	30	0.248002	0.450002	0.508002		0.402002	0.136484		0.258568	0.248568	0.319568		0.275568	0.0384318		0.544002	0.727002	0.603002		0.624668	0.0934041		0.0295681	0.0325681	0.0515681		0.0379015	0.0119304		0.538002	0.739002	0.628002		0.635002	0.100683		0.344568	0.333568	0.339568		0.339235	0.00550757		0.541002	0.682002
[truncated: 18 more columns]
